# Supplementary material for: Seismic noise in crystal neutron interferometry
Source: J Appl Crystallogr. 2025 Nov 11;58(Pt 6):2037–48. doi: 10.1107/S1600576725008660 (PMC12810518; doi:10.1107/S1600576725008660)
Supplement: Supplementary file 1 [file j-58-02037-sup1.nb]

(* Content-type: application/vnd.wolfram.mathematica *)

(*** Wolfram Notebook File ***)
(* http://www.wolfram.com/nb *)

(* CreatedBy='Mathematica 13.3' *)

(*CacheID: 234*)
(* Internal cache information:
NotebookFileLineBreakTest
NotebookFileLineBreakTest
NotebookDataPosition[       158,          7]
NotebookDataLength[   2678472,      48551]
NotebookOptionsPosition[   2655635,      48131]
NotebookOutlinePosition[   2656071,      48148]
CellTagsIndexPosition[   2656028,      48145]
WindowFrame->Normal*)

(* Beginning of Notebook Content *)
Notebook[{

Cell[CellGroupData[{
Cell["Seismic noise in crystal neutron-interferometry", "Title",
 CellChangeTimes->{
  3.816605013123312*^9, {3.8166057000284004`*^9, 3.81660570134984*^9}, {
   3.818072734259299*^9, 3.8180727785280457`*^9}, 3.8250783878192844`*^9, {
   3.825563624464499*^9, 3.82556362674436*^9}, {3.837063133166522*^9, 
   3.837063134732893*^9}, {3.8466898848333263`*^9, 3.8466898875726285`*^9}, {
   3.873517730554434*^9, 3.873517730899391*^9}, 3.88388981303541*^9, 
   3.8949595548736324`*^9, 3.946359568985054*^9},
 FontSize->24,ExpressionUUID->"417bf0c3-df20-a041-909d-dd4f8f165547"],

Cell["Giovanni Mana and Enrico Massa ", "Subtitle",
 CellChangeTimes->{{3.8166050567023883`*^9, 3.816605068843887*^9}, {
   3.816605114621496*^9, 3.816605253251578*^9}, {3.825563635244949*^9, 
   3.825563709740729*^9}, {3.9102668364305735`*^9, 3.910266848231408*^9}, {
   3.9151767470532775`*^9, 3.915176748805325*^9}, {3.934272723593603*^9, 
   3.9342727537673225`*^9}, {3.9463595777179375`*^9, 
   3.9463596575091267`*^9}, {3.964950299937416*^9, 3.9649503214959965`*^9}, 
   3.9672609565567265`*^9},
 FontSize->16,ExpressionUUID->"d6d9e956-8b25-8a4f-ad92-c535b6629fdd"],

Cell["\<\
INRIM \[Dash] Istituto Nazionale di Ricerca Metrologica, Torino, Italy \
\>", "Subtitle",
 CellChangeTimes->{{3.8166050880993743`*^9, 3.8166051035211716`*^9}, {
   3.825563717829055*^9, 3.8255637181492033`*^9}, 3.860312090736949*^9, {
   3.9463596634929028`*^9, 3.9463596700218296`*^9}, 3.9491455063486423`*^9},
 FontSize->16,ExpressionUUID->"b33f91df-36d1-4d4e-ad4d-40e32bf2c9c1"],

Cell["Mathematica version 14.1.0 for Microsoft Windows (64-bit)", "Subtitle",
 CellChangeTimes->{{3.967260734021515*^9, 3.9672607532806053`*^9}, {
  3.967260821358343*^9, 3.967260857375429*^9}},
 FontSize->16,ExpressionUUID->"eb91a271-54a8-a54a-b1ff-bf09acd29fc2"],

Cell[CellGroupData[{

Cell["3. Phase noise", "Section",
 CellChangeTimes->{{3.816606982050737*^9, 3.8166069846756706`*^9}, {
   3.8174740668322577`*^9, 3.8174740827101135`*^9}, 3.825078704308948*^9, 
   3.825564960137077*^9, {3.837063171930118*^9, 3.837063198195103*^9}, {
   3.841575621274101*^9, 3.841575623216682*^9}, 3.841652595145468*^9, {
   3.8442287117648125`*^9, 3.844228726041153*^9}, 3.8459613113454647`*^9, 
   3.8459626605634904`*^9, {3.8472701821593075`*^9, 3.847270186127801*^9}, {
   3.852796511538427*^9, 3.8527965216945252`*^9}, {3.856518220392155*^9, 
   3.856518232811462*^9}, {3.873517749038923*^9, 3.873517752966814*^9}, {
   3.882502874327174*^9, 3.8825028814723015`*^9}, {3.894959577672161*^9, 
   3.894959578115189*^9}, {3.894959642019063*^9, 3.894959648479922*^9}, {
   3.9342719196652718`*^9, 3.934271920727953*^9}, {3.9342735803855934`*^9, 
   3.9342736016668205`*^9}, {3.9342756591033688`*^9, 
   3.9342756601036034`*^9}, {3.9463597068376637`*^9, 3.9463597204651127`*^9}, 
   3.9467904434279003`*^9, 3.9467970885172653`*^9},
 Background->RGBColor[
  0.88, 1, 0.88],ExpressionUUID->"ee814115-48cf-9743-8aac-083c8e0df8a4"],

Cell[CellGroupData[{

Cell["Figure 2", "Subsubsection",
 CellChangeTimes->{{3.9137060311439104`*^9, 3.913706041060772*^9}, {
   3.913706118611493*^9, 3.913706120957143*^9}, {3.9137062377629657`*^9, 
   3.913706240230877*^9}, {3.913706415274963*^9, 3.913706418409092*^9}, {
   3.9137066559652815`*^9, 3.913706662636324*^9}, {3.9137067890913167`*^9, 
   3.91370679126737*^9}, {3.9137068837141004`*^9, 3.913706897338529*^9}, {
   3.913711250263368*^9, 3.913711283391116*^9}, {3.913711858660451*^9, 
   3.913711876121786*^9}, {3.9137133654345427`*^9, 3.9137134109756384`*^9}, {
   3.9137135090051813`*^9, 3.9137135110746074`*^9}, {3.913713560188508*^9, 
   3.9137135902161417`*^9}, {3.913713746429353*^9, 3.9137138101391077`*^9}, {
   3.913713845011565*^9, 3.9137138520733986`*^9}, 3.9137138907131414`*^9, {
   3.913714751741206*^9, 3.913714780137077*^9}, 3.946635987660202*^9, {
   3.94663677611475*^9, 3.9466367839099064`*^9}, {3.9467904800169544`*^9, 
   3.946790482516426*^9}},
 Background->RGBColor[
  0.88, 1, 0.88],ExpressionUUID->"ff62c9b0-22eb-0a4e-8a96-9bc28c380e8b"],

Cell["\<\
Interference signal affected by phase noise (having Gaussian, white, and \
arcsin distributions)\
\>", "Text",
 CellChangeTimes->{{3.9467920054423027`*^9, 3.9467920265946503`*^9}, {
  3.9467920583207912`*^9, 3.9467920993862896`*^9}, {3.946792134819397*^9, 
  3.946792144020685*^9}, {3.946792204270561*^9, 3.946792221734871*^9}, {
  3.9467932691192284`*^9, 3.9467933043160553`*^9}, {3.946796451643711*^9, 
  3.9467965269733753`*^9}, {3.956129882932886*^9, 
  3.956129884663336*^9}},ExpressionUUID->"91919ce1-297d-794f-a772-\
db01f6b500d6"],

Cell[CellGroupData[{

Cell[BoxData[{
 RowBox[{
  RowBox[{
   RowBox[{"Clear", "[", "\"\<Global`*\>\"", "]"}], ";", 
   RowBox[{"Remove", "[", "\"\<Global`*\>\"", "]"}], ";"}], 
  "\[IndentingNewLine]", "\[IndentingNewLine]", 
  RowBox[{"(*", " ", 
   RowBox[{"Gaussian", " ", "noise", " ", "having", " ", 
    SuperscriptBox["\[Sigma]", "2"], " ", "variance"}], " ", 
   "*)"}]}], "\[IndentingNewLine]", 
 RowBox[{
  RowBox[{"signal", "=", 
   RowBox[{"Integrate", "[", 
    RowBox[{
     RowBox[{
      RowBox[{"Cos", "[", 
       RowBox[{"\[Phi]", "+", "\[Epsilon]"}], "]"}], 
      FractionBox[
       SuperscriptBox["\[ExponentialE]", 
        RowBox[{"-", 
         FractionBox[
          SuperscriptBox["\[Epsilon]", "2"], 
          RowBox[{"2", " ", 
           SuperscriptBox["\[Sigma]", "2"]}]]}]], 
       RowBox[{
        SqrtBox[
         RowBox[{"2", " ", "\[Pi]"}]], " ", "\[Sigma]"}]]}], ",", 
     RowBox[{"{", 
      RowBox[{"\[Epsilon]", ",", 
       RowBox[{"-", "Infinity"}], ",", 
       RowBox[{"+", "Infinity"}]}], "}"}], ",", 
     RowBox[{"Assumptions", "->", 
      RowBox[{"\[Sigma]", ">", "0"}]}]}], "]"}]}], 
  ";"}], "\[IndentingNewLine]", 
 RowBox[{
  RowBox[{
   RowBox[{"\[CapitalGamma]1", "[", "\[Sigma]_", "]"}], "=", 
   RowBox[{"%", "/", 
    RowBox[{"Cos", "[", "\[Phi]", "]"}]}]}], ";"}], "\[IndentingNewLine]", 
 RowBox[{
  RowBox[{"Print", "[", 
   RowBox[{"\"\<\!\(\*TemplateBox[<|\"boxes\" -> FormBox[
RowBox[{
StyleBox[\"I\", \"TI\"], \"\[Proportional]\", \"1+\"}], TraditionalForm], \
\"errors\" -> {}, \"input\" -> \"I \\\\propto 1 +\", \"state\" -> \
\"Boxes\"|>,\"TeXAssistantTemplate\"]\) \>\"", ",", "signal", ",", 
    "\"\< , \[CapitalGamma] = \>\"", ",", 
    RowBox[{"\[CapitalGamma]1", "[", "\[Sigma]", "]"}]}], "]"}], 
  "\[IndentingNewLine]", "\[IndentingNewLine]", 
  RowBox[{"(*", " ", 
   RowBox[{"uniform", " ", "noise", " ", "having", " ", 
    SuperscriptBox["\[Sigma]", "2"], " ", "variance"}], " ", 
   "*)"}]}], "\[IndentingNewLine]", 
 RowBox[{
  RowBox[{"a", "=", 
   RowBox[{
    RowBox[{"Sqrt", "[", "12", "]"}], 
    RowBox[{"\[Sigma]", "/", "2"}]}]}], ";"}], "\[IndentingNewLine]", 
 RowBox[{
  RowBox[{"signal", "=", 
   RowBox[{
    RowBox[{"Integrate", "[", 
     RowBox[{
      RowBox[{"Cos", "[", 
       RowBox[{"\[Phi]", "+", "\[Epsilon]"}], "]"}], ",", 
      RowBox[{"{", 
       RowBox[{"\[Epsilon]", ",", 
        RowBox[{"-", "a"}], ",", 
        RowBox[{"+", "a"}]}], "}"}], ",", 
      RowBox[{"Assumptions", "->", 
       RowBox[{"a", ">", "0"}]}]}], "]"}], "/", 
    RowBox[{"(", 
     RowBox[{"2", "a"}], ")"}]}]}], ";"}], "\[IndentingNewLine]", 
 RowBox[{
  RowBox[{
   RowBox[{"\[CapitalGamma]2", "[", "\[Sigma]_", "]"}], "=", 
   RowBox[{"%", "/", 
    RowBox[{"Cos", "[", "\[Phi]", "]"}]}]}], ";"}], "\[IndentingNewLine]", 
 RowBox[{
  RowBox[{"Print", "[", 
   RowBox[{"\"\<\!\(\*TemplateBox[<|\"boxes\" -> FormBox[
RowBox[{
StyleBox[\"I\", \"TI\"], \"\[Proportional]\", \"1+\"}], TraditionalForm], \
\"errors\" -> {}, \"input\" -> \"I \\\\propto 1 +\", \"state\" -> \
\"Boxes\"|>,\"TeXAssistantTemplate\"]\) \>\"", ",", "signal", ",", 
    "\"\< , \!\(\*TemplateBox[<|\"boxes\" -> FormBox[\"\[CapitalGamma]\", \
TraditionalForm], \"errors\" -> {}, \"input\" -> \"\\\\Gamma\", \"state\" -> \
\"Boxes\"|>,\"TeXAssistantTemplate\"]\) = \>\"", ",", 
    RowBox[{"\[CapitalGamma]2", "[", "\[Sigma]", "]"}]}], "]"}], 
  "\[IndentingNewLine]", "\[IndentingNewLine]", 
  RowBox[{"(*", " ", 
   RowBox[{"arcsin", " ", "noise", " ", "having", " ", 
    SuperscriptBox["\[Sigma]", "2"], " ", "variance"}], " ", 
   "*)"}]}], "\[IndentingNewLine]", 
 RowBox[{
  RowBox[{"a", "=", 
   RowBox[{
    RowBox[{"Sqrt", "[", "2", "]"}], "\[Sigma]"}]}], 
  ";"}], "\[IndentingNewLine]", 
 RowBox[{
  RowBox[{"signal", "=", 
   RowBox[{"Integrate", "[", 
    RowBox[{
     RowBox[{
      RowBox[{"Cos", "[", 
       RowBox[{"\[Phi]", "+", "\[Epsilon]"}], "]"}], 
      FractionBox["1", 
       RowBox[{"\[Pi]", " ", 
        SqrtBox[
         RowBox[{
          RowBox[{"(", 
           RowBox[{"a", "-", "\[Epsilon]"}], ")"}], " ", 
          RowBox[{"(", 
           RowBox[{"a", "+", "\[Epsilon]"}], ")"}]}]]}]]}], ",", 
     RowBox[{"{", 
      RowBox[{"\[Epsilon]", ",", 
       RowBox[{"-", "a"}], ",", 
       RowBox[{"+", "a"}]}], "}"}], ",", 
     RowBox[{"Assumptions", "->", 
      RowBox[{"a", ">", "0"}]}]}], "]"}]}], ";"}], "\[IndentingNewLine]", 
 RowBox[{
  RowBox[{
   RowBox[{"\[CapitalGamma]3", "[", "\[Sigma]_", "]"}], "=", 
   RowBox[{"%", "/", 
    RowBox[{"Cos", "[", "\[Phi]", "]"}]}]}], ";"}], "\[IndentingNewLine]", 
 RowBox[{"Print", "[", 
  RowBox[{"\"\<\!\(\*TemplateBox[<|\"boxes\" -> FormBox[
RowBox[{
StyleBox[\"I\", \"TI\"], \"\[Proportional]\", \"1+\"}], TraditionalForm], \
\"errors\" -> {}, \"input\" -> \"I \\\\propto 1 +\", \"state\" -> \
\"Boxes\"|>,\"TeXAssistantTemplate\"]\) \>\"", ",", 
   RowBox[{"signal", "//", "TraditionalForm"}], ",", 
   "\"\< , \[CapitalGamma] = \>\"", ",", 
   RowBox[{
    RowBox[{"\[CapitalGamma]3", "[", "\[Sigma]", "]"}], "//", 
    "TraditionalForm"}]}], "]"}]}], "Input",
 CellChangeTimes->{{3.9126776892958293`*^9, 3.9126777353656197`*^9}, {
   3.9126777683122673`*^9, 3.912677783413065*^9}, {3.9126779090807605`*^9, 
   3.912677938037775*^9}, {3.912677979245842*^9, 3.912677997583123*^9}, {
   3.912678037035138*^9, 3.9126780431512003`*^9}, {3.9126781091473775`*^9, 
   3.912678123644202*^9}, 3.9126781592287693`*^9, {3.912678228481065*^9, 
   3.9126782302638025`*^9}, {3.9126782702401114`*^9, 3.912678275162007*^9}, {
   3.9126854499880147`*^9, 3.9126854510959673`*^9}, {3.9129300363674164`*^9, 
   3.9129300367549467`*^9}, {3.9129300843978767`*^9, 
   3.9129301443613176`*^9}, {3.912930201088911*^9, 3.9129302110469074`*^9}, {
   3.912931425486694*^9, 3.912931425761247*^9}, {3.9130050605239267`*^9, 
   3.913005117343115*^9}, {3.9130051521540413`*^9, 3.913005152760394*^9}, {
   3.913005188565713*^9, 3.9130051918196964`*^9}, {3.9130059880283127`*^9, 
   3.9130060024333844`*^9}, {3.913006056637474*^9, 3.913006079794611*^9}, {
   3.946790821032482*^9, 3.9467909128898544`*^9}, {3.946796566083351*^9, 
   3.946796745414652*^9}, {3.9561293502005672`*^9, 3.956129353330723*^9}, {
   3.9561297629917736`*^9, 3.9561297637442055`*^9}, {3.9561297999847107`*^9, 
   3.9561298511887703`*^9}, {3.956129903501013*^9, 3.9561299418466873`*^9}, {
   3.9634854308698063`*^9, 3.9634854320245953`*^9}, {3.9648531536578846`*^9, 
   3.964853203759699*^9}, 3.9648532398617764`*^9, {3.9648532933918304`*^9, 
   3.9648532985156174`*^9}, {3.9648533354600773`*^9, 3.964853392437126*^9}, {
   3.9648534246639423`*^9, 3.9648534651127567`*^9}, {3.9653745932122135`*^9, 
   3.965374610434826*^9}, 3.9672582590280952`*^9, {3.967258293257845*^9, 
   3.9672583067858505`*^9}, {3.96725834609733*^9, 3.967258363863859*^9}, {
   3.9672597378698025`*^9, 3.9672597386169777`*^9}, {3.9672599427652473`*^9, 
   3.9672599431402206`*^9}, {3.96726003856719*^9, 3.9672600402702847`*^9}, {
   3.967260081620844*^9, 3.9672600820121384`*^9}, 3.967260120451397*^9, {
   3.9672603228129406`*^9, 
   3.9672603232347813`*^9}},ExpressionUUID->"5b80dcbe-e58a-d64a-80f2-\
dee6593a89c6"],

Cell[BoxData[
 StyleBox[
  DynamicBox[ToBoxes[$Version, StandardForm],
   ImageSizeCache->{382.084461593628, {2.640624922513962, 9.045409890823066}}],
  StripOnInput->False,
  DynamicUpdating->True]], "Output",
 CellChangeTimes->{{3.967260121654236*^9, 3.9672601476703415`*^9}},
 CellLabel->"Out[27]=",ExpressionUUID->"3518de47-c037-ee4d-9a26-0c5bf4509c4c"],

Cell[CellGroupData[{

Cell[BoxData[
 InterpretationBox[
  RowBox[{"\<\"\\!\\(\\*TemplateBox[<|\\\"boxes\\\" -> \
FormBox[RowBox[{StyleBox[\\\"I\\\", \\\"TI\\\"], \\\"\[Proportional]\\\", \
\\\"1+\\\"}], TraditionalForm], \\\"errors\\\" -> {}, \\\"input\\\" -> \\\"I \
\\\\\\\\propto 1 +\\\", \\\"state\\\" -> \
\\\"Boxes\\\"|>,\\\"TeXAssistantTemplate\\\"]\\) \"\>", "\[InvisibleSpace]", 
   RowBox[{
    SuperscriptBox["\[ExponentialE]", 
     RowBox[{"-", 
      FractionBox[
       SuperscriptBox["\[Sigma]", "2"], "2"]}]], " ", 
    RowBox[{"Cos", "[", "\[Phi]", "]"}]}], 
   "\[InvisibleSpace]", "\<\" , \[CapitalGamma] = \"\>", "\[InvisibleSpace]", 
   SuperscriptBox["\[ExponentialE]", 
    RowBox[{"-", 
     FractionBox[
      SuperscriptBox["\[Sigma]", "2"], "2"]}]]}],
  SequenceForm[
  "\!\(\*TemplateBox[<|\"boxes\" -> FormBox[RowBox[{StyleBox[\"I\", \"TI\"], \
\"\[Proportional]\", \"1+\"}], TraditionalForm], \"errors\" -> {}, \"input\" \
-> \"I \\\\propto 1 +\", \"state\" -> \"Boxes\"|>,\"TeXAssistantTemplate\"]\) \
", E^(Rational[-1, 2] $CellContext`\[Sigma]^2) Cos[$CellContext`\[Phi]], 
   " , \[CapitalGamma] = ", E^(Rational[-1, 2] $CellContext`\[Sigma]^2)],
  Editable->False]], "Print",
 CellChangeTimes->{
  3.946796691924038*^9, 3.946796759539173*^9, 3.9561299501734257`*^9, 
   3.963485390634472*^9, 3.9634854394261303`*^9, 3.9644288160182743`*^9, 
   3.964505775108185*^9, 3.9648533988105984`*^9, 3.9648534736834316`*^9, 
   3.9653746167454433`*^9, 3.9672582205250683`*^9, 3.9672583251022415`*^9, 
   3.967258370193983*^9, 3.967258558831358*^9, {3.9672585892484684`*^9, 
   3.967258608525196*^9}, 3.967258968554329*^9, 3.967259036728777*^9, 
   3.967259746927555*^9, 3.967260045596737*^9, {3.967260126894663*^9, 
   3.967260153028492*^9}},
 CellLabel->
  "During evaluation of \
In[26]:=",ExpressionUUID->"5d976acb-4822-8345-bdb3-4289469710bd"],

Cell[BoxData[
 InterpretationBox[
  RowBox[{"\<\"\\!\\(\\*TemplateBox[<|\\\"boxes\\\" -> \
FormBox[RowBox[{StyleBox[\\\"I\\\", \\\"TI\\\"], \\\"\[Proportional]\\\", \
\\\"1+\\\"}], TraditionalForm], \\\"errors\\\" -> {}, \\\"input\\\" -> \\\"I \
\\\\\\\\propto 1 +\\\", \\\"state\\\" -> \
\\\"Boxes\\\"|>,\\\"TeXAssistantTemplate\\\"]\\) \"\>", "\[InvisibleSpace]", 
   FractionBox[
    RowBox[{
     RowBox[{"Cos", "[", "\[Phi]", "]"}], " ", 
     RowBox[{"Sin", "[", 
      RowBox[{
       SqrtBox["3"], " ", "\[Sigma]"}], "]"}]}], 
    RowBox[{
     SqrtBox["3"], " ", "\[Sigma]"}]], 
   "\[InvisibleSpace]", "\<\" , \\!\\(\\*TemplateBox[<|\\\"boxes\\\" -> \
FormBox[\\\"\[CapitalGamma]\\\", TraditionalForm], \\\"errors\\\" -> {}, \
\\\"input\\\" -> \\\"\\\\\\\\Gamma\\\", \\\"state\\\" -> \
\\\"Boxes\\\"|>,\\\"TeXAssistantTemplate\\\"]\\) = \"\>", "\[InvisibleSpace]", 
   FractionBox[
    RowBox[{"Sin", "[", 
     RowBox[{
      SqrtBox["3"], " ", "\[Sigma]"}], "]"}], 
    RowBox[{
     SqrtBox["3"], " ", "\[Sigma]"}]]}],
  SequenceForm[
  "\!\(\*TemplateBox[<|\"boxes\" -> FormBox[RowBox[{StyleBox[\"I\", \"TI\"], \
\"\[Proportional]\", \"1+\"}], TraditionalForm], \"errors\" -> {}, \"input\" \
-> \"I \\\\propto 1 +\", \"state\" -> \"Boxes\"|>,\"TeXAssistantTemplate\"]\) \
", 3^Rational[-1, 2] $CellContext`\[Sigma]^(-1) Cos[$CellContext`\[Phi]] 
   Sin[3^Rational[1, 2] $CellContext`\[Sigma]], 
   " , \!\(\*TemplateBox[<|\"boxes\" -> FormBox[\"\[CapitalGamma]\", \
TraditionalForm], \"errors\" -> {}, \"input\" -> \"\\\\Gamma\", \"state\" -> \
\"Boxes\"|>,\"TeXAssistantTemplate\"]\) = ", 
   3^Rational[-1, 2] $CellContext`\[Sigma]^(-1) 
   Sin[3^Rational[1, 2] $CellContext`\[Sigma]]],
  Editable->False]], "Print",
 CellChangeTimes->{
  3.946796691924038*^9, 3.946796759539173*^9, 3.9561299501734257`*^9, 
   3.963485390634472*^9, 3.9634854394261303`*^9, 3.9644288160182743`*^9, 
   3.964505775108185*^9, 3.9648533988105984`*^9, 3.9648534736834316`*^9, 
   3.9653746167454433`*^9, 3.9672582205250683`*^9, 3.9672583251022415`*^9, 
   3.967258370193983*^9, 3.967258558831358*^9, {3.9672585892484684`*^9, 
   3.967258608525196*^9}, 3.967258968554329*^9, 3.967259036728777*^9, 
   3.967259746927555*^9, 3.967260045596737*^9, {3.967260126894663*^9, 
   3.967260153887665*^9}},
 CellLabel->
  "During evaluation of \
In[26]:=",ExpressionUUID->"575cfbed-895c-324e-8a32-f707a97b5fa4"],

Cell[BoxData[
 InterpretationBox[
  RowBox[{"\<\"\\!\\(\\*TemplateBox[<|\\\"boxes\\\" -> \
FormBox[RowBox[{StyleBox[\\\"I\\\", \\\"TI\\\"], \\\"\[Proportional]\\\", \
\\\"1+\\\"}], TraditionalForm], \\\"errors\\\" -> {}, \\\"input\\\" -> \\\"I \
\\\\\\\\propto 1 +\\\", \\\"state\\\" -> \
\\\"Boxes\\\"|>,\\\"TeXAssistantTemplate\\\"]\\) \"\>", "\[InvisibleSpace]", 
   TagBox[
    FormBox[
     RowBox[{
      TemplateBox[{"0", 
        RowBox[{
          SqrtBox["2"], " ", "\[Sigma]"}]},
       "BesselJ"], " ", 
      RowBox[{"cos", "(", "\[Phi]", ")"}]}],
     TraditionalForm],
    TraditionalForm,
    Editable->True], "\[InvisibleSpace]", "\<\" , \[CapitalGamma] = \"\>", 
   "\[InvisibleSpace]", 
   TagBox[
    FormBox[
     TemplateBox[{"0", 
       RowBox[{
         SqrtBox["2"], " ", "\[Sigma]"}]},
      "BesselJ"],
     TraditionalForm],
    TraditionalForm,
    Editable->True]}],
  SequenceForm[
  "\!\(\*TemplateBox[<|\"boxes\" -> FormBox[RowBox[{StyleBox[\"I\", \"TI\"], \
\"\[Proportional]\", \"1+\"}], TraditionalForm], \"errors\" -> {}, \"input\" \
-> \"I \\\\propto 1 +\", \"state\" -> \"Boxes\"|>,\"TeXAssistantTemplate\"]\) \
", 
   TraditionalForm[
   BesselJ[0, 2^Rational[1, 2] $CellContext`\[Sigma]] 
    Cos[$CellContext`\[Phi]]], " , \[CapitalGamma] = ", 
   TraditionalForm[
    BesselJ[0, 2^Rational[1, 2] $CellContext`\[Sigma]]]],
  Editable->False]], "Print",
 CellChangeTimes->{
  3.946796691924038*^9, 3.946796759539173*^9, 3.9561299501734257`*^9, 
   3.963485390634472*^9, 3.9634854394261303`*^9, 3.9644288160182743`*^9, 
   3.964505775108185*^9, 3.9648533988105984`*^9, 3.9648534736834316`*^9, 
   3.9653746167454433`*^9, 3.9672582205250683`*^9, 3.9672583251022415`*^9, 
   3.967258370193983*^9, 3.967258558831358*^9, {3.9672585892484684`*^9, 
   3.967258608525196*^9}, 3.967258968554329*^9, 3.967259036728777*^9, 
   3.967259746927555*^9, 3.967260045596737*^9, 3.967260126894663*^9, 
   3.9672601629792824`*^9},
 CellLabel->
  "During evaluation of \
In[26]:=",ExpressionUUID->"8b6383e2-542f-284b-ad03-726465769414"]
}, Open  ]]
}, Open  ]],

Cell[CellGroupData[{

Cell[BoxData[
 RowBox[{"Plot", "[", 
  RowBox[{
   RowBox[{"{", 
    RowBox[{
     RowBox[{"\[CapitalGamma]1", "[", 
      RowBox[{"2", "\[Pi]", " ", "\[Sigma]"}], "]"}], ",", 
     RowBox[{"Abs", "[", 
      RowBox[{"\[CapitalGamma]2", "[", 
       RowBox[{"2", "\[Pi]", " ", "\[Sigma]"}], "]"}], "]"}], ",", 
     RowBox[{"Abs", "[", 
      RowBox[{"\[CapitalGamma]3", "[", 
       RowBox[{"2", "\[Pi]", " ", "\[Sigma]"}], "]"}], "]"}]}], "}"}], ",", 
   RowBox[{"{", 
    RowBox[{"\[Sigma]", ",", "0", ",", "0.5"}], "}"}], ",", 
   RowBox[{"PlotRange", "->", 
    RowBox[{"{", 
     RowBox[{
      RowBox[{"{", 
       RowBox[{"0", ",", "0.5"}], "}"}], ",", 
      RowBox[{"{", 
       RowBox[{"0", ",", "1"}], "}"}]}], "}"}]}], ",", 
   RowBox[{"Frame", "\[Rule]", "True"}], ",", 
   RowBox[{"Axes", "\[Rule]", "False"}], ",", 
   RowBox[{"FrameLabel", "\[Rule]", 
    RowBox[{"{", 
     RowBox[{
     "\"\<standard deviation of the phase noise / (2\[Pi])\>\"", ",", 
      "\"\<interference visibility\>\""}], "}"}]}], ",", 
   RowBox[{"LabelStyle", "\[Rule]", 
    RowBox[{"{", 
     RowBox[{"FontSize", "\[Rule]", "14"}], "}"}]}], ",", 
   RowBox[{"BaseStyle", "\[Rule]", 
    RowBox[{"{", 
     RowBox[{"FontSize", "\[Rule]", "14"}], "}"}]}], ",", 
   RowBox[{"ImageSize", "->", "400"}], ",", 
   RowBox[{"GridLines", "->", "Automatic"}], ",", 
   RowBox[{"PlotStyle", "->", 
    RowBox[{"{", 
     RowBox[{"Gray", ",", "Dashed", ",", "DotDashed"}], "}"}]}], ",", 
   RowBox[{"PlotLegends", "->", 
    RowBox[{"Placed", "[", 
     RowBox[{
      RowBox[{"{", 
       RowBox[{
       "\"\<Gaussian noise\>\"", ",", "\"\<Uniform noise\>\"", ",", 
        "\"\<ArcSin noise\>\""}], "}"}], ",", 
      RowBox[{"{", 
       RowBox[{"Right", ",", "Top"}], "}"}]}], "]"}]}]}], "]"}]], "Input",
 CellChangeTimes->{{3.9129314613405285`*^9, 3.9129315356340623`*^9}, {
  3.912947241005576*^9, 3.9129472800555086`*^9}, {3.9130052075240045`*^9, 
  3.91300522097265*^9}, {3.913005263073143*^9, 3.913005270924545*^9}, {
  3.913005306262515*^9, 3.9130053110340347`*^9}, {3.913006140271752*^9, 
  3.9130061694698553`*^9}, {3.9130062011576014`*^9, 3.9130062480970745`*^9}, {
  3.946796801783058*^9, 3.9467968789505844`*^9}, {3.9467969489398136`*^9, 
  3.9467969600622044`*^9}, {3.946797019266985*^9, 3.9467970241088753`*^9}, {
  3.964428850922346*^9, 3.964428862861805*^9}, {3.964505782325239*^9, 
  3.964505787680563*^9}, {3.9645058292958984`*^9, 3.964505904950037*^9}, {
  3.964505941622759*^9, 3.9645060088886166`*^9}},
 CellLabel->"In[20]:=",ExpressionUUID->"fba6a299-e56d-a24c-88e3-51193af072b2"],

Cell[BoxData[
 TagBox[
  GraphicsBox[{
    InterpretationBox[{
      TagBox[{{{}, {}, 
         TagBox[
          {GrayLevel[0.5], AbsoluteThickness[2], Opacity[1.], 
           LineBox[CompressedData["
1:eJwV1Xk01WsXB3BDIULUvUUkGcqlk3olKb4VpVA3Q+TqGkKGyhBdUQfHdVSi
XHF45SKOORkyZKgMJ70JGU6hjvNDpqLzq1syFN7f3Ws9a6/PP89az97PXlv1
tJ+1h4iQkFA6df7N5h4TXQ3vDxp/XPo3SCwzUfQnFNRhHNsk9q//k5GS9kBB
D1UO69f/oDyipM4I1jRG+ydJoxnKFu295X8rmOKLXsK5T5TVY5VzllSOIN69
vGCc8g9zt2RXzWMQUzj/lUf5QxSX48qyQtEhjmUnZXv3mUcJCrZ4ube2vJEy
x0SxujnNDjU5VppllHXVjEq/qjggKzouL51ymohLgUa2I+oQoB9DWWI4MstO
0wlbYoV6AinXDna3N9u6YJEBuiNl/+Pu5qdYrjBN2LFzP+WBbVdN4hTcMRV7
uEOMcmLGugYNRw+IbfyjZGyRhLls4d7HaWfwY8P5dA7lKkHbTlLFGyKpnTmh
lM85OZVfdfXBGpb5Y2vKmzpI2sbssxBdzB/ZQvlmsfwWK01fGM5td3y5QOKg
Mpv93tMPN9+dK8qgHNaSuqrR1h+d4/dW+FLW09eJc2AF4FqPy6dllDN/+jU6
RiEIdO17nut/kLjcnsyxqw3CwilVLd53EnbMQRE1x4vQXimYTaW8cjogvC7t
D8h2P2qWp3yJm3hpSiUEbIdU8ck5EjaxA1UPG0LQ95uOURplmqnmdJRrKPhT
YQwLyiMPqgOUsy/DWfyuPnuWhNXtNz7HNMNQ13TD1niGhI6FWoHiszCwrnQL
D36j6i16bnzMMxw9DIfH4ZSdaxbLnthG4Kyon0fNNImftOJpJ1kMRDyqOf/T
VxIMiQebrytE4d3J5Zf8P5H4xeyva+X+UTh2sj9igiTRzfR7//ZZFLye25k4
UVYX1Smi/cHE4BfO9AEBiZYFNo3bHY1ek9bVnyep935h7VSJvY5QGnl8cIxE
5faLrMPvrqNFyFJUj7KTv81MgGEMNtudCWCOkij5KFvDmYjBP+HeDNUREtYT
1/b6HIzFcDw/yHiIRMpAqEnl4k0wsx63Sb0lsV/Jgc0/cQv1EtFH97yh/utv
u5ZLFN+CW2lqrFc/iQ1TIW7FW+MxFO1yqL6XhJ+3voYQLx5CIT7Fh7kk5N1L
8nMMEtAb7BM43UbipMPdkk+fExFNPDTLrCdBvrWVzFJMQv5xzZTUOhLRThIe
NiZJaEtO+5ZQS+KBm59iVWISVm7y4tMfkpDxNWJe3sXC1SsCp70VJJ5G9v8m
Rk+Gxe9hx08VkdhxT05MSSIVhpJ0X60UEs9pT13adVNhuzQ+Osoi4VJ2qS7M
IRUxbToXMpNIxFUR/kOFqcjN29kqe5vEREPx29yjd9D35UtYbxyJ9FdHyrbf
TgNqm7dL/UlCaolxymxDBsavDv25/BxVL297J51DGTil7nI31ofqF1fHRc43
A+p5pQI5bxLGBb1ubx9l4EMWV2HtGRI1BazKalomHnWxaqRcSHy0maq36MiE
/Qa6Y7oNiRP5yS8CpbNgljqkdHY3CQ0rwUTzDTb8JhJ3PVgSQDHczNDzLhtR
d5yH0xcEWFWceUOymg1WRjrj2ncB5iVsaFbDbLwP0ss4MSNAZ0N1IN8gB+Kv
Pp/uFQgQqstYnB3Nwb6JZL+QAQE6ZNesoe3LQ0hZzHPDGgGCO3Yj5WsBlvVW
arb7CCBDqxx9LlEIR6MDBR5eArDjdGO/KxVCe2tM2A8PAbosN/c7HSzEWaNl
ahquAmi/WBOowSrEkehK59P2AhDPyNzyXUVIqE9cEWcigFljjkx76D108/J3
5yoKsLZCji8sXIIzXVJ1wpyPqBo2aXu5txxujfKua79Mocnn7/UOUxX4UZpe
JbRyCtOaRrLF56sxafp0ukxlEiJzRavWa9TCYN4zskTqA/SXXKps7tfDWkWM
YTA/gbYovY6WX56g2sDCZmFoHCrxk3MFggaEWQeI2uWNYXKG4L/SbcKVzjb3
xNBRsD/UtcrcbEb+98j019tGIKOcR46McLDujqWD/fthxHpXnslUb8F2s60P
G2uG8G1f0YhX+DN0lhPNEkGDCNrBqfi5+X8YK7I/u5TAB3Gfc6NLtRUX9qk0
2ivx8N2He0cr9AU6baIjrj/th/Z+8cUzdW24r11+QPpeL8yyVD3L1nZgNnj8
3fLwVwhWdt40dOolQk1N/pL+qwc6Uyekeo924rpRulBOSxdWy36S4Mx3QlL/
yYHasZdY9uROiVpaF7qVmdrqD9twVq+uf4VFN15zeUIXo56j6MjpzMffuiE/
O6ximdGC6UnFVWOsHgy06aFDjYNKGzPRRFMupnhBz4jiRoQfZmZUjHFxusRm
5TfaE6gOmPdlM18hznmB6RpcB8NdUYkKO15Dtt7r6xK3Gqc2vJwT7nmN2nrl
9ftfVGC6NW7Yn9ELg5D9SSK8MqQscwqyVu+DrUKDodLAfazmV2aJcPpQurF1
8jW7EMvpDNvdAf3opDNetKbnQqjAqWRY/g2SNv8jYNpl40JqSZx80xtIn0/i
fTam5kj7moSc71vE5Cy3czO5AznzCzqRMjw0se/3hcskg7e1syeknofA+Ya+
OvXbKE2H+ojTAPZfN167Qjwev5foyykvDsC3c9rtMjcGEcy7DF4hH6m2/P5+
sWhIB4ubuxbzoeOxzjzkGxOpXuflx0r4ENx+Gq82xsQDi93ZZAUfclYG11Oe
MjEm18URecJH1bpDdFEmExbpQhJaPXyEGkTq9i1n4udq55sXv/PxZCt9j41s
FIonlO/IWBIQ117dbbEvEtf+ZrrwjxHYtkog3KsbCXfrjxr3rQiIbZYcP68a
CaX6+tKj9gTKKh6VPxaJRMwtx5bY0wTiuz5cmXzKgJf+fz9LhhAIoXn8evYY
A5ui1hwWzyWwRnvX4U7PCCwaXJHuzSdQ+5Vd1+wQgf6P77pziwiM07bMNVpE
IN7+we+Hyggof1uq5G+LwNIv1oHMegL/VPoO6X4OB6/rVrpoD4G80kvXpNeF
42H0jFvPKwKa4sJrzRbCkLjHWSu7j0DuiiiHpOEwWOTQKg7wCbjNeTf7FYeh
9lL7c8Z7AiJL3EJFU2qPbt15y2qKgKHIRodZrTAEDKfZqpIE3GWXjn6QDcMW
y3NEw1cCTdpHX0ny6FgmzGXHzxC4N1ptubuJjsHKPT4u8wR654u5l/PpqPfJ
3qa7QN336bFz9006klWkppeWCMw6MAb3XqTj/1snBpc=
            "]]},
          Annotation[#, "Charting`Private`Tag#1"]& ], 
         TagBox[
          {RGBColor[0.880722, 0.611041, 0.142051], AbsoluteThickness[2], 
           Opacity[1.], Dashing[{Small, Small}], LineBox[CompressedData["
1:eJwV1nk8VN8bB3BFG6G0iBRSkiQpSuGTrVVZS2VNRGUNhZJspVQkqWRfsytr
2fcxN2LEmDvDlCJKpkWp+PK7v/lnXu/Xua9zz3nu8zznyNq7mzrO5ePjC53D
x/f//0OOI111owba47P///EgoCfpwZVYj4rbDfP/7+1Jj+OLJXbAS2f16mnK
H6XWB12W18Y/H0GtScqH25kvEiT00VYU5fKN8vo7azJmpQ/iQ1FB9ifK04fO
PDotfxQ/LjhOcCh/Dn3bdDrWBBtFygw7KVs4TFZHS5jD+F/Ki3rKTXqS5Y3x
x9HWpij/nLKKnFbRhPRJ3DY0zUqkHD/XLntDmiXEb0mq36a8cDA49bi8DSKr
whhelF+9Y7Q3mtsh/VTsVUvKHsYOh6xiT+OxsNEOHcr9W2/q3ZVwwDyXptfz
KcckrarbYOmIT1dv5g/P8HBINEezJv4sPFxnnzZRLht/rcaTPodbS9ak+lN2
sbF5cfP0eQj001+aUl7XwVOWSbuARdVaXAXK9/LFFEzk3VCmF2b25j8eDNak
p486uaOl4kxqEuVrLXFL6s09oDIgOetKeYe60t2TsZ6YVt40KEA5eYXRjdsS
3pC8dcFo9TQPV9ofNR1/5Q1WWrEwZ4qH42Hv5spZ+oA2OI+Mo7z4l2dgZfwl
7H8wFC9G2fdtjO+YtB/6Vji9/vyXB7M7/WUVdX54tPnt1FPKyvryv0JP+2PU
/7bGYcofi8s916Rdga/Vb27aHx5MHpDnj8pfw7dtnSytSR6UDstlS7Zeg03C
7avc31S8+V0+DTsFQnOS3BJI2fblzPNa8+u4ynaqqvjFw4pNUconYoNQtMzp
9vIJHoIWFm+8JRGKXXpmE27feFDcfz/8hUcozBgag8M8Hhhh7qPs1lDILT4X
bkV5Pb9SrvKlMNTOGf1v7zgPLf+lK79l3MCBr16R41+o/f6MVZO+cwtCJd3W
nGEeSrf5xB74cAtKATqsrZRtPMwmPXffhvbvnSJBQzwUfhV92TRyG7RdEhlS
H3kwHQnXPG9wB1/l1G7tes/D435/vdKZe9DZsWgvP5sHHamT6QPHIsHxVbFV
Jal8PbVz3sL8SHgcu6Bhy+Jh7ZjfmfwtUZhLC5d+weTB/Zz6Bj5OFP4EupZq
vuVBzKHwWcauaHgaK8oOvebhxMmUwm/fY1AnIs4IqeKBxzYXTJV8iCkrJ72A
Sh5u2Cx0NNN7iADhgmrvVzwUn3GXLIt5CCnXh+3WFTyIuGmFXdkZixuWq2xW
lfDQHMw6NT/gEQrmL7LemsuDat7S+VIL48Af/Kls6BEPbcrNdu0qcYgzfxma
HMuD3XPfymsn43B3d5rtyYc83C3jerzPicM2CVOt5mgeRury2ZlHniJLSyk+
7C4PiT0Hn297EI+KqEWLsoN5EJoNstq/NglCC26UXLlAxeuchY3SviTcMlki
wnee+l5vleyWuiWBsX/wTrAzD9rZzDPs6iQkZs+ZCnLk4WV2bGm5cjKmAyoS
ztvy8NVsrOpwRzLSWTOyH0x5OPbsEeElnArO9LITF3dR9W0dbHhWNhV19/7k
V6rzMCjm2n5CLRUy758p86tR8Q7QfaNlnYpH/orP72zj4ZbpV8aC/FREWo/V
3lLkoXpal3xqmIbQ2SFlJSkeNpiMjzRGpMOysKlo2cw4JAP373ZKScdEcnfE
n6lxLMlPjhAsT4fozx372H/H8W+hmbLJYDq0GvhOxf0aR2ddudfArgx4ah2a
Nzs2Dn+VoJk/Qxmoq/iaZc8eR4fo8uXKe7Ow8UzOiodl47jcoYHHE9nYYRK2
rfzsOESUS4faFubg3KVhWT2HcaTfVbkzJZWDMeeoA+2nx9FluJFlY5CDoPpu
DY7VODYTy702xOZA/0JZ8UfTcXBbeZkvduaCqxuom6w9jv31GSLt/nmI29HT
0Lh8HOIlSwfmzCmEbaVx+uvKrygb1Hv9RvMFfJ5wV6d9GEPD+YTVJ8dKUDlS
xl/3/Qt+yWuJ5ruWg5GkUGww+Rlz/+YuWb3hFR5faRm/0zEK9Vm7MrOCKjjo
HT0xkTaC16E7OloUa7FJsyriP5dPkI768jd7vA6zRGR92KJhfJnkDvSoNGCZ
quUFlcKPSP9cSRe51wjVz9J9AYofILImi/fxYxOEiGhvpL7HnXOlZ5PXtyDU
3bnGa8s7/N6b+9E5sBUX/50qDlfoh7dqU8nKRhqy22cVixRIcAuaIrpk6Wgu
PxbN97kXU+ffPt3kT+DBh5CTbvXd2KyzYOZs5Wtsu5cRpEN2Yn+qrNNz8Q40
rnf2exRB4PIa23Xvrd7g9UyHQ/dEM5TGjgkxj3QiunVqVCa7DstEvy1s+tcJ
DTHNitqjZRCofVooF9+FOweI09uXZoPU1D/ATexC7f3If3U1z1D4auxdXEoX
nieuJOxdnuFUmZaYWFYX9vombfvQmoXn+VxvvhddkPmh/okZmAmbeLnd/a1d
mAnJDnj0Mw0VfrlNsT+7cF0+mG7Qk4B7k2bWpr+7oPXxY2aEWgLO+Ez/Ev7b
hVhBM9rUw3iIeB7ZGDbThcjDa5dZWjyFozPvltciBtgJHubinMcQs9huZCzN
wA6Ff+3RXx/gwo5K1qLDDGy/KVc8djoUdZ09eRVHGPBzqXB9rxqCFa7fAp2M
GYjpaP+pKBCM2owN8s3HGPgt/eOun1EglolHXbxux0DQ3SsRVUM+cC7OMdh6
hoE/7gdU/9zxQrVR86oBRwaWJ2nODuzwhFP4v5o9Fxj4tF4t1Vr4HKrWr4j+
7MqA7LppD5XTDlhav9XxiQcDJau+by5zscVZ60O7DngxoGW5dbhS4jgq/zoI
TfowoG26+9lQ9EEsiQ0cyPBlIN06ubl/YDMcVeOem19hYPT+4sx1mjvxqqMk
lP8aA7YR72S8lI9C9MIbixfXGWhb5LK7zOoEHBZ8VjwdwkDAIpmfNW/s8DJN
YEb0BjV+9cFoq7sjznA00l0jGJifkFnemuuGCl/zy1L3GNjLbf80kOYJ4RXu
h4goBqzS7Zs2f/dC+ZH0bwqxDMj/+qTy6pYvhGpFtD4mM/CiVcPclHUddpab
ljxIYyAkrzk05r8glE7qfdDJZKBma8K7a7IhsFXxu5WUy0BKTVXVYecwFKd8
6DlVxoCAePWVxu+3YBla4dZFMHDiSY+PkP995B60T675Tdn+QCLzVBx2KMlq
4y8DxeZvfnzvj0ONyDt27RQDI1tUyI92T9HZbS1ez9eNy5cDtc3PxmPC+uS9
RsFuZGqHnzvhngjti8ZXaWu7oRATaDOpmYLOOO0TjH3d6NwqJXyH6mu/vkgu
GY7thuihPzP0H3koNdvPH6P/FuLkEXOtw2UIPBCWVDL8FkZxpurEuyrI9h/q
SwvrwfACGWcZ03rs3hkaI6HaC2KuvnCIcBN67SXUE3b0gma5Q2RsZRO87hUw
ZXb24m/oYV0jmSbkDfVJKmj2YoXcQT2B7U1YG7MlRX1fL1T0N6YrnGjC3O+9
+WanelEsJ1J/KqUJRM6m1rvBvbjXHR5xZmszrNa++Tunuxfi1Yd+zN3dAhGJ
i6WVPb3Q0Y34mKrbgvplKzx9+nrRtD6UT/NwC+QXWY6M9PciIKim9KRVC3g/
h3vfjPRibvf5lXrXWhDcNlOcMNOLlLyEqva6FjzzVnbTUGTCZ8XRbY17W3HK
vWvTTyUm+E5MXA0/0Arh895DeVuZkKvZ82ufMdW3bF9ZyagxUeN51KXQthV7
Du07vGAvE5e+rvVTvtaKDmkbhZ5jTBTmRqoNvWzFL/rdQY8gJn6nyRWqK9HA
Eepxng5hYjwukpmnSkODoRTv5g0m9Dc7i63RoCGqI2cqMYIJq0UH674Y0KDI
aF3e/pAJr2Mn+XVtabBhzdm/KYeJuo2Z1owoGlo++eS+ZzDht7hUJ5RHQ55C
9TbXHiYeXtuwU+sXDQ/OCVT8YTKhc7Nm/7d/NNh9iW4S7WciI6W4Un9+G/6N
F/ZrfWJCdefbyUypNmz9PSoaN8XEVHvuYpMDbXgsYONtur4P3WqKW7SftmHm
jLhal3wfjNRHd69LboNDY+cvo019CPVPzObLaINKsN7lI8p9qDnin5tX0Aba
rIL/gV19GJOaa1hf34bJfz8DtQ37kJzBPtU/3Ibj329FKHr3YUZ8IvODEh1V
xnqG2Zeo8TbJlOXb6FhXNL1Ywa8PUlnfFu1Vo2Pczf3ehmt98DC5u+mGFh1h
Y+b3ZcL7oLzsU/6bI3SUfJJ+tDK+D23PNu464UrHsoHS1LlNfcjU9+jXfUbH
vcUBAeUtfejIMtEVyaNDcI/+CZe2PoyIBG3pLqRj7mOGcG9HH3QuJDw5WE7H
DxOebzarD8uSWjgjzXR0NisYGfP6IBYa8/z7ezoMJ3ib5v3ogwRjouvYEB20
deUCryb64EZYhBaP0FEbaPBK7l8f8qq2pVry6CjQsN8wKcBC9O1XTJtpOu7k
P51KkGThY/N61rYVBBZy7HtN17Ag5jN8aesqAqGCis8XyLDQM4Vi+dUErjhV
nPXcwMKXvTOCc2UJnJft6dJXYWFXz/MjLkoEDjwUefbFgIUAdwm2qC6BeQFB
5hqeLKw6+mf1E2cCJd/H/tZ6seASOd6TeZ6Aw9kTSfsusaDQqyZR6EKgyWjr
Z7MrLAhJlmsXelDvX9cf6BbGQsWjDEk3XwICtF25aU9YsFIyqh++Qc2nmW6s
GM+CgdjTCwnh1HzPRX8XJbLQ8F9g7tHb1Hxxw3tr0qj5xzV5yXcJhLjG9Pbl
s5DjUxMvEENg7rJvc0QaWPhX06zXlkTgxU3LrJgmFnwTE7I2pRCwn24xXN3K
guvI7/zQVAINQwmPFF6zoBkakKGYQSC44vAWvV4W7OmbLdRzCKhuKWe09bFQ
Hmc5fCGXwGDKOl9jNgt2dlVr4/MI6Eb8bbB+x0Kwmve9sQICc2yyTvh+ZsFy
xaOgI8UEihhiMzNjLPx3bP3FEyUE7PZfSwvjsbBk50sxm1ICdSrHxqMnWNha
6eF0spzAdX7+0PwZFiw6fC8vqSSg4uu2acccEtt7k/m+U343xup4xU/CaKJ9
7+sqAnt7iyRoC0kUJNWPXqwhwJdtUzgoRqLmyuTv6/UEWsaYbkkrSCz+2n1s
XwOBOyomylarSBiqmoTPayQgXqGX37OGhJkyzcWziQBnqsolWobEg7Elsmub
CaRCXclIjoTC3cf5TZSVWxVyadS96m2wkPlsC4EJwdTzYZtJFDobejxoJfDq
6GpFXWUSgyaXz8nSCBj0CmdXbicxqotJxTYCgpI3nX3VSXhb7bqXSbnTmk9B
TYOEZnz3fCk6AauhH5kF2iS8njxPmaC8bpPL2Qs6JKTfH2+xIAiMuAxtUNAn
8cf+TFcJ5YIim6GP+0hkOgk2Cb0m4DXBTE85SOL+vOtJVpR37TJxsDEkkSDz
1yGL8swVutxqIxLvzuWuGKPcVKv3gWlCwt62/YViO4Hb/NWpMeYkGIdjtc5Q
Nt6vbm9iQcJkn3b5Q8orIwplRU6RWKU6I9NAmdOh8J5uRUKvRvTqCOVUsdTk
m7YkQh3z2xZ2EHA+vtpO3556n6uYkBxl5bgY6TmOJDxH/HV2Up7oF+ZWO5EQ
fS7nZkD5pezNRP/z1H7dDkUfoXzNkc9mpyuJPVFbCo0o62f7rZlwJzFlsrjl
MGXBrz84RRdJZJXL9+lQ7lRxiXf1IfHzXvXwNsqx3kOWir4kXrqJ/VxN2arC
ZvUnfxKlZU4zs9R6100zybQAEjsj+QQHKI/AJM7uOonPIzLiZZQLQugn14SQ
uH5VeGM4Ze9WPQkyjFo/XWiPOeXdQtV9seEkyiTtzSUpzx5Vf2wWQe3/qoU3
+f/4RhdaLLlH4m/z9vgYyrd7FcTbo0iMPED7AcorbVbH7oslsWDJYuMk6nty
UmKO8T8hkdF7Ol2HcuqQ8Iq6p9S46dIFA1Q+bHHli9FIoeK5rGhagPKPIj+z
32nUfuN3R0dS+VQx8UOsOJOEs+2xPcsp618duq+UR+JwmH+7EJWPgnU2JqMF
1H4M5V9eo/K1k79vSeZzEuLLM6q/UPlsGUGPlC4nIf/m7MoSKt8vxhXeFWsg
sSx7u9IMVT/l03E3G5pINGfPCTSgPG1zI+hiKwkpXb/NN6l6uyln7cN4TeKJ
97XYv7UE4vMEraOZJPwiKvriqHp9L/L7uC5JIndxplQpVc/ynu+Nf3BIRJcG
NbW9ovqFWoW+6SBVTz9VDQYrCDTXOCqJfSUhMM5T7qT6h6CsiXwDj4RISlVZ
NdVfjEM0ZS7+IPHw4EhexgsC5P5lyxmTVH0Op4w6FBEY76ybuj+XDUfHnLZk
qn+t+rCaWLqKjUKFnKOiVD+0NljQXC/JRsqxb5bpVL9MzfpR47mGjaycv2Pb
EwkoubS96FrHhq9FS5LuUwI6vy7F3d/CxsWS625rH1LnxQLGuaV6bLxa4vKx
8yaBwnPVZ+oN2Mi86sUQofr5BPHM2vMAG7LNhqf2hxIIjAo06TrCxpEAUa1n
1wnESGzRuH+CjfTK7Zc2+RGo3hy+cKkbG6t2z5tQPEdA/a14e7QHGx1/h4x2
OlHxuZp1f7kXG69jShbDkVpve4vkKl82Arpo+XtPEwh3n7dFOpiN1H2ZBYtP
EjAtDjbZEsuG6qHbxbT9BD7tDog7WMPGAsO9G1jUeWf3YbEtUcdGZSvti5k0
Fb+IeLkjjWz0N0Rq0KUIvOZU5hnT2Hig2OCeLU6dJ9f+1Vgw2AjOVDmnKkzg
asPlD47DbFza6JLhPknH0kMXlYJFOOAXsxdIptGRXC8qtHspB968l88OU+e9
ikb+6PdlHDRyfXf/qKfjqMJI5mkJDmIMy5RUKum4Pd9GVmc9B03+q/zd8+kQ
aDy4km83B0tq8zb9F0XH7z2yfNccOcjb3BdiZ07dV4prBtScOXgiMkfI1ZiO
5Zutqr+e52CO8XSJtyEd2yUf+Vt7cHDkr6avjz4dHn8W/9K8woErjf5Fcwcd
oyV/RqeiOPj6cmbBkBgdnC2d3X5VHMjNE9iV+boNSV+WBvDXcuBxQXXAidYG
+2wz+bv1HLyfvHh5Q1MbRtczfZNbOIjuHg+PqWzD79UDa1o7qed1DYx1c9qw
VHDMafkQB4emDpb232jDvuEF0wXC/bhuuW/ZWq02FCVi/UebfmjPv7N+VSIN
P/1/Ljh9uh/n5o07TT+mQd0i60v/mX5cGpJb1/+AhkpR0WKmcz9O5b7hi7lF
3VevD+gQF/uhXhIbyfSmgW0fYPviRj8iho/tLD9Ew/yNlXHXC/rR+tJ5cPBn
K6wL1ZeumemHWOTDjdqarbgelhLEyRmAm9IEbV1IM/JH1jwVMeTC4eecjAcV
jQhPCLMbOMoFrXbt5Z1FjXAw/bqhwISLiazug31ZjZCqqio6YsFFW/7Bf0se
NeJ2pGXLHXsuXj4wpNn4NMJZ/cl3QT8ubJhXZNy2NWJd6PIDCzK5EI/WXeSS
1YCZXVeFmc+4uLWu3K0ksQGsrx8Ymblc2BVrSP972IAoi2Lrfc+5YB5oOB8Q
2oBZRVOvsCouolUtv5453QBOV2QifzcXrb+/5L2QbEDFjckz3T1ceKbxczqX
NiBmj+2mtD4uGkMSr4wtbMDhDOUS3QEuUoNqV0hN1uOVb3tb0CgXApvtJq26
6xG7RS3SZIyLPEvdsbP0engOxpvL8rioHXR1cKuvh4KhC7dugov1C+eP+BTW
Q2DO2/SoSS4sPDb88cmsx7vSPeft/nHRW/8zxiuhHlXn07aq/MdFSBK9zi2m
Ho+khX7NznKxp4n/mlNEPf4HdN5Y+A==
            "]]},
          Annotation[#, "Charting`Private`Tag#2"]& ], 
         TagBox[
          {RGBColor[0.560181, 0.691569, 0.194885], AbsoluteThickness[2], 
           Opacity[1.], Dashing[{0, Small, Small, Small}], 
           LineBox[CompressedData["
1:eJwV13k4lF8bB3CVpBSRFktJIYS0p598kyVC2YuEUpFkSUoqUvakEioUWRKS
JaGsIZQlgzHzzDNMJCXLtNCqvOedf+b6XHM985xzn/u+zznyh7wsj0wXEBCI
miYg8P/vXUc+MmqGDHRGp/7/4UNQT9qbJ6WAfVG1Qv/3+pTbyU+kNuDQfzIy
k8QDsgrBZ5R0YLh3zrYfxCatrKK7Uvoo33Pd4zOxQvTSzCk5Y/ysy8v+QDy5
y+XWQaXdeHTRZZxL/Cmkq/5gggUELxaZthPvPfyjMlbKGjlDSUUviOv1pEvr
km3xUkJeqZBYc+W2gnE5O4xf0Mu6R5w83TlbMX0/rGnBTVHEwv2X0myVHBEo
7NrhS/z8bUdrnbUzIuZ7nN9P7G1+eJdDwkEIqC3aoEvcsyZc76rUYdCHXFqE
iONSltQo7j+Chg6RvMF/fOwSy9GuSj6KVVMuSfXEJWMtG/lyxxCnqnk/gNjD
0bEo/KA7fgzllFkSr2jjayxPP47Tg/09ysQxeRLKFkqeeCiSaPHmLx8GSzMy
hly9cNJZPjWFOLAhcf4La29E7Do9eYJ4wya1q3YJPhhVTeoVJE5duCcsSuoU
IhT2G8tM8nGu9Va97fNT8BplCXH/8GEb+nb6yv1+UL1k0pFIPHfCJ6g8+TQE
56y5KUHs3xXnPyJ3FhrOdyo//eLDKrqnpKzmLKIWXRhOItbQV5oIORiA0dXR
q0yIB56U+ixNP4fbsrtep//kw+Imx323UiA+pS0r3/aDDzWTldnSjYFgpW7c
z/tO4j3D48OgaxB2jZTODiJ2evavsNr6Ipgv5GPLJvhYqHJdY19CMMrzr1hI
jvMRLPxkVaRUCDpr9970/MyH6s4bEUXeIbB2Cg4Y5PPREeo1RDeGIMQiScqB
WGGGWq7G6VAUdNBB28f4aPibodHVEYZxbZ2x0WEy328JG+WiI7H2aaszPcjH
07V+CUbvIpETEtCmQezobfXDZ2sU7p1aMRH0no/8UbFn9R+jcGfi8QmZAT4s
P0ZouxtEI2ege97mPj5u9wToPf0Xg7FcCdlpNB+6snYZvTbX0GVcv0KTQ/LV
fvNM4bxr+Gz5/J0DxceykbMueerX4RTcFpfP4sPr2CZFAe51PBheXqLVxYfE
4fyHmVticRXhc/pa+Nhndz//85c4+DcP5p+v4INPW89Jk47HLanNQ37lfIQ5
Ch+x0ouH+LTNqiee8/HExUu6JC4eXo0P62zK+BD13BZ6bnMCLuRJ7hUr5uPl
Jcpe6MItLFv8aJFCLh/rHokLyQon4qrtidKuW3y80njp3KqZiGPNa6WvJfDh
XOhfHmiXCMEXSyJ2xvNxtYTn3ZeTiNq2ptCiWD4+1uTRD8yScER00Vyfq3zc
YxoXrr2ZDFWJlc7XL/EhMhXssHNZCvbWh8yzO07idWyvo5phCmLTQ4q5x8h6
dak5i3umYMMDuUBHNz50slkudGUKBMMLzjoc4eNZdsLTUo1U5KnOXrTDiY9R
q5EKk7ZUaJddmF5syYfNw1vNvvPSMN/KK2f9FlLfBy6ZHpVPg/yx6E/nNvHR
L3Gidd/GNKR69FnUbiDxvrDjzbYDafD4ykgwXstHpOVox6y8NGRtUv+nq8pH
5eQOTpJpOm7J2x3lyPChaDH2se5KBspiYl7k/B2DdNDOra73M6Aw9q/v6p8x
zM9LvTKnNANbxG25nr/G8FvYSsOiPwOR6vecVCfG0F5T6tu7JRNb1w09CB8Z
Q4Bm8L+f7zPhcqLuOM0ZQ5uYpKTG9ix82LLMb+jpGM60aeH2eDY6v78+nXdk
DKIaT9+/Es6B3RSlscllDBlXNaP/yOaguL9pYaXzGBimqyhHgxyMCKzxebl/
DKubJX0VE3Jw1+ry4RqLMfAa+Q+KNucibdo8H6dtY9j5IlO0NeAR6AUWTXoL
xrC4WLx32rR86P45qfHk2ShK+vVa3mgXISlms/ID3ghq3e/K2I0U48v3FTof
Pw1jQmmbWN6JUhRMOjSljHzC9F+582UUn4Nnn2axrWoIm6acS6weV+CBfeba
tOiPaAnZ0NagWg0Pvf/6h0w/QO768K/ssRo8K9vKiOh5j+EfvF6mZi1E3vm/
veI3gIxP5a9FY+oQ0CKz83dvP0SXZvEHBuoxs062skW3D9HHnh5NVWhAquNt
VV8PHr5vzx1wC2qEZnbg2PJpXJxaV1+8qK4JXwyV+kvr2eA9rr/CkH+NDVXx
ZvO0mfjj3pWkEtAM5YK3OzfXMrBad9a/o+UtCJ7TcXFYtBU70+RdCxe3wcS4
wGRMrgFnljqt6HN4g9NblZLCgquhNmIjwjJrR090QaauwROUWZtWR5m3ozJ8
KoQx/wn0Knf46li1w++cxmFXbhHsY9bQmfvaIdP1dWOmbxEiNWfnnnJph9Fj
y8JjaYUYPFWxS+JsOypELtpKTytA6t8VUWYZ7RBTjDE+G5YNtaNSOtOy2vGL
cpmlJpeN0jaxr8XZ7fA3nvlvuPQh2lIm7WTz21GWYVVxcygLf3W7VYafteMr
zK9cNnsA+7DIVxFv2nE1dn3vyOJ0LBD7LFz/ux2GzMR7lp530FEZFW78tx3T
Y5w5FQW3EeuhKPRmqh2rBp5pbv92CxKv7WdwBBnQ9vN0j/VPgEToy798UQaW
nVlVdTTkJub/Sfwqs5IBD91dgWW6V9CevdHnviIDiicO3a56FYnr+9r5SsoM
2EwuefPTIgJiJTNH16ozIK3qJjLHJRSiPt4fdm5moLPipbShWBDa5ESOtmox
0LiALk5ccR4xbZkDltoM2LcLHrfbdBbz1Oi+A7oMqLoukF3k5IsWjp/zOz0G
Jp4tviZ5yhvRkfN5boYMmKT1yk5KHMfcDwZcXxMGnrRqhpt2O6Il/q39LzMG
xKs0SiY1rRCtf44KNGeAP6hm4btRB6bfFu4TtGJgyXGJKiNLTYikFXRH2jBw
w+tvy71je/Da3MRGbB8DXjqS/XZW+xE19b4zzp4B75ZxuyX+LphzQIaR4sTA
gX9f250kvPBapGSP4iEGXj6N91/qdRJRz83bcg4zcL7rqOZdaz/MXhLW/PQY
AzWPOCqWy85BuPPzy2ZfBoKK+wYMbC+jKfiKvsVpBoav+IpeIvtchKZSXbc/
mc/D/5zCtoRhVsz+mr4LDGQm3Bb4IBUJIeOG5z/CyfzipUVmcmIgWJ2UvzKZ
AcaOZtPWVfHgaOsb8e4xwJa6nPFjNB75z0feJt5n4H5It7RAcQLsS7ZJSGQx
cG3cUSoXt1GYxzslUMRA/AwXO1ebJDgmr9za08jAlpJJ1w2VqSg7m1uf8I2B
rEb66yzmAxzfUE7NNunACyElCLgWItf4UGrV9w4oFtmeyi6pwMSw9PzBhE48
fvt2lfW+Ojy12jkjTr8L9WpROpLuTQgyCk0pHuyCflOuQX9rC+R7drHTQ5k4
8/ulssGhdmzdHBInta4bn3x0nB/adMBh2Ztf0zq70exM7ymd6MTE66v93sEs
GO92yUy8yARXhOk2eZmFApk+wVHyP7WmsvzwMBaSXivJa19h4npbzp97V1j4
fWPutfZ4JlQ7GiVb41m47+um1ZHDhCM1badKDgtOTmWxW7qYaPjgl9vXwcKQ
/ZWKawrduC3oeMpSgY0lui82OpR345/L4o0MJTZ63wpdfFndjcN17RN7VNiQ
03mXuLq+G5qX9M6YabChNVKvO9bSjaYp5QCjLcRKU3vMervx4/e3IB1TNmJz
x81OCrBg+yXyiuopNqQ+vOux3cFChbmeafZpNmqDqAk7QxZWFEzOVT7LRr+4
MsduFwtjnl4xioFsbBo4MMvckoXQEesbyyPYMLy47MvCQywUf5C7tSiZjT89
sZ9mkTgt6H2aNp30yZmTi5ovV7AQM/fChdIGNoTqW1w8a1iY85/+Po9XbJyT
zdhgU8/C9Nsd87rb2PhoYh+4uIWFrxZ8/2yKjcDFPvmeNAvtL5X3mPPZaHVZ
ftr1FwvReUl/7kpTsDOLkrm0jg1h7qFuy6UUmrXybn7byEbIHNXCWcvJ70ff
6h7UIu9xLTvqo0ghRMBq+9rtbLjLMxn6mhSEL12qTzdjwyhe9OGwAYWRA0YD
Ha5k3BeCrbV8KHgnX3W3u8NG8ZeRX9W+FJa9iRWSI/M8fHRfiuFpCtKKfjZ9
99io37Pmk9U5CsWWfSIOGeT9K3qCPEMpNIjRtEo+G4JNW3LT71CIdQift4rE
ZfqCz9NEaykYN/O+Zg2zURS+PyuunoJZZNrPGWNsHJpsMJVppPDo45Eih89k
Xd7fvaXcQkHKSGWH4AQbl8pM1PW6KZjuMu9a/Y+NaY5Z+/w/URhemMHgilEQ
yHbM75fgYLh09GkDmWfDCMszZSEHDW2Vn/vXUYjWtNBwWMKB9h7rPX82UFhc
ppfHXMrBKx8b/+VaFDQalXOblDk4/HnnBW1dCg7vvz54rMPB86duPuXmFFao
eBw9rsuBJivn5x1LCh893isq63NglTicecqagu84K+O+MQe2fCHfZfsoRM2o
TIuz5kAvSoyr50ThmXz4vQB3DlpuaYl2e1AIPCLguPkEBy4Pu4XPeFLQzz67
dNyLg9Uuy9QkvSm0a3okn/DjwDTVbXQHWYePsEh0vshB53tZ55NnKSxylEkw
TCDP7125VorEnXs/zmbGHQ7+lmq3ng+jkPZ+3sKaJA42/ZOL54ZTUD8hEKd1
n4Mtz2Wyr0eR951/f0PtEQcXvN9/eH2NwsnE/KsStRwYvFP4Gk7WrXQyMby2
nsznE18sO5HCpGNY8MlGDlSWO1xsSKIQvvKAX0cLB9t+/rP7fpdC8qM5B2JZ
HJxOYH5XSaPQJ/rddgeHA/5x0QL1dApKPn3mX7kcdA3VVKpnUCjYWKZv2c/B
AD+MteIBhZdVR9QkRjnwybAX6cumMEfeQqmWz0GJvbxXYw4F88vay09+5aD4
irVKTi4Fzs4Fkh0/OHCKm5Z2OI/CWHvNnxvTadCF8bl5BRSWvJNpFl9C49G5
X3bXSygcMJj18oU0jSe6oXrapSQ+WV+rfJbSyO4sDB8gVvN4VcRYQUPtmbC8
6jMKuhOnE2+o0zAcuJwSWU4hbO+hOF1NGtaRQ0eWVFBoeWYW82UdjadGayPT
iW0DFS5ZbKGxxe/ah8eVFNxndRwT16Ph+KZUJLGaQv6xSpcXBjS6njm8EKmh
MN788ICPEY2rgug+Sxx0PciCYUYjdN6XZSYvKNR/dTcJNqeRecbB6jHxHBtb
g7VWNB7e0f44j9RRnJS61o19NDa0JmyoJabOLVmvu59Gcn3+yKI6Ure9M9S/
HCD/h3NCbsQP0zjLLVxoRP067jxFPCrYID3tKI1G2/X3DUgdrnMtlCx0o/HG
94t+BHHl6ghhcU8ac+MTS6a/pLCpa3FrrDeNr01R/ZuIC85n3ZD0pbFNK/2T
K7GK4mbbBD8aU42r3sQTp7U2SC/xpyGZ6XC9hlj2tC3vTgCNPrMwjY/E8csG
02Uu0HC7OpQ9t4GCaKOf290gGmvPN0/XII7wmqkud4mG8UUfLVPiaUviv6SG
0NA0k9/tShxQo1CyIpwG891y3SDicbfigIxIGtdiSyTiiE+I60Mpmsa/ceW6
TOLBZ50zHsbQUBivsiwmdj7k0qRyg6x3Q/WLamJqzrfo3Js04sZOzm8itnxy
yUI9gYaAznK0Ejfvl1iUf5vG+g6x3W+I9QXTOJpJNBYvitrWRlz1aG1K0V0a
t1+w5r0m3mzzwmVDKsk/Sre6lrjgr7lySRqN3QXilmXEqg/ejmzOpOEwcL0h
hzh9t3fhsywaOQdnL00klv0x5fdfDo0m55c2YcQJKde2Vj6iYeoq5uNFLGYk
N6WTT2P/znVeNv+P1+fHdTWFNH7LnTXfQjz9jk7EjmIaLIc1C5cQn9NtM60v
obG1JLVynMR/fOiAuOEzMv61UrvaiD9svZBoXEWjaqnFfH9i53dznZpraIgu
ydllRMy5krzSrI5Gg/4294XELdzyR+ZNNHSuGdk/IPliGGri0/Ga5Odth9Xu
xNXq9EbrVhpUbn+/KnFR4O+qvR00cuddFEon+bd6VdRlqovkW/ZGX3vijDdS
RvtZNLI+3WkUJb61XIvhyKVhvvWxsifJ7/O1Z94dGSTzf8PsmkXqYcJ91sMP
H2kMarWFPyD147nglsexYRq8qkmFHcQHD5dMeHym8fakgZw3qT9DoYlZp37T
8I+6JZtF6rPmcUjLxCTJjwpzVXVirb2SN85M0TjrwVEoIPWs9nC99DlBLvhz
i/oekfoX33VS7ZIoF6nWDZeDSX9IfSEmslWcC78F6Zf7yyhoauUNfVnAhU21
+hCIdyt/fHBQios7E8If+KT/RAk5yusqcCG/UuK5QjHZ1wL/TP1U4uJcecI3
tyekPidu9xaocLHvs0lCdhGFxoHOpOVruEjQFJdaXkhBsM54kcBWci9LSF7e
T/rdza0fxku1uVjWsqVgNvGKopBOL3DhLpH2SP0Rhe33q6/z9Lm4kF046k76
54WgjSLVe7gwsCi++5z02+//yQsEHuHi6FLxZfn3KIQ+qerd6MbFCaODRXdJ
P5dc7VA56s4l6yRYHpFMYb30rYAD3lys37N2tTXZD7x/zp3QPsfFkduv42ri
KQwV/xz6c52L9vzdf/hXyH6k3t55toKLzrh3yY/8KKQMi1+YUc3Fx6ZOT/1T
FA5lWyldfcEFq6pqM3WSPK/A8k9t4OJQ5PaCX15kfDK9SxvbuXiloWi0yJ3E
f86Iq+R7LiTrxv2qDpD1HJw1+XheD67OFRht3UFhdoZx5pb5PYhIyQqYSfbv
loNXdtdK9OB1cvG8raBg1SN6n7m4B4vP8QwS/yP53bXQcFK+BxsN80Q2k/PA
udqV14039WBArmJvvwKp13tQGHDswbclsjYzBCl8C/g26+DBHjzxnGP3YRrp
h3uzhntcenAqQOBa0xQb5WJiT1huPVh18VPspT9sNFzs1W0+2QPxDZLCzK9s
0IcuOBWF9YBzLGTB+FtyLlxVnnjxcQ9OTDlLLytnw3iGV+Dfgh4o7urbk13G
RjRvxaGAJ+R9JTKNa0vYEL8dpXKqrAcFcg3ntxayITvbvsy1tge2hmsXrM5i
Y93wT+bu7h6UDKx1ioxl40D+JvGl/3pwerbNYh1yviux/ynaLtCLY4wzSRsP
syEq9Hzu5Rm9iHqX9VPlIBs1DtuEh4R7MabB3z57Pxsr5uhPFS/oxRlRN9m0
3WwMHrYYNVXpxfqo8MRt5LzpKe3x6rx1L0RfTaQuF2DjYuj9YG5OL97P9req
jmZh3plZuw7m9aLUwIuzPpKFRLcTEoP5vbD5uqk5M5SFJyZa6fziXiS1Ph0J
DmRhUJxRP726F+2jX7bLeLNgck9AWKWzF67OquUd5Py9qNQpxu9PL+IC+W52
i1jI+7g0SdSUh/qkTX+G4rsRcTfUuXc3j9wn3j/QvUHuC5ajio8teLhh6GmW
EN0N2YqKArO9PPhFdcdsutyNqGv7G6IP8SDyJOqvpXc33Dbd+TLnLA8ChYNO
k8bdWBEiaTTrAQ+ZGvXji/8w8W/L+XmshzysuVfbPf87E9Tou44HuTykqAd0
CH0h95+9Tw4YFvIgvkBI5tMgE1Oqlr6hFTzkHNGeG9NB7k+Ma/dmdPKgaRJq
ZprNRFnYD5dOJnHdzB2LM5iI+89JJZ1NvF7FmXePCZNMjeIdvTxsNnBc6hrH
xHP/1lfBQzxkmJeWWgcxkaC+8ZrFCA+Kly4vnB3AhE9/srU8nwdq9czM56eY
UDb14NWM86A3vPnAQncmBKd1ZVz/wcNWvS/hVYeZePv0P3fn32R8t7w/HnZi
osI9fY3mXx56Xj0PErZn4pacyMTUFA+PZzF3Z1sz8T/PQX56
            "]]},
          Annotation[#, "Charting`Private`Tag#3"]& ]}, {}},
       {"WolframDynamicHighlight", <|
        "Label" -> {"XYLabel"}, "Ball" -> {"InterpolatedBall"}|>}], 
      StyleBox[
       DynamicBox[(Charting`HighlightActionBox["DynamicHighlight", {}, 
         Slot["HighlightElements"], 
         Slot["LayoutOptions"], 
         Slot["Meta"], 
         Charting`HighlightActionFunction["DynamicHighlight", {{{{}, {}, 
             Annotation[{
               Directive[
                Opacity[1.], 
                AbsoluteThickness[2], 
                GrayLevel[0.5]], 
               Line[CompressedData["
1:eJwV1Xk01WsXB3BDIULUvUUkGcqlk3olKb4VpVA3Q+TqGkKGyhBdUQfHdVSi
XHF45SKOORkyZKgMJ70JGU6hjvNDpqLzq1syFN7f3Ws9a6/PP89az97PXlv1
tJ+1h4iQkFA6df7N5h4TXQ3vDxp/XPo3SCwzUfQnFNRhHNsk9q//k5GS9kBB
D1UO69f/oDyipM4I1jRG+ydJoxnKFu295X8rmOKLXsK5T5TVY5VzllSOIN69
vGCc8g9zt2RXzWMQUzj/lUf5QxSX48qyQtEhjmUnZXv3mUcJCrZ4ube2vJEy
x0SxujnNDjU5VppllHXVjEq/qjggKzouL51ymohLgUa2I+oQoB9DWWI4MstO
0wlbYoV6AinXDna3N9u6YJEBuiNl/+Pu5qdYrjBN2LFzP+WBbVdN4hTcMRV7
uEOMcmLGugYNRw+IbfyjZGyRhLls4d7HaWfwY8P5dA7lKkHbTlLFGyKpnTmh
lM85OZVfdfXBGpb5Y2vKmzpI2sbssxBdzB/ZQvlmsfwWK01fGM5td3y5QOKg
Mpv93tMPN9+dK8qgHNaSuqrR1h+d4/dW+FLW09eJc2AF4FqPy6dllDN/+jU6
RiEIdO17nut/kLjcnsyxqw3CwilVLd53EnbMQRE1x4vQXimYTaW8cjogvC7t
D8h2P2qWp3yJm3hpSiUEbIdU8ck5EjaxA1UPG0LQ95uOURplmqnmdJRrKPhT
YQwLyiMPqgOUsy/DWfyuPnuWhNXtNz7HNMNQ13TD1niGhI6FWoHiszCwrnQL
D36j6i16bnzMMxw9DIfH4ZSdaxbLnthG4Kyon0fNNImftOJpJ1kMRDyqOf/T
VxIMiQebrytE4d3J5Zf8P5H4xeyva+X+UTh2sj9igiTRzfR7//ZZFLye25k4
UVYX1Smi/cHE4BfO9AEBiZYFNo3bHY1ek9bVnyep935h7VSJvY5QGnl8cIxE
5faLrMPvrqNFyFJUj7KTv81MgGEMNtudCWCOkij5KFvDmYjBP+HeDNUREtYT
1/b6HIzFcDw/yHiIRMpAqEnl4k0wsx63Sb0lsV/Jgc0/cQv1EtFH97yh/utv
u5ZLFN+CW2lqrFc/iQ1TIW7FW+MxFO1yqL6XhJ+3voYQLx5CIT7Fh7kk5N1L
8nMMEtAb7BM43UbipMPdkk+fExFNPDTLrCdBvrWVzFJMQv5xzZTUOhLRThIe
NiZJaEtO+5ZQS+KBm59iVWISVm7y4tMfkpDxNWJe3sXC1SsCp70VJJ5G9v8m
Rk+Gxe9hx08VkdhxT05MSSIVhpJ0X60UEs9pT13adVNhuzQ+Osoi4VJ2qS7M
IRUxbToXMpNIxFUR/kOFqcjN29kqe5vEREPx29yjd9D35UtYbxyJ9FdHyrbf
TgNqm7dL/UlCaolxymxDBsavDv25/BxVL297J51DGTil7nI31ofqF1fHRc43
A+p5pQI5bxLGBb1ubx9l4EMWV2HtGRI1BazKalomHnWxaqRcSHy0maq36MiE
/Qa6Y7oNiRP5yS8CpbNgljqkdHY3CQ0rwUTzDTb8JhJ3PVgSQDHczNDzLhtR
d5yH0xcEWFWceUOymg1WRjrj2ncB5iVsaFbDbLwP0ss4MSNAZ0N1IN8gB+Kv
Pp/uFQgQqstYnB3Nwb6JZL+QAQE6ZNesoe3LQ0hZzHPDGgGCO3Yj5WsBlvVW
arb7CCBDqxx9LlEIR6MDBR5eArDjdGO/KxVCe2tM2A8PAbosN/c7HSzEWaNl
ahquAmi/WBOowSrEkehK59P2AhDPyNzyXUVIqE9cEWcigFljjkx76D108/J3
5yoKsLZCji8sXIIzXVJ1wpyPqBo2aXu5txxujfKua79Mocnn7/UOUxX4UZpe
JbRyCtOaRrLF56sxafp0ukxlEiJzRavWa9TCYN4zskTqA/SXXKps7tfDWkWM
YTA/gbYovY6WX56g2sDCZmFoHCrxk3MFggaEWQeI2uWNYXKG4L/SbcKVzjb3
xNBRsD/UtcrcbEb+98j019tGIKOcR46McLDujqWD/fthxHpXnslUb8F2s60P
G2uG8G1f0YhX+DN0lhPNEkGDCNrBqfi5+X8YK7I/u5TAB3Gfc6NLtRUX9qk0
2ivx8N2He0cr9AU6baIjrj/th/Z+8cUzdW24r11+QPpeL8yyVD3L1nZgNnj8
3fLwVwhWdt40dOolQk1N/pL+qwc6Uyekeo924rpRulBOSxdWy36S4Mx3QlL/
yYHasZdY9uROiVpaF7qVmdrqD9twVq+uf4VFN15zeUIXo56j6MjpzMffuiE/
O6ximdGC6UnFVWOsHgy06aFDjYNKGzPRRFMupnhBz4jiRoQfZmZUjHFxusRm
5TfaE6gOmPdlM18hznmB6RpcB8NdUYkKO15Dtt7r6xK3Gqc2vJwT7nmN2nrl
9ftfVGC6NW7Yn9ELg5D9SSK8MqQscwqyVu+DrUKDodLAfazmV2aJcPpQurF1
8jW7EMvpDNvdAf3opDNetKbnQqjAqWRY/g2SNv8jYNpl40JqSZx80xtIn0/i
fTam5kj7moSc71vE5Cy3czO5AznzCzqRMjw0se/3hcskg7e1syeknofA+Ya+
OvXbKE2H+ojTAPZfN167Qjwev5foyykvDsC3c9rtMjcGEcy7DF4hH6m2/P5+
sWhIB4ubuxbzoeOxzjzkGxOpXuflx0r4ENx+Gq82xsQDi93ZZAUfclYG11Oe
MjEm18URecJH1bpDdFEmExbpQhJaPXyEGkTq9i1n4udq55sXv/PxZCt9j41s
FIonlO/IWBIQ117dbbEvEtf+ZrrwjxHYtkog3KsbCXfrjxr3rQiIbZYcP68a
CaX6+tKj9gTKKh6VPxaJRMwtx5bY0wTiuz5cmXzKgJf+fz9LhhAIoXn8evYY
A5ui1hwWzyWwRnvX4U7PCCwaXJHuzSdQ+5Vd1+wQgf6P77pziwiM07bMNVpE
IN7+we+Hyggof1uq5G+LwNIv1oHMegL/VPoO6X4OB6/rVrpoD4G80kvXpNeF
42H0jFvPKwKa4sJrzRbCkLjHWSu7j0DuiiiHpOEwWOTQKg7wCbjNeTf7FYeh
9lL7c8Z7AiJL3EJFU2qPbt15y2qKgKHIRodZrTAEDKfZqpIE3GWXjn6QDcMW
y3NEw1cCTdpHX0ny6FgmzGXHzxC4N1ptubuJjsHKPT4u8wR654u5l/PpqPfJ
3qa7QN336bFz9006klWkppeWCMw6MAb3XqTj/1snBpc=
                "]]}, "Charting`Private`Tag#1"], 
             Annotation[{
               Directive[
                Opacity[1.], 
                RGBColor[0.880722, 0.611041, 0.142051], 
                AbsoluteThickness[2], 
                Dashing[{Small, Small}]], 
               Line[CompressedData["
1:eJwV1nk8VN8bB3BFG6G0iBRSkiQpSuGTrVVZS2VNRGUNhZJspVQkqWRfsytr
2fcxN2LEmDvDlCJKpkWp+PK7v/lnXu/Xua9zz3nu8zznyNq7mzrO5ePjC53D
x/f//0OOI111owba47P///EgoCfpwZVYj4rbDfP/7+1Jj+OLJXbAS2f16mnK
H6XWB12W18Y/H0GtScqH25kvEiT00VYU5fKN8vo7azJmpQ/iQ1FB9ifK04fO
PDotfxQ/LjhOcCh/Dn3bdDrWBBtFygw7KVs4TFZHS5jD+F/Ki3rKTXqS5Y3x
x9HWpij/nLKKnFbRhPRJ3DY0zUqkHD/XLntDmiXEb0mq36a8cDA49bi8DSKr
whhelF+9Y7Q3mtsh/VTsVUvKHsYOh6xiT+OxsNEOHcr9W2/q3ZVwwDyXptfz
KcckrarbYOmIT1dv5g/P8HBINEezJv4sPFxnnzZRLht/rcaTPodbS9ak+lN2
sbF5cfP0eQj001+aUl7XwVOWSbuARdVaXAXK9/LFFEzk3VCmF2b25j8eDNak
p486uaOl4kxqEuVrLXFL6s09oDIgOetKeYe60t2TsZ6YVt40KEA5eYXRjdsS
3pC8dcFo9TQPV9ofNR1/5Q1WWrEwZ4qH42Hv5spZ+oA2OI+Mo7z4l2dgZfwl
7H8wFC9G2fdtjO+YtB/6Vji9/vyXB7M7/WUVdX54tPnt1FPKyvryv0JP+2PU
/7bGYcofi8s916Rdga/Vb27aHx5MHpDnj8pfw7dtnSytSR6UDstlS7Zeg03C
7avc31S8+V0+DTsFQnOS3BJI2fblzPNa8+u4ynaqqvjFw4pNUconYoNQtMzp
9vIJHoIWFm+8JRGKXXpmE27feFDcfz/8hUcozBgag8M8Hhhh7qPs1lDILT4X
bkV5Pb9SrvKlMNTOGf1v7zgPLf+lK79l3MCBr16R41+o/f6MVZO+cwtCJd3W
nGEeSrf5xB74cAtKATqsrZRtPMwmPXffhvbvnSJBQzwUfhV92TRyG7RdEhlS
H3kwHQnXPG9wB1/l1G7tes/D435/vdKZe9DZsWgvP5sHHamT6QPHIsHxVbFV
Jal8PbVz3sL8SHgcu6Bhy+Jh7ZjfmfwtUZhLC5d+weTB/Zz6Bj5OFP4EupZq
vuVBzKHwWcauaHgaK8oOvebhxMmUwm/fY1AnIs4IqeKBxzYXTJV8iCkrJ72A
Sh5u2Cx0NNN7iADhgmrvVzwUn3GXLIt5CCnXh+3WFTyIuGmFXdkZixuWq2xW
lfDQHMw6NT/gEQrmL7LemsuDat7S+VIL48Af/Kls6BEPbcrNdu0qcYgzfxma
HMuD3XPfymsn43B3d5rtyYc83C3jerzPicM2CVOt5mgeRury2ZlHniJLSyk+
7C4PiT0Hn297EI+KqEWLsoN5EJoNstq/NglCC26UXLlAxeuchY3SviTcMlki
wnee+l5vleyWuiWBsX/wTrAzD9rZzDPs6iQkZs+ZCnLk4WV2bGm5cjKmAyoS
ztvy8NVsrOpwRzLSWTOyH0x5OPbsEeElnArO9LITF3dR9W0dbHhWNhV19/7k
V6rzMCjm2n5CLRUy758p86tR8Q7QfaNlnYpH/orP72zj4ZbpV8aC/FREWo/V
3lLkoXpal3xqmIbQ2SFlJSkeNpiMjzRGpMOysKlo2cw4JAP373ZKScdEcnfE
n6lxLMlPjhAsT4fozx372H/H8W+hmbLJYDq0GvhOxf0aR2ddudfArgx4ah2a
Nzs2Dn+VoJk/Qxmoq/iaZc8eR4fo8uXKe7Ow8UzOiodl47jcoYHHE9nYYRK2
rfzsOESUS4faFubg3KVhWT2HcaTfVbkzJZWDMeeoA+2nx9FluJFlY5CDoPpu
DY7VODYTy702xOZA/0JZ8UfTcXBbeZkvduaCqxuom6w9jv31GSLt/nmI29HT
0Lh8HOIlSwfmzCmEbaVx+uvKrygb1Hv9RvMFfJ5wV6d9GEPD+YTVJ8dKUDlS
xl/3/Qt+yWuJ5ruWg5GkUGww+Rlz/+YuWb3hFR5faRm/0zEK9Vm7MrOCKjjo
HT0xkTaC16E7OloUa7FJsyriP5dPkI768jd7vA6zRGR92KJhfJnkDvSoNGCZ
quUFlcKPSP9cSRe51wjVz9J9AYofILImi/fxYxOEiGhvpL7HnXOlZ5PXtyDU
3bnGa8s7/N6b+9E5sBUX/50qDlfoh7dqU8nKRhqy22cVixRIcAuaIrpk6Wgu
PxbN97kXU+ffPt3kT+DBh5CTbvXd2KyzYOZs5Wtsu5cRpEN2Yn+qrNNz8Q40
rnf2exRB4PIa23Xvrd7g9UyHQ/dEM5TGjgkxj3QiunVqVCa7DstEvy1s+tcJ
DTHNitqjZRCofVooF9+FOweI09uXZoPU1D/ATexC7f3If3U1z1D4auxdXEoX
nieuJOxdnuFUmZaYWFYX9vombfvQmoXn+VxvvhddkPmh/okZmAmbeLnd/a1d
mAnJDnj0Mw0VfrlNsT+7cF0+mG7Qk4B7k2bWpr+7oPXxY2aEWgLO+Ez/Ev7b
hVhBM9rUw3iIeB7ZGDbThcjDa5dZWjyFozPvltciBtgJHubinMcQs9huZCzN
wA6Ff+3RXx/gwo5K1qLDDGy/KVc8djoUdZ09eRVHGPBzqXB9rxqCFa7fAp2M
GYjpaP+pKBCM2owN8s3HGPgt/eOun1EglolHXbxux0DQ3SsRVUM+cC7OMdh6
hoE/7gdU/9zxQrVR86oBRwaWJ2nODuzwhFP4v5o9Fxj4tF4t1Vr4HKrWr4j+
7MqA7LppD5XTDlhav9XxiQcDJau+by5zscVZ60O7DngxoGW5dbhS4jgq/zoI
TfowoG26+9lQ9EEsiQ0cyPBlIN06ubl/YDMcVeOem19hYPT+4sx1mjvxqqMk
lP8aA7YR72S8lI9C9MIbixfXGWhb5LK7zOoEHBZ8VjwdwkDAIpmfNW/s8DJN
YEb0BjV+9cFoq7sjznA00l0jGJifkFnemuuGCl/zy1L3GNjLbf80kOYJ4RXu
h4goBqzS7Zs2f/dC+ZH0bwqxDMj/+qTy6pYvhGpFtD4mM/CiVcPclHUddpab
ljxIYyAkrzk05r8glE7qfdDJZKBma8K7a7IhsFXxu5WUy0BKTVXVYecwFKd8
6DlVxoCAePWVxu+3YBla4dZFMHDiSY+PkP995B60T675Tdn+QCLzVBx2KMlq
4y8DxeZvfnzvj0ONyDt27RQDI1tUyI92T9HZbS1ez9eNy5cDtc3PxmPC+uS9
RsFuZGqHnzvhngjti8ZXaWu7oRATaDOpmYLOOO0TjH3d6NwqJXyH6mu/vkgu
GY7thuihPzP0H3koNdvPH6P/FuLkEXOtw2UIPBCWVDL8FkZxpurEuyrI9h/q
SwvrwfACGWcZ03rs3hkaI6HaC2KuvnCIcBN67SXUE3b0gma5Q2RsZRO87hUw
ZXb24m/oYV0jmSbkDfVJKmj2YoXcQT2B7U1YG7MlRX1fL1T0N6YrnGjC3O+9
+WanelEsJ1J/KqUJRM6m1rvBvbjXHR5xZmszrNa++Tunuxfi1Yd+zN3dAhGJ
i6WVPb3Q0Y34mKrbgvplKzx9+nrRtD6UT/NwC+QXWY6M9PciIKim9KRVC3g/
h3vfjPRibvf5lXrXWhDcNlOcMNOLlLyEqva6FjzzVnbTUGTCZ8XRbY17W3HK
vWvTTyUm+E5MXA0/0Arh895DeVuZkKvZ82ufMdW3bF9ZyagxUeN51KXQthV7
Du07vGAvE5e+rvVTvtaKDmkbhZ5jTBTmRqoNvWzFL/rdQY8gJn6nyRWqK9HA
Eepxng5hYjwukpmnSkODoRTv5g0m9Dc7i63RoCGqI2cqMYIJq0UH674Y0KDI
aF3e/pAJr2Mn+XVtabBhzdm/KYeJuo2Z1owoGlo++eS+ZzDht7hUJ5RHQ55C
9TbXHiYeXtuwU+sXDQ/OCVT8YTKhc7Nm/7d/NNh9iW4S7WciI6W4Un9+G/6N
F/ZrfWJCdefbyUypNmz9PSoaN8XEVHvuYpMDbXgsYONtur4P3WqKW7SftmHm
jLhal3wfjNRHd69LboNDY+cvo019CPVPzObLaINKsN7lI8p9qDnin5tX0Aba
rIL/gV19GJOaa1hf34bJfz8DtQ37kJzBPtU/3Ibj329FKHr3YUZ8IvODEh1V
xnqG2Zeo8TbJlOXb6FhXNL1Ywa8PUlnfFu1Vo2Pczf3ehmt98DC5u+mGFh1h
Y+b3ZcL7oLzsU/6bI3SUfJJ+tDK+D23PNu464UrHsoHS1LlNfcjU9+jXfUbH
vcUBAeUtfejIMtEVyaNDcI/+CZe2PoyIBG3pLqRj7mOGcG9HH3QuJDw5WE7H
DxOebzarD8uSWjgjzXR0NisYGfP6IBYa8/z7ezoMJ3ib5v3ogwRjouvYEB20
deUCryb64EZYhBaP0FEbaPBK7l8f8qq2pVry6CjQsN8wKcBC9O1XTJtpOu7k
P51KkGThY/N61rYVBBZy7HtN17Ag5jN8aesqAqGCis8XyLDQM4Vi+dUErjhV
nPXcwMKXvTOCc2UJnJft6dJXYWFXz/MjLkoEDjwUefbFgIUAdwm2qC6BeQFB
5hqeLKw6+mf1E2cCJd/H/tZ6seASOd6TeZ6Aw9kTSfsusaDQqyZR6EKgyWjr
Z7MrLAhJlmsXelDvX9cf6BbGQsWjDEk3XwICtF25aU9YsFIyqh++Qc2nmW6s
GM+CgdjTCwnh1HzPRX8XJbLQ8F9g7tHb1Hxxw3tr0qj5xzV5yXcJhLjG9Pbl
s5DjUxMvEENg7rJvc0QaWPhX06zXlkTgxU3LrJgmFnwTE7I2pRCwn24xXN3K
guvI7/zQVAINQwmPFF6zoBkakKGYQSC44vAWvV4W7OmbLdRzCKhuKWe09bFQ
Hmc5fCGXwGDKOl9jNgt2dlVr4/MI6Eb8bbB+x0Kwmve9sQICc2yyTvh+ZsFy
xaOgI8UEihhiMzNjLPx3bP3FEyUE7PZfSwvjsbBk50sxm1ICdSrHxqMnWNha
6eF0spzAdX7+0PwZFiw6fC8vqSSg4uu2acccEtt7k/m+U343xup4xU/CaKJ9
7+sqAnt7iyRoC0kUJNWPXqwhwJdtUzgoRqLmyuTv6/UEWsaYbkkrSCz+2n1s
XwOBOyomylarSBiqmoTPayQgXqGX37OGhJkyzcWziQBnqsolWobEg7Elsmub
CaRCXclIjoTC3cf5TZSVWxVyadS96m2wkPlsC4EJwdTzYZtJFDobejxoJfDq
6GpFXWUSgyaXz8nSCBj0CmdXbicxqotJxTYCgpI3nX3VSXhb7bqXSbnTmk9B
TYOEZnz3fCk6AauhH5kF2iS8njxPmaC8bpPL2Qs6JKTfH2+xIAiMuAxtUNAn
8cf+TFcJ5YIim6GP+0hkOgk2Cb0m4DXBTE85SOL+vOtJVpR37TJxsDEkkSDz
1yGL8swVutxqIxLvzuWuGKPcVKv3gWlCwt62/YViO4Hb/NWpMeYkGIdjtc5Q
Nt6vbm9iQcJkn3b5Q8orIwplRU6RWKU6I9NAmdOh8J5uRUKvRvTqCOVUsdTk
m7YkQh3z2xZ2EHA+vtpO3556n6uYkBxl5bgY6TmOJDxH/HV2Up7oF+ZWO5EQ
fS7nZkD5pezNRP/z1H7dDkUfoXzNkc9mpyuJPVFbCo0o62f7rZlwJzFlsrjl
MGXBrz84RRdJZJXL9+lQ7lRxiXf1IfHzXvXwNsqx3kOWir4kXrqJ/VxN2arC
ZvUnfxKlZU4zs9R6100zybQAEjsj+QQHKI/AJM7uOonPIzLiZZQLQugn14SQ
uH5VeGM4Ze9WPQkyjFo/XWiPOeXdQtV9seEkyiTtzSUpzx5Vf2wWQe3/qoU3
+f/4RhdaLLlH4m/z9vgYyrd7FcTbo0iMPED7AcorbVbH7oslsWDJYuMk6nty
UmKO8T8hkdF7Ol2HcuqQ8Iq6p9S46dIFA1Q+bHHli9FIoeK5rGhagPKPIj+z
32nUfuN3R0dS+VQx8UOsOJOEs+2xPcsp618duq+UR+JwmH+7EJWPgnU2JqMF
1H4M5V9eo/K1k79vSeZzEuLLM6q/UPlsGUGPlC4nIf/m7MoSKt8vxhXeFWsg
sSx7u9IMVT/l03E3G5pINGfPCTSgPG1zI+hiKwkpXb/NN6l6uyln7cN4TeKJ
97XYv7UE4vMEraOZJPwiKvriqHp9L/L7uC5JIndxplQpVc/ynu+Nf3BIRJcG
NbW9ovqFWoW+6SBVTz9VDQYrCDTXOCqJfSUhMM5T7qT6h6CsiXwDj4RISlVZ
NdVfjEM0ZS7+IPHw4EhexgsC5P5lyxmTVH0Op4w6FBEY76ybuj+XDUfHnLZk
qn+t+rCaWLqKjUKFnKOiVD+0NljQXC/JRsqxb5bpVL9MzfpR47mGjaycv2Pb
EwkoubS96FrHhq9FS5LuUwI6vy7F3d/CxsWS625rH1LnxQLGuaV6bLxa4vKx
8yaBwnPVZ+oN2Mi86sUQofr5BPHM2vMAG7LNhqf2hxIIjAo06TrCxpEAUa1n
1wnESGzRuH+CjfTK7Zc2+RGo3hy+cKkbG6t2z5tQPEdA/a14e7QHGx1/h4x2
OlHxuZp1f7kXG69jShbDkVpve4vkKl82Arpo+XtPEwh3n7dFOpiN1H2ZBYtP
EjAtDjbZEsuG6qHbxbT9BD7tDog7WMPGAsO9G1jUeWf3YbEtUcdGZSvti5k0
Fb+IeLkjjWz0N0Rq0KUIvOZU5hnT2Hig2OCeLU6dJ9f+1Vgw2AjOVDmnKkzg
asPlD47DbFza6JLhPknH0kMXlYJFOOAXsxdIptGRXC8qtHspB968l88OU+e9
ikb+6PdlHDRyfXf/qKfjqMJI5mkJDmIMy5RUKum4Pd9GVmc9B03+q/zd8+kQ
aDy4km83B0tq8zb9F0XH7z2yfNccOcjb3BdiZ07dV4prBtScOXgiMkfI1ZiO
5Zutqr+e52CO8XSJtyEd2yUf+Vt7cHDkr6avjz4dHn8W/9K8woErjf5Fcwcd
oyV/RqeiOPj6cmbBkBgdnC2d3X5VHMjNE9iV+boNSV+WBvDXcuBxQXXAidYG
+2wz+bv1HLyfvHh5Q1MbRtczfZNbOIjuHg+PqWzD79UDa1o7qed1DYx1c9qw
VHDMafkQB4emDpb232jDvuEF0wXC/bhuuW/ZWq02FCVi/UebfmjPv7N+VSIN
P/1/Ljh9uh/n5o07TT+mQd0i60v/mX5cGpJb1/+AhkpR0WKmcz9O5b7hi7lF
3VevD+gQF/uhXhIbyfSmgW0fYPviRj8iho/tLD9Ew/yNlXHXC/rR+tJ5cPBn
K6wL1ZeumemHWOTDjdqarbgelhLEyRmAm9IEbV1IM/JH1jwVMeTC4eecjAcV
jQhPCLMbOMoFrXbt5Z1FjXAw/bqhwISLiazug31ZjZCqqio6YsFFW/7Bf0se
NeJ2pGXLHXsuXj4wpNn4NMJZ/cl3QT8ubJhXZNy2NWJd6PIDCzK5EI/WXeSS
1YCZXVeFmc+4uLWu3K0ksQGsrx8Ymblc2BVrSP972IAoi2Lrfc+5YB5oOB8Q
2oBZRVOvsCouolUtv5453QBOV2QifzcXrb+/5L2QbEDFjckz3T1ceKbxczqX
NiBmj+2mtD4uGkMSr4wtbMDhDOUS3QEuUoNqV0hN1uOVb3tb0CgXApvtJq26
6xG7RS3SZIyLPEvdsbP0engOxpvL8rioHXR1cKuvh4KhC7dugov1C+eP+BTW
Q2DO2/SoSS4sPDb88cmsx7vSPeft/nHRW/8zxiuhHlXn07aq/MdFSBK9zi2m
Ho+khX7NznKxp4n/mlNEPf4HdN5Y+A==
                "]]}, "Charting`Private`Tag#2"], 
             Annotation[{
               Directive[
                Opacity[1.], 
                RGBColor[0.560181, 0.691569, 0.194885], 
                AbsoluteThickness[2], 
                Dashing[{0, Small, Small, Small}]], 
               Line[CompressedData["
1:eJwV13k4lF8bB3CVpBSRFktJIYS0p598kyVC2YuEUpFkSUoqUvakEioUWRKS
JaGsIZQlgzHzzDNMJCXLtNCqvOedf+b6XHM985xzn/u+zznyh7wsj0wXEBCI
miYg8P/vXUc+MmqGDHRGp/7/4UNQT9qbJ6WAfVG1Qv/3+pTbyU+kNuDQfzIy
k8QDsgrBZ5R0YLh3zrYfxCatrKK7Uvoo33Pd4zOxQvTSzCk5Y/ysy8v+QDy5
y+XWQaXdeHTRZZxL/Cmkq/5gggUELxaZthPvPfyjMlbKGjlDSUUviOv1pEvr
km3xUkJeqZBYc+W2gnE5O4xf0Mu6R5w83TlbMX0/rGnBTVHEwv2X0myVHBEo
7NrhS/z8bUdrnbUzIuZ7nN9P7G1+eJdDwkEIqC3aoEvcsyZc76rUYdCHXFqE
iONSltQo7j+Chg6RvMF/fOwSy9GuSj6KVVMuSfXEJWMtG/lyxxCnqnk/gNjD
0bEo/KA7fgzllFkSr2jjayxPP47Tg/09ysQxeRLKFkqeeCiSaPHmLx8GSzMy
hly9cNJZPjWFOLAhcf4La29E7Do9eYJ4wya1q3YJPhhVTeoVJE5duCcsSuoU
IhT2G8tM8nGu9Va97fNT8BplCXH/8GEb+nb6yv1+UL1k0pFIPHfCJ6g8+TQE
56y5KUHs3xXnPyJ3FhrOdyo//eLDKrqnpKzmLKIWXRhOItbQV5oIORiA0dXR
q0yIB56U+ixNP4fbsrtep//kw+Imx323UiA+pS0r3/aDDzWTldnSjYFgpW7c
z/tO4j3D48OgaxB2jZTODiJ2evavsNr6Ipgv5GPLJvhYqHJdY19CMMrzr1hI
jvMRLPxkVaRUCDpr9970/MyH6s4bEUXeIbB2Cg4Y5PPREeo1RDeGIMQiScqB
WGGGWq7G6VAUdNBB28f4aPibodHVEYZxbZ2x0WEy328JG+WiI7H2aaszPcjH
07V+CUbvIpETEtCmQezobfXDZ2sU7p1aMRH0no/8UbFn9R+jcGfi8QmZAT4s
P0ZouxtEI2ege97mPj5u9wToPf0Xg7FcCdlpNB+6snYZvTbX0GVcv0KTQ/LV
fvNM4bxr+Gz5/J0DxceykbMueerX4RTcFpfP4sPr2CZFAe51PBheXqLVxYfE
4fyHmVticRXhc/pa+Nhndz//85c4+DcP5p+v4INPW89Jk47HLanNQ37lfIQ5
Ch+x0ouH+LTNqiee8/HExUu6JC4eXo0P62zK+BD13BZ6bnMCLuRJ7hUr5uPl
Jcpe6MItLFv8aJFCLh/rHokLyQon4qrtidKuW3y80njp3KqZiGPNa6WvJfDh
XOhfHmiXCMEXSyJ2xvNxtYTn3ZeTiNq2ptCiWD4+1uTRD8yScER00Vyfq3zc
YxoXrr2ZDFWJlc7XL/EhMhXssHNZCvbWh8yzO07idWyvo5phCmLTQ4q5x8h6
dak5i3umYMMDuUBHNz50slkudGUKBMMLzjoc4eNZdsLTUo1U5KnOXrTDiY9R
q5EKk7ZUaJddmF5syYfNw1vNvvPSMN/KK2f9FlLfBy6ZHpVPg/yx6E/nNvHR
L3Gidd/GNKR69FnUbiDxvrDjzbYDafD4ykgwXstHpOVox6y8NGRtUv+nq8pH
5eQOTpJpOm7J2x3lyPChaDH2se5KBspiYl7k/B2DdNDOra73M6Aw9q/v6p8x
zM9LvTKnNANbxG25nr/G8FvYSsOiPwOR6vecVCfG0F5T6tu7JRNb1w09CB8Z
Q4Bm8L+f7zPhcqLuOM0ZQ5uYpKTG9ix82LLMb+jpGM60aeH2eDY6v78+nXdk
DKIaT9+/Es6B3RSlscllDBlXNaP/yOaguL9pYaXzGBimqyhHgxyMCKzxebl/
DKubJX0VE3Jw1+ry4RqLMfAa+Q+KNucibdo8H6dtY9j5IlO0NeAR6AUWTXoL
xrC4WLx32rR86P45qfHk2ShK+vVa3mgXISlms/ID3ghq3e/K2I0U48v3FTof
Pw1jQmmbWN6JUhRMOjSljHzC9F+582UUn4Nnn2axrWoIm6acS6weV+CBfeba
tOiPaAnZ0NagWg0Pvf/6h0w/QO768K/ssRo8K9vKiOh5j+EfvF6mZi1E3vm/
veI3gIxP5a9FY+oQ0CKz83dvP0SXZvEHBuoxs062skW3D9HHnh5NVWhAquNt
VV8PHr5vzx1wC2qEZnbg2PJpXJxaV1+8qK4JXwyV+kvr2eA9rr/CkH+NDVXx
ZvO0mfjj3pWkEtAM5YK3OzfXMrBad9a/o+UtCJ7TcXFYtBU70+RdCxe3wcS4
wGRMrgFnljqt6HN4g9NblZLCgquhNmIjwjJrR090QaauwROUWZtWR5m3ozJ8
KoQx/wn0Knf46li1w++cxmFXbhHsY9bQmfvaIdP1dWOmbxEiNWfnnnJph9Fj
y8JjaYUYPFWxS+JsOypELtpKTytA6t8VUWYZ7RBTjDE+G5YNtaNSOtOy2vGL
cpmlJpeN0jaxr8XZ7fA3nvlvuPQh2lIm7WTz21GWYVVxcygLf3W7VYafteMr
zK9cNnsA+7DIVxFv2nE1dn3vyOJ0LBD7LFz/ux2GzMR7lp530FEZFW78tx3T
Y5w5FQW3EeuhKPRmqh2rBp5pbv92CxKv7WdwBBnQ9vN0j/VPgEToy798UQaW
nVlVdTTkJub/Sfwqs5IBD91dgWW6V9CevdHnviIDiicO3a56FYnr+9r5SsoM
2EwuefPTIgJiJTNH16ozIK3qJjLHJRSiPt4fdm5moLPipbShWBDa5ESOtmox
0LiALk5ccR4xbZkDltoM2LcLHrfbdBbz1Oi+A7oMqLoukF3k5IsWjp/zOz0G
Jp4tviZ5yhvRkfN5boYMmKT1yk5KHMfcDwZcXxMGnrRqhpt2O6Il/q39LzMG
xKs0SiY1rRCtf44KNGeAP6hm4btRB6bfFu4TtGJgyXGJKiNLTYikFXRH2jBw
w+tvy71je/Da3MRGbB8DXjqS/XZW+xE19b4zzp4B75ZxuyX+LphzQIaR4sTA
gX9f250kvPBapGSP4iEGXj6N91/qdRJRz83bcg4zcL7rqOZdaz/MXhLW/PQY
AzWPOCqWy85BuPPzy2ZfBoKK+wYMbC+jKfiKvsVpBoav+IpeIvtchKZSXbc/
mc/D/5zCtoRhVsz+mr4LDGQm3Bb4IBUJIeOG5z/CyfzipUVmcmIgWJ2UvzKZ
AcaOZtPWVfHgaOsb8e4xwJa6nPFjNB75z0feJt5n4H5It7RAcQLsS7ZJSGQx
cG3cUSoXt1GYxzslUMRA/AwXO1ebJDgmr9za08jAlpJJ1w2VqSg7m1uf8I2B
rEb66yzmAxzfUE7NNunACyElCLgWItf4UGrV9w4oFtmeyi6pwMSw9PzBhE48
fvt2lfW+Ojy12jkjTr8L9WpROpLuTQgyCk0pHuyCflOuQX9rC+R7drHTQ5k4
8/ulssGhdmzdHBInta4bn3x0nB/adMBh2Ztf0zq70exM7ymd6MTE66v93sEs
GO92yUy8yARXhOk2eZmFApk+wVHyP7WmsvzwMBaSXivJa19h4npbzp97V1j4
fWPutfZ4JlQ7GiVb41m47+um1ZHDhCM1badKDgtOTmWxW7qYaPjgl9vXwcKQ
/ZWKawrduC3oeMpSgY0lui82OpR345/L4o0MJTZ63wpdfFndjcN17RN7VNiQ
03mXuLq+G5qX9M6YabChNVKvO9bSjaYp5QCjLcRKU3vMervx4/e3IB1TNmJz
x81OCrBg+yXyiuopNqQ+vOux3cFChbmeafZpNmqDqAk7QxZWFEzOVT7LRr+4
MsduFwtjnl4xioFsbBo4MMvckoXQEesbyyPYMLy47MvCQywUf5C7tSiZjT89
sZ9mkTgt6H2aNp30yZmTi5ovV7AQM/fChdIGNoTqW1w8a1iY85/+Po9XbJyT
zdhgU8/C9Nsd87rb2PhoYh+4uIWFrxZ8/2yKjcDFPvmeNAvtL5X3mPPZaHVZ
ftr1FwvReUl/7kpTsDOLkrm0jg1h7qFuy6UUmrXybn7byEbIHNXCWcvJ70ff
6h7UIu9xLTvqo0ghRMBq+9rtbLjLMxn6mhSEL12qTzdjwyhe9OGwAYWRA0YD
Ha5k3BeCrbV8KHgnX3W3u8NG8ZeRX9W+FJa9iRWSI/M8fHRfiuFpCtKKfjZ9
99io37Pmk9U5CsWWfSIOGeT9K3qCPEMpNIjRtEo+G4JNW3LT71CIdQift4rE
ZfqCz9NEaykYN/O+Zg2zURS+PyuunoJZZNrPGWNsHJpsMJVppPDo45Eih89k
Xd7fvaXcQkHKSGWH4AQbl8pM1PW6KZjuMu9a/Y+NaY5Z+/w/URhemMHgilEQ
yHbM75fgYLh09GkDmWfDCMszZSEHDW2Vn/vXUYjWtNBwWMKB9h7rPX82UFhc
ppfHXMrBKx8b/+VaFDQalXOblDk4/HnnBW1dCg7vvz54rMPB86duPuXmFFao
eBw9rsuBJivn5x1LCh893isq63NglTicecqagu84K+O+MQe2fCHfZfsoRM2o
TIuz5kAvSoyr50ThmXz4vQB3DlpuaYl2e1AIPCLguPkEBy4Pu4XPeFLQzz67
dNyLg9Uuy9QkvSm0a3okn/DjwDTVbXQHWYePsEh0vshB53tZ55NnKSxylEkw
TCDP7125VorEnXs/zmbGHQ7+lmq3ng+jkPZ+3sKaJA42/ZOL54ZTUD8hEKd1
n4Mtz2Wyr0eR951/f0PtEQcXvN9/eH2NwsnE/KsStRwYvFP4Gk7WrXQyMby2
nsznE18sO5HCpGNY8MlGDlSWO1xsSKIQvvKAX0cLB9t+/rP7fpdC8qM5B2JZ
HJxOYH5XSaPQJ/rddgeHA/5x0QL1dApKPn3mX7kcdA3VVKpnUCjYWKZv2c/B
AD+MteIBhZdVR9QkRjnwybAX6cumMEfeQqmWz0GJvbxXYw4F88vay09+5aD4
irVKTi4Fzs4Fkh0/OHCKm5Z2OI/CWHvNnxvTadCF8bl5BRSWvJNpFl9C49G5
X3bXSygcMJj18oU0jSe6oXrapSQ+WV+rfJbSyO4sDB8gVvN4VcRYQUPtmbC8
6jMKuhOnE2+o0zAcuJwSWU4hbO+hOF1NGtaRQ0eWVFBoeWYW82UdjadGayPT
iW0DFS5ZbKGxxe/ah8eVFNxndRwT16Ph+KZUJLGaQv6xSpcXBjS6njm8EKmh
MN788ICPEY2rgug+Sxx0PciCYUYjdN6XZSYvKNR/dTcJNqeRecbB6jHxHBtb
g7VWNB7e0f44j9RRnJS61o19NDa0JmyoJabOLVmvu59Gcn3+yKI6Ure9M9S/
HCD/h3NCbsQP0zjLLVxoRP067jxFPCrYID3tKI1G2/X3DUgdrnMtlCx0o/HG
94t+BHHl6ghhcU8ac+MTS6a/pLCpa3FrrDeNr01R/ZuIC85n3ZD0pbFNK/2T
K7GK4mbbBD8aU42r3sQTp7U2SC/xpyGZ6XC9hlj2tC3vTgCNPrMwjY/E8csG
02Uu0HC7OpQ9t4GCaKOf290gGmvPN0/XII7wmqkud4mG8UUfLVPiaUviv6SG
0NA0k9/tShxQo1CyIpwG891y3SDicbfigIxIGtdiSyTiiE+I60Mpmsa/ceW6
TOLBZ50zHsbQUBivsiwmdj7k0qRyg6x3Q/WLamJqzrfo3Js04sZOzm8itnxy
yUI9gYaAznK0Ejfvl1iUf5vG+g6x3W+I9QXTOJpJNBYvitrWRlz1aG1K0V0a
t1+w5r0m3mzzwmVDKsk/Sre6lrjgr7lySRqN3QXilmXEqg/ejmzOpOEwcL0h
hzh9t3fhsywaOQdnL00klv0x5fdfDo0m55c2YcQJKde2Vj6iYeoq5uNFLGYk
N6WTT2P/znVeNv+P1+fHdTWFNH7LnTXfQjz9jk7EjmIaLIc1C5cQn9NtM60v
obG1JLVynMR/fOiAuOEzMv61UrvaiD9svZBoXEWjaqnFfH9i53dznZpraIgu
ydllRMy5krzSrI5Gg/4294XELdzyR+ZNNHSuGdk/IPliGGri0/Ga5Odth9Xu
xNXq9EbrVhpUbn+/KnFR4O+qvR00cuddFEon+bd6VdRlqovkW/ZGX3vijDdS
RvtZNLI+3WkUJb61XIvhyKVhvvWxsifJ7/O1Z94dGSTzf8PsmkXqYcJ91sMP
H2kMarWFPyD147nglsexYRq8qkmFHcQHD5dMeHym8fakgZw3qT9DoYlZp37T
8I+6JZtF6rPmcUjLxCTJjwpzVXVirb2SN85M0TjrwVEoIPWs9nC99DlBLvhz
i/oekfoX33VS7ZIoF6nWDZeDSX9IfSEmslWcC78F6Zf7yyhoauUNfVnAhU21
+hCIdyt/fHBQios7E8If+KT/RAk5yusqcCG/UuK5QjHZ1wL/TP1U4uJcecI3
tyekPidu9xaocLHvs0lCdhGFxoHOpOVruEjQFJdaXkhBsM54kcBWci9LSF7e
T/rdza0fxku1uVjWsqVgNvGKopBOL3DhLpH2SP0Rhe33q6/z9Lm4kF046k76
54WgjSLVe7gwsCi++5z02+//yQsEHuHi6FLxZfn3KIQ+qerd6MbFCaODRXdJ
P5dc7VA56s4l6yRYHpFMYb30rYAD3lys37N2tTXZD7x/zp3QPsfFkduv42ri
KQwV/xz6c52L9vzdf/hXyH6k3t55toKLzrh3yY/8KKQMi1+YUc3Fx6ZOT/1T
FA5lWyldfcEFq6pqM3WSPK/A8k9t4OJQ5PaCX15kfDK9SxvbuXiloWi0yJ3E
f86Iq+R7LiTrxv2qDpD1HJw1+XheD67OFRht3UFhdoZx5pb5PYhIyQqYSfbv
loNXdtdK9OB1cvG8raBg1SN6n7m4B4vP8QwS/yP53bXQcFK+BxsN80Q2k/PA
udqV14039WBArmJvvwKp13tQGHDswbclsjYzBCl8C/g26+DBHjzxnGP3YRrp
h3uzhntcenAqQOBa0xQb5WJiT1huPVh18VPspT9sNFzs1W0+2QPxDZLCzK9s
0IcuOBWF9YBzLGTB+FtyLlxVnnjxcQ9OTDlLLytnw3iGV+Dfgh4o7urbk13G
RjRvxaGAJ+R9JTKNa0vYEL8dpXKqrAcFcg3ntxayITvbvsy1tge2hmsXrM5i
Y93wT+bu7h6UDKx1ioxl40D+JvGl/3pwerbNYh1yviux/ynaLtCLY4wzSRsP
syEq9Hzu5Rm9iHqX9VPlIBs1DtuEh4R7MabB3z57Pxsr5uhPFS/oxRlRN9m0
3WwMHrYYNVXpxfqo8MRt5LzpKe3x6rx1L0RfTaQuF2DjYuj9YG5OL97P9req
jmZh3plZuw7m9aLUwIuzPpKFRLcTEoP5vbD5uqk5M5SFJyZa6fziXiS1Ph0J
DmRhUJxRP726F+2jX7bLeLNgck9AWKWzF67OquUd5Py9qNQpxu9PL+IC+W52
i1jI+7g0SdSUh/qkTX+G4rsRcTfUuXc3j9wn3j/QvUHuC5ajio8teLhh6GmW
EN0N2YqKArO9PPhFdcdsutyNqGv7G6IP8SDyJOqvpXc33Dbd+TLnLA8ChYNO
k8bdWBEiaTTrAQ+ZGvXji/8w8W/L+XmshzysuVfbPf87E9Tou44HuTykqAd0
CH0h95+9Tw4YFvIgvkBI5tMgE1Oqlr6hFTzkHNGeG9NB7k+Ma/dmdPKgaRJq
ZprNRFnYD5dOJnHdzB2LM5iI+89JJZ1NvF7FmXePCZNMjeIdvTxsNnBc6hrH
xHP/1lfBQzxkmJeWWgcxkaC+8ZrFCA+Kly4vnB3AhE9/srU8nwdq9czM56eY
UDb14NWM86A3vPnAQncmBKd1ZVz/wcNWvS/hVYeZePv0P3fn32R8t7w/HnZi
osI9fY3mXx56Xj0PErZn4pacyMTUFA+PZzF3Z1sz8T/PQX56
                "]]}, "Charting`Private`Tag#3"]}}, {}}, <|
          "HighlightElements" -> <|
            "Label" -> {"XYLabel"}, "Ball" -> {"InterpolatedBall"}|>, 
           "LayoutOptions" -> <|
            "PanelPlotLayout" -> <||>, "PlotRange" -> {{0., 0.5}, {0., 1.}}, 
             "Frame" -> {{True, True}, {True, True}}, "AxesOrigin" -> {0, 0}, 
             "ImageSize" -> {400, 400/GoldenRatio}, "Axes" -> {False, False}, 
             "LabelStyle" -> {FontSize -> 14}, "AspectRatio" -> 
             GoldenRatio^(-1), "DefaultStyle" -> {
               Directive[
                Opacity[1.], 
                RGBColor[0.560181, 0.691569, 0.194885], 
                AbsoluteThickness[2], 
                Dashing[{0, Small, Small, Small}]], 
               Directive[
                Opacity[1.], 
                RGBColor[0.880722, 0.611041, 0.142051], 
                AbsoluteThickness[2], 
                Dashing[{Small, Small}]], 
               Directive[
                Opacity[1.], 
                AbsoluteThickness[2], 
                GrayLevel[0.5]]}, 
             "HighlightLabelingFunctions" -> <|"CoordinatesToolOptions" -> ({
                 Identity[
                  Part[#, 1]], 
                 Identity[
                  Part[#, 2]]}& ), 
               "ScalingFunctions" -> {{Identity, Identity}, {
                 Identity, Identity}}|>, "Primitives" -> {}, "GCFlag" -> 
             False|>, 
           "Meta" -> <|
            "DefaultHighlight" -> {"Dynamic", None}, "Index" -> {}, 
             "Function" -> Plot, "GroupHighlight" -> False|>|>]]& )[<|
         "HighlightElements" -> <|
           "Label" -> {"XYLabel"}, "Ball" -> {"InterpolatedBall"}|>, 
          "LayoutOptions" -> <|
           "PanelPlotLayout" -> <||>, "PlotRange" -> {{0., 0.5}, {0., 1.}}, 
            "Frame" -> {{True, True}, {True, True}}, "AxesOrigin" -> {0, 0}, 
            "ImageSize" -> {400, 400/GoldenRatio}, "Axes" -> {False, False}, 
            "LabelStyle" -> {FontSize -> 14}, "AspectRatio" -> 
            GoldenRatio^(-1), "DefaultStyle" -> {
              Directive[
               Opacity[1.], 
               RGBColor[0.560181, 0.691569, 0.194885], 
               AbsoluteThickness[2], 
               Dashing[{0, Small, Small, Small}]], 
              Directive[
               Opacity[1.], 
               RGBColor[0.880722, 0.611041, 0.142051], 
               AbsoluteThickness[2], 
               Dashing[{Small, Small}]], 
              Directive[
               Opacity[1.], 
               AbsoluteThickness[2], 
               GrayLevel[0.5]]}, 
            "HighlightLabelingFunctions" -> <|"CoordinatesToolOptions" -> ({
                Identity[
                 Part[#, 1]], 
                Identity[
                 Part[#, 2]]}& ), 
              "ScalingFunctions" -> {{Identity, Identity}, {
                Identity, Identity}}|>, "Primitives" -> {}, "GCFlag" -> 
            False|>, 
          "Meta" -> <|
           "DefaultHighlight" -> {"Dynamic", None}, "Index" -> {}, "Function" -> 
            Plot, "GroupHighlight" -> False|>|>],
        ImageSizeCache->{{4.503599627370496*^15, -4.503599627370496*^15}, {
         4.503599627370496*^15, -4.503599627370496*^15}}],
       Selectable->False]},
     Annotation[{{{{}, {}, 
         Annotation[{
           Directive[
            Opacity[1.], 
            AbsoluteThickness[2], 
            GrayLevel[0.5]], 
           Line[CompressedData["
1:eJwV1Xk01WsXB3BDIULUvUUkGcqlk3olKb4VpVA3Q+TqGkKGyhBdUQfHdVSi
XHF45SKOORkyZKgMJ70JGU6hjvNDpqLzq1syFN7f3Ws9a6/PP89az97PXlv1
tJ+1h4iQkFA6df7N5h4TXQ3vDxp/XPo3SCwzUfQnFNRhHNsk9q//k5GS9kBB
D1UO69f/oDyipM4I1jRG+ydJoxnKFu295X8rmOKLXsK5T5TVY5VzllSOIN69
vGCc8g9zt2RXzWMQUzj/lUf5QxSX48qyQtEhjmUnZXv3mUcJCrZ4ube2vJEy
x0SxujnNDjU5VppllHXVjEq/qjggKzouL51ymohLgUa2I+oQoB9DWWI4MstO
0wlbYoV6AinXDna3N9u6YJEBuiNl/+Pu5qdYrjBN2LFzP+WBbVdN4hTcMRV7
uEOMcmLGugYNRw+IbfyjZGyRhLls4d7HaWfwY8P5dA7lKkHbTlLFGyKpnTmh
lM85OZVfdfXBGpb5Y2vKmzpI2sbssxBdzB/ZQvlmsfwWK01fGM5td3y5QOKg
Mpv93tMPN9+dK8qgHNaSuqrR1h+d4/dW+FLW09eJc2AF4FqPy6dllDN/+jU6
RiEIdO17nut/kLjcnsyxqw3CwilVLd53EnbMQRE1x4vQXimYTaW8cjogvC7t
D8h2P2qWp3yJm3hpSiUEbIdU8ck5EjaxA1UPG0LQ95uOURplmqnmdJRrKPhT
YQwLyiMPqgOUsy/DWfyuPnuWhNXtNz7HNMNQ13TD1niGhI6FWoHiszCwrnQL
D36j6i16bnzMMxw9DIfH4ZSdaxbLnthG4Kyon0fNNImftOJpJ1kMRDyqOf/T
VxIMiQebrytE4d3J5Zf8P5H4xeyva+X+UTh2sj9igiTRzfR7//ZZFLye25k4
UVYX1Smi/cHE4BfO9AEBiZYFNo3bHY1ek9bVnyep935h7VSJvY5QGnl8cIxE
5faLrMPvrqNFyFJUj7KTv81MgGEMNtudCWCOkij5KFvDmYjBP+HeDNUREtYT
1/b6HIzFcDw/yHiIRMpAqEnl4k0wsx63Sb0lsV/Jgc0/cQv1EtFH97yh/utv
u5ZLFN+CW2lqrFc/iQ1TIW7FW+MxFO1yqL6XhJ+3voYQLx5CIT7Fh7kk5N1L
8nMMEtAb7BM43UbipMPdkk+fExFNPDTLrCdBvrWVzFJMQv5xzZTUOhLRThIe
NiZJaEtO+5ZQS+KBm59iVWISVm7y4tMfkpDxNWJe3sXC1SsCp70VJJ5G9v8m
Rk+Gxe9hx08VkdhxT05MSSIVhpJ0X60UEs9pT13adVNhuzQ+Osoi4VJ2qS7M
IRUxbToXMpNIxFUR/kOFqcjN29kqe5vEREPx29yjd9D35UtYbxyJ9FdHyrbf
TgNqm7dL/UlCaolxymxDBsavDv25/BxVL297J51DGTil7nI31ofqF1fHRc43
A+p5pQI5bxLGBb1ubx9l4EMWV2HtGRI1BazKalomHnWxaqRcSHy0maq36MiE
/Qa6Y7oNiRP5yS8CpbNgljqkdHY3CQ0rwUTzDTb8JhJ3PVgSQDHczNDzLhtR
d5yH0xcEWFWceUOymg1WRjrj2ncB5iVsaFbDbLwP0ss4MSNAZ0N1IN8gB+Kv
Pp/uFQgQqstYnB3Nwb6JZL+QAQE6ZNesoe3LQ0hZzHPDGgGCO3Yj5WsBlvVW
arb7CCBDqxx9LlEIR6MDBR5eArDjdGO/KxVCe2tM2A8PAbosN/c7HSzEWaNl
ahquAmi/WBOowSrEkehK59P2AhDPyNzyXUVIqE9cEWcigFljjkx76D108/J3
5yoKsLZCji8sXIIzXVJ1wpyPqBo2aXu5txxujfKua79Mocnn7/UOUxX4UZpe
JbRyCtOaRrLF56sxafp0ukxlEiJzRavWa9TCYN4zskTqA/SXXKps7tfDWkWM
YTA/gbYovY6WX56g2sDCZmFoHCrxk3MFggaEWQeI2uWNYXKG4L/SbcKVzjb3
xNBRsD/UtcrcbEb+98j019tGIKOcR46McLDujqWD/fthxHpXnslUb8F2s60P
G2uG8G1f0YhX+DN0lhPNEkGDCNrBqfi5+X8YK7I/u5TAB3Gfc6NLtRUX9qk0
2ivx8N2He0cr9AU6baIjrj/th/Z+8cUzdW24r11+QPpeL8yyVD3L1nZgNnj8
3fLwVwhWdt40dOolQk1N/pL+qwc6Uyekeo924rpRulBOSxdWy36S4Mx3QlL/
yYHasZdY9uROiVpaF7qVmdrqD9twVq+uf4VFN15zeUIXo56j6MjpzMffuiE/
O6ximdGC6UnFVWOsHgy06aFDjYNKGzPRRFMupnhBz4jiRoQfZmZUjHFxusRm
5TfaE6gOmPdlM18hznmB6RpcB8NdUYkKO15Dtt7r6xK3Gqc2vJwT7nmN2nrl
9ftfVGC6NW7Yn9ELg5D9SSK8MqQscwqyVu+DrUKDodLAfazmV2aJcPpQurF1
8jW7EMvpDNvdAf3opDNetKbnQqjAqWRY/g2SNv8jYNpl40JqSZx80xtIn0/i
fTam5kj7moSc71vE5Cy3czO5AznzCzqRMjw0se/3hcskg7e1syeknofA+Ya+
OvXbKE2H+ojTAPZfN167Qjwev5foyykvDsC3c9rtMjcGEcy7DF4hH6m2/P5+
sWhIB4ubuxbzoeOxzjzkGxOpXuflx0r4ENx+Gq82xsQDi93ZZAUfclYG11Oe
MjEm18URecJH1bpDdFEmExbpQhJaPXyEGkTq9i1n4udq55sXv/PxZCt9j41s
FIonlO/IWBIQ117dbbEvEtf+ZrrwjxHYtkog3KsbCXfrjxr3rQiIbZYcP68a
CaX6+tKj9gTKKh6VPxaJRMwtx5bY0wTiuz5cmXzKgJf+fz9LhhAIoXn8evYY
A5ui1hwWzyWwRnvX4U7PCCwaXJHuzSdQ+5Vd1+wQgf6P77pziwiM07bMNVpE
IN7+we+Hyggof1uq5G+LwNIv1oHMegL/VPoO6X4OB6/rVrpoD4G80kvXpNeF
42H0jFvPKwKa4sJrzRbCkLjHWSu7j0DuiiiHpOEwWOTQKg7wCbjNeTf7FYeh
9lL7c8Z7AiJL3EJFU2qPbt15y2qKgKHIRodZrTAEDKfZqpIE3GWXjn6QDcMW
y3NEw1cCTdpHX0ny6FgmzGXHzxC4N1ptubuJjsHKPT4u8wR654u5l/PpqPfJ
3qa7QN336bFz9006klWkppeWCMw6MAb3XqTj/1snBpc=
            "]]}, "Charting`Private`Tag#1"], 
         Annotation[{
           Directive[
            Opacity[1.], 
            RGBColor[0.880722, 0.611041, 0.142051], 
            AbsoluteThickness[2], 
            Dashing[{Small, Small}]], 
           Line[CompressedData["
1:eJwV1nk8VN8bB3BFG6G0iBRSkiQpSuGTrVVZS2VNRGUNhZJspVQkqWRfsytr
2fcxN2LEmDvDlCJKpkWp+PK7v/lnXu/Xua9zz3nu8zznyNq7mzrO5ePjC53D
x/f//0OOI111owba47P///EgoCfpwZVYj4rbDfP/7+1Jj+OLJXbAS2f16mnK
H6XWB12W18Y/H0GtScqH25kvEiT00VYU5fKN8vo7azJmpQ/iQ1FB9ifK04fO
PDotfxQ/LjhOcCh/Dn3bdDrWBBtFygw7KVs4TFZHS5jD+F/Ki3rKTXqS5Y3x
x9HWpij/nLKKnFbRhPRJ3DY0zUqkHD/XLntDmiXEb0mq36a8cDA49bi8DSKr
whhelF+9Y7Q3mtsh/VTsVUvKHsYOh6xiT+OxsNEOHcr9W2/q3ZVwwDyXptfz
KcckrarbYOmIT1dv5g/P8HBINEezJv4sPFxnnzZRLht/rcaTPodbS9ak+lN2
sbF5cfP0eQj001+aUl7XwVOWSbuARdVaXAXK9/LFFEzk3VCmF2b25j8eDNak
p486uaOl4kxqEuVrLXFL6s09oDIgOetKeYe60t2TsZ6YVt40KEA5eYXRjdsS
3pC8dcFo9TQPV9ofNR1/5Q1WWrEwZ4qH42Hv5spZ+oA2OI+Mo7z4l2dgZfwl
7H8wFC9G2fdtjO+YtB/6Vji9/vyXB7M7/WUVdX54tPnt1FPKyvryv0JP+2PU
/7bGYcofi8s916Rdga/Vb27aHx5MHpDnj8pfw7dtnSytSR6UDstlS7Zeg03C
7avc31S8+V0+DTsFQnOS3BJI2fblzPNa8+u4ynaqqvjFw4pNUconYoNQtMzp
9vIJHoIWFm+8JRGKXXpmE27feFDcfz/8hUcozBgag8M8Hhhh7qPs1lDILT4X
bkV5Pb9SrvKlMNTOGf1v7zgPLf+lK79l3MCBr16R41+o/f6MVZO+cwtCJd3W
nGEeSrf5xB74cAtKATqsrZRtPMwmPXffhvbvnSJBQzwUfhV92TRyG7RdEhlS
H3kwHQnXPG9wB1/l1G7tes/D435/vdKZe9DZsWgvP5sHHamT6QPHIsHxVbFV
Jal8PbVz3sL8SHgcu6Bhy+Jh7ZjfmfwtUZhLC5d+weTB/Zz6Bj5OFP4EupZq
vuVBzKHwWcauaHgaK8oOvebhxMmUwm/fY1AnIs4IqeKBxzYXTJV8iCkrJ72A
Sh5u2Cx0NNN7iADhgmrvVzwUn3GXLIt5CCnXh+3WFTyIuGmFXdkZixuWq2xW
lfDQHMw6NT/gEQrmL7LemsuDat7S+VIL48Af/Kls6BEPbcrNdu0qcYgzfxma
HMuD3XPfymsn43B3d5rtyYc83C3jerzPicM2CVOt5mgeRury2ZlHniJLSyk+
7C4PiT0Hn297EI+KqEWLsoN5EJoNstq/NglCC26UXLlAxeuchY3SviTcMlki
wnee+l5vleyWuiWBsX/wTrAzD9rZzDPs6iQkZs+ZCnLk4WV2bGm5cjKmAyoS
ztvy8NVsrOpwRzLSWTOyH0x5OPbsEeElnArO9LITF3dR9W0dbHhWNhV19/7k
V6rzMCjm2n5CLRUy758p86tR8Q7QfaNlnYpH/orP72zj4ZbpV8aC/FREWo/V
3lLkoXpal3xqmIbQ2SFlJSkeNpiMjzRGpMOysKlo2cw4JAP373ZKScdEcnfE
n6lxLMlPjhAsT4fozx372H/H8W+hmbLJYDq0GvhOxf0aR2ddudfArgx4ah2a
Nzs2Dn+VoJk/Qxmoq/iaZc8eR4fo8uXKe7Ow8UzOiodl47jcoYHHE9nYYRK2
rfzsOESUS4faFubg3KVhWT2HcaTfVbkzJZWDMeeoA+2nx9FluJFlY5CDoPpu
DY7VODYTy702xOZA/0JZ8UfTcXBbeZkvduaCqxuom6w9jv31GSLt/nmI29HT
0Lh8HOIlSwfmzCmEbaVx+uvKrygb1Hv9RvMFfJ5wV6d9GEPD+YTVJ8dKUDlS
xl/3/Qt+yWuJ5ruWg5GkUGww+Rlz/+YuWb3hFR5faRm/0zEK9Vm7MrOCKjjo
HT0xkTaC16E7OloUa7FJsyriP5dPkI768jd7vA6zRGR92KJhfJnkDvSoNGCZ
quUFlcKPSP9cSRe51wjVz9J9AYofILImi/fxYxOEiGhvpL7HnXOlZ5PXtyDU
3bnGa8s7/N6b+9E5sBUX/50qDlfoh7dqU8nKRhqy22cVixRIcAuaIrpk6Wgu
PxbN97kXU+ffPt3kT+DBh5CTbvXd2KyzYOZs5Wtsu5cRpEN2Yn+qrNNz8Q40
rnf2exRB4PIa23Xvrd7g9UyHQ/dEM5TGjgkxj3QiunVqVCa7DstEvy1s+tcJ
DTHNitqjZRCofVooF9+FOweI09uXZoPU1D/ATexC7f3If3U1z1D4auxdXEoX
nieuJOxdnuFUmZaYWFYX9vombfvQmoXn+VxvvhddkPmh/okZmAmbeLnd/a1d
mAnJDnj0Mw0VfrlNsT+7cF0+mG7Qk4B7k2bWpr+7oPXxY2aEWgLO+Ez/Ev7b
hVhBM9rUw3iIeB7ZGDbThcjDa5dZWjyFozPvltciBtgJHubinMcQs9huZCzN
wA6Ff+3RXx/gwo5K1qLDDGy/KVc8djoUdZ09eRVHGPBzqXB9rxqCFa7fAp2M
GYjpaP+pKBCM2owN8s3HGPgt/eOun1EglolHXbxux0DQ3SsRVUM+cC7OMdh6
hoE/7gdU/9zxQrVR86oBRwaWJ2nODuzwhFP4v5o9Fxj4tF4t1Vr4HKrWr4j+
7MqA7LppD5XTDlhav9XxiQcDJau+by5zscVZ60O7DngxoGW5dbhS4jgq/zoI
TfowoG26+9lQ9EEsiQ0cyPBlIN06ubl/YDMcVeOem19hYPT+4sx1mjvxqqMk
lP8aA7YR72S8lI9C9MIbixfXGWhb5LK7zOoEHBZ8VjwdwkDAIpmfNW/s8DJN
YEb0BjV+9cFoq7sjznA00l0jGJifkFnemuuGCl/zy1L3GNjLbf80kOYJ4RXu
h4goBqzS7Zs2f/dC+ZH0bwqxDMj/+qTy6pYvhGpFtD4mM/CiVcPclHUddpab
ljxIYyAkrzk05r8glE7qfdDJZKBma8K7a7IhsFXxu5WUy0BKTVXVYecwFKd8
6DlVxoCAePWVxu+3YBla4dZFMHDiSY+PkP995B60T675Tdn+QCLzVBx2KMlq
4y8DxeZvfnzvj0ONyDt27RQDI1tUyI92T9HZbS1ez9eNy5cDtc3PxmPC+uS9
RsFuZGqHnzvhngjti8ZXaWu7oRATaDOpmYLOOO0TjH3d6NwqJXyH6mu/vkgu
GY7thuihPzP0H3koNdvPH6P/FuLkEXOtw2UIPBCWVDL8FkZxpurEuyrI9h/q
SwvrwfACGWcZ03rs3hkaI6HaC2KuvnCIcBN67SXUE3b0gma5Q2RsZRO87hUw
ZXb24m/oYV0jmSbkDfVJKmj2YoXcQT2B7U1YG7MlRX1fL1T0N6YrnGjC3O+9
+WanelEsJ1J/KqUJRM6m1rvBvbjXHR5xZmszrNa++Tunuxfi1Yd+zN3dAhGJ
i6WVPb3Q0Y34mKrbgvplKzx9+nrRtD6UT/NwC+QXWY6M9PciIKim9KRVC3g/
h3vfjPRibvf5lXrXWhDcNlOcMNOLlLyEqva6FjzzVnbTUGTCZ8XRbY17W3HK
vWvTTyUm+E5MXA0/0Arh895DeVuZkKvZ82ufMdW3bF9ZyagxUeN51KXQthV7
Du07vGAvE5e+rvVTvtaKDmkbhZ5jTBTmRqoNvWzFL/rdQY8gJn6nyRWqK9HA
Eepxng5hYjwukpmnSkODoRTv5g0m9Dc7i63RoCGqI2cqMYIJq0UH674Y0KDI
aF3e/pAJr2Mn+XVtabBhzdm/KYeJuo2Z1owoGlo++eS+ZzDht7hUJ5RHQ55C
9TbXHiYeXtuwU+sXDQ/OCVT8YTKhc7Nm/7d/NNh9iW4S7WciI6W4Un9+G/6N
F/ZrfWJCdefbyUypNmz9PSoaN8XEVHvuYpMDbXgsYONtur4P3WqKW7SftmHm
jLhal3wfjNRHd69LboNDY+cvo019CPVPzObLaINKsN7lI8p9qDnin5tX0Aba
rIL/gV19GJOaa1hf34bJfz8DtQ37kJzBPtU/3Ibj329FKHr3YUZ8IvODEh1V
xnqG2Zeo8TbJlOXb6FhXNL1Ywa8PUlnfFu1Vo2Pczf3ehmt98DC5u+mGFh1h
Y+b3ZcL7oLzsU/6bI3SUfJJ+tDK+D23PNu464UrHsoHS1LlNfcjU9+jXfUbH
vcUBAeUtfejIMtEVyaNDcI/+CZe2PoyIBG3pLqRj7mOGcG9HH3QuJDw5WE7H
DxOebzarD8uSWjgjzXR0NisYGfP6IBYa8/z7ezoMJ3ib5v3ogwRjouvYEB20
deUCryb64EZYhBaP0FEbaPBK7l8f8qq2pVry6CjQsN8wKcBC9O1XTJtpOu7k
P51KkGThY/N61rYVBBZy7HtN17Ag5jN8aesqAqGCis8XyLDQM4Vi+dUErjhV
nPXcwMKXvTOCc2UJnJft6dJXYWFXz/MjLkoEDjwUefbFgIUAdwm2qC6BeQFB
5hqeLKw6+mf1E2cCJd/H/tZ6seASOd6TeZ6Aw9kTSfsusaDQqyZR6EKgyWjr
Z7MrLAhJlmsXelDvX9cf6BbGQsWjDEk3XwICtF25aU9YsFIyqh++Qc2nmW6s
GM+CgdjTCwnh1HzPRX8XJbLQ8F9g7tHb1Hxxw3tr0qj5xzV5yXcJhLjG9Pbl
s5DjUxMvEENg7rJvc0QaWPhX06zXlkTgxU3LrJgmFnwTE7I2pRCwn24xXN3K
guvI7/zQVAINQwmPFF6zoBkakKGYQSC44vAWvV4W7OmbLdRzCKhuKWe09bFQ
Hmc5fCGXwGDKOl9jNgt2dlVr4/MI6Eb8bbB+x0Kwmve9sQICc2yyTvh+ZsFy
xaOgI8UEihhiMzNjLPx3bP3FEyUE7PZfSwvjsbBk50sxm1ICdSrHxqMnWNha
6eF0spzAdX7+0PwZFiw6fC8vqSSg4uu2acccEtt7k/m+U343xup4xU/CaKJ9
7+sqAnt7iyRoC0kUJNWPXqwhwJdtUzgoRqLmyuTv6/UEWsaYbkkrSCz+2n1s
XwOBOyomylarSBiqmoTPayQgXqGX37OGhJkyzcWziQBnqsolWobEg7Elsmub
CaRCXclIjoTC3cf5TZSVWxVyadS96m2wkPlsC4EJwdTzYZtJFDobejxoJfDq
6GpFXWUSgyaXz8nSCBj0CmdXbicxqotJxTYCgpI3nX3VSXhb7bqXSbnTmk9B
TYOEZnz3fCk6AauhH5kF2iS8njxPmaC8bpPL2Qs6JKTfH2+xIAiMuAxtUNAn
8cf+TFcJ5YIim6GP+0hkOgk2Cb0m4DXBTE85SOL+vOtJVpR37TJxsDEkkSDz
1yGL8swVutxqIxLvzuWuGKPcVKv3gWlCwt62/YViO4Hb/NWpMeYkGIdjtc5Q
Nt6vbm9iQcJkn3b5Q8orIwplRU6RWKU6I9NAmdOh8J5uRUKvRvTqCOVUsdTk
m7YkQh3z2xZ2EHA+vtpO3556n6uYkBxl5bgY6TmOJDxH/HV2Up7oF+ZWO5EQ
fS7nZkD5pezNRP/z1H7dDkUfoXzNkc9mpyuJPVFbCo0o62f7rZlwJzFlsrjl
MGXBrz84RRdJZJXL9+lQ7lRxiXf1IfHzXvXwNsqx3kOWir4kXrqJ/VxN2arC
ZvUnfxKlZU4zs9R6100zybQAEjsj+QQHKI/AJM7uOonPIzLiZZQLQugn14SQ
uH5VeGM4Ze9WPQkyjFo/XWiPOeXdQtV9seEkyiTtzSUpzx5Vf2wWQe3/qoU3
+f/4RhdaLLlH4m/z9vgYyrd7FcTbo0iMPED7AcorbVbH7oslsWDJYuMk6nty
UmKO8T8hkdF7Ol2HcuqQ8Iq6p9S46dIFA1Q+bHHli9FIoeK5rGhagPKPIj+z
32nUfuN3R0dS+VQx8UOsOJOEs+2xPcsp618duq+UR+JwmH+7EJWPgnU2JqMF
1H4M5V9eo/K1k79vSeZzEuLLM6q/UPlsGUGPlC4nIf/m7MoSKt8vxhXeFWsg
sSx7u9IMVT/l03E3G5pINGfPCTSgPG1zI+hiKwkpXb/NN6l6uyln7cN4TeKJ
97XYv7UE4vMEraOZJPwiKvriqHp9L/L7uC5JIndxplQpVc/ynu+Nf3BIRJcG
NbW9ovqFWoW+6SBVTz9VDQYrCDTXOCqJfSUhMM5T7qT6h6CsiXwDj4RISlVZ
NdVfjEM0ZS7+IPHw4EhexgsC5P5lyxmTVH0Op4w6FBEY76ybuj+XDUfHnLZk
qn+t+rCaWLqKjUKFnKOiVD+0NljQXC/JRsqxb5bpVL9MzfpR47mGjaycv2Pb
EwkoubS96FrHhq9FS5LuUwI6vy7F3d/CxsWS625rH1LnxQLGuaV6bLxa4vKx
8yaBwnPVZ+oN2Mi86sUQofr5BPHM2vMAG7LNhqf2hxIIjAo06TrCxpEAUa1n
1wnESGzRuH+CjfTK7Zc2+RGo3hy+cKkbG6t2z5tQPEdA/a14e7QHGx1/h4x2
OlHxuZp1f7kXG69jShbDkVpve4vkKl82Arpo+XtPEwh3n7dFOpiN1H2ZBYtP
EjAtDjbZEsuG6qHbxbT9BD7tDog7WMPGAsO9G1jUeWf3YbEtUcdGZSvti5k0
Fb+IeLkjjWz0N0Rq0KUIvOZU5hnT2Hig2OCeLU6dJ9f+1Vgw2AjOVDmnKkzg
asPlD47DbFza6JLhPknH0kMXlYJFOOAXsxdIptGRXC8qtHspB968l88OU+e9
ikb+6PdlHDRyfXf/qKfjqMJI5mkJDmIMy5RUKum4Pd9GVmc9B03+q/zd8+kQ
aDy4km83B0tq8zb9F0XH7z2yfNccOcjb3BdiZ07dV4prBtScOXgiMkfI1ZiO
5Zutqr+e52CO8XSJtyEd2yUf+Vt7cHDkr6avjz4dHn8W/9K8woErjf5Fcwcd
oyV/RqeiOPj6cmbBkBgdnC2d3X5VHMjNE9iV+boNSV+WBvDXcuBxQXXAidYG
+2wz+bv1HLyfvHh5Q1MbRtczfZNbOIjuHg+PqWzD79UDa1o7qed1DYx1c9qw
VHDMafkQB4emDpb232jDvuEF0wXC/bhuuW/ZWq02FCVi/UebfmjPv7N+VSIN
P/1/Ljh9uh/n5o07TT+mQd0i60v/mX5cGpJb1/+AhkpR0WKmcz9O5b7hi7lF
3VevD+gQF/uhXhIbyfSmgW0fYPviRj8iho/tLD9Ew/yNlXHXC/rR+tJ5cPBn
K6wL1ZeumemHWOTDjdqarbgelhLEyRmAm9IEbV1IM/JH1jwVMeTC4eecjAcV
jQhPCLMbOMoFrXbt5Z1FjXAw/bqhwISLiazug31ZjZCqqio6YsFFW/7Bf0se
NeJ2pGXLHXsuXj4wpNn4NMJZ/cl3QT8ubJhXZNy2NWJd6PIDCzK5EI/WXeSS
1YCZXVeFmc+4uLWu3K0ksQGsrx8Ymblc2BVrSP972IAoi2Lrfc+5YB5oOB8Q
2oBZRVOvsCouolUtv5453QBOV2QifzcXrb+/5L2QbEDFjckz3T1ceKbxczqX
NiBmj+2mtD4uGkMSr4wtbMDhDOUS3QEuUoNqV0hN1uOVb3tb0CgXApvtJq26
6xG7RS3SZIyLPEvdsbP0engOxpvL8rioHXR1cKuvh4KhC7dugov1C+eP+BTW
Q2DO2/SoSS4sPDb88cmsx7vSPeft/nHRW/8zxiuhHlXn07aq/MdFSBK9zi2m
Ho+khX7NznKxp4n/mlNEPf4HdN5Y+A==
            "]]}, "Charting`Private`Tag#2"], 
         Annotation[{
           Directive[
            Opacity[1.], 
            RGBColor[0.560181, 0.691569, 0.194885], 
            AbsoluteThickness[2], 
            Dashing[{0, Small, Small, Small}]], 
           Line[CompressedData["
1:eJwV13k4lF8bB3CVpBSRFktJIYS0p598kyVC2YuEUpFkSUoqUvakEioUWRKS
JaGsIZQlgzHzzDNMJCXLtNCqvOedf+b6XHM985xzn/u+zznyh7wsj0wXEBCI
miYg8P/vXUc+MmqGDHRGp/7/4UNQT9qbJ6WAfVG1Qv/3+pTbyU+kNuDQfzIy
k8QDsgrBZ5R0YLh3zrYfxCatrKK7Uvoo33Pd4zOxQvTSzCk5Y/ysy8v+QDy5
y+XWQaXdeHTRZZxL/Cmkq/5gggUELxaZthPvPfyjMlbKGjlDSUUviOv1pEvr
km3xUkJeqZBYc+W2gnE5O4xf0Mu6R5w83TlbMX0/rGnBTVHEwv2X0myVHBEo
7NrhS/z8bUdrnbUzIuZ7nN9P7G1+eJdDwkEIqC3aoEvcsyZc76rUYdCHXFqE
iONSltQo7j+Chg6RvMF/fOwSy9GuSj6KVVMuSfXEJWMtG/lyxxCnqnk/gNjD
0bEo/KA7fgzllFkSr2jjayxPP47Tg/09ysQxeRLKFkqeeCiSaPHmLx8GSzMy
hly9cNJZPjWFOLAhcf4La29E7Do9eYJ4wya1q3YJPhhVTeoVJE5duCcsSuoU
IhT2G8tM8nGu9Va97fNT8BplCXH/8GEb+nb6yv1+UL1k0pFIPHfCJ6g8+TQE
56y5KUHs3xXnPyJ3FhrOdyo//eLDKrqnpKzmLKIWXRhOItbQV5oIORiA0dXR
q0yIB56U+ixNP4fbsrtep//kw+Imx323UiA+pS0r3/aDDzWTldnSjYFgpW7c
z/tO4j3D48OgaxB2jZTODiJ2evavsNr6Ipgv5GPLJvhYqHJdY19CMMrzr1hI
jvMRLPxkVaRUCDpr9970/MyH6s4bEUXeIbB2Cg4Y5PPREeo1RDeGIMQiScqB
WGGGWq7G6VAUdNBB28f4aPibodHVEYZxbZ2x0WEy328JG+WiI7H2aaszPcjH
07V+CUbvIpETEtCmQezobfXDZ2sU7p1aMRH0no/8UbFn9R+jcGfi8QmZAT4s
P0ZouxtEI2ege97mPj5u9wToPf0Xg7FcCdlpNB+6snYZvTbX0GVcv0KTQ/LV
fvNM4bxr+Gz5/J0DxceykbMueerX4RTcFpfP4sPr2CZFAe51PBheXqLVxYfE
4fyHmVticRXhc/pa+Nhndz//85c4+DcP5p+v4INPW89Jk47HLanNQ37lfIQ5
Ch+x0ouH+LTNqiee8/HExUu6JC4eXo0P62zK+BD13BZ6bnMCLuRJ7hUr5uPl
Jcpe6MItLFv8aJFCLh/rHokLyQon4qrtidKuW3y80njp3KqZiGPNa6WvJfDh
XOhfHmiXCMEXSyJ2xvNxtYTn3ZeTiNq2ptCiWD4+1uTRD8yScER00Vyfq3zc
YxoXrr2ZDFWJlc7XL/EhMhXssHNZCvbWh8yzO07idWyvo5phCmLTQ4q5x8h6
dak5i3umYMMDuUBHNz50slkudGUKBMMLzjoc4eNZdsLTUo1U5KnOXrTDiY9R
q5EKk7ZUaJddmF5syYfNw1vNvvPSMN/KK2f9FlLfBy6ZHpVPg/yx6E/nNvHR
L3Gidd/GNKR69FnUbiDxvrDjzbYDafD4ykgwXstHpOVox6y8NGRtUv+nq8pH
5eQOTpJpOm7J2x3lyPChaDH2se5KBspiYl7k/B2DdNDOra73M6Aw9q/v6p8x
zM9LvTKnNANbxG25nr/G8FvYSsOiPwOR6vecVCfG0F5T6tu7JRNb1w09CB8Z
Q4Bm8L+f7zPhcqLuOM0ZQ5uYpKTG9ix82LLMb+jpGM60aeH2eDY6v78+nXdk
DKIaT9+/Es6B3RSlscllDBlXNaP/yOaguL9pYaXzGBimqyhHgxyMCKzxebl/
DKubJX0VE3Jw1+ry4RqLMfAa+Q+KNucibdo8H6dtY9j5IlO0NeAR6AUWTXoL
xrC4WLx32rR86P45qfHk2ShK+vVa3mgXISlms/ID3ghq3e/K2I0U48v3FTof
Pw1jQmmbWN6JUhRMOjSljHzC9F+582UUn4Nnn2axrWoIm6acS6weV+CBfeba
tOiPaAnZ0NagWg0Pvf/6h0w/QO768K/ssRo8K9vKiOh5j+EfvF6mZi1E3vm/
veI3gIxP5a9FY+oQ0CKz83dvP0SXZvEHBuoxs062skW3D9HHnh5NVWhAquNt
VV8PHr5vzx1wC2qEZnbg2PJpXJxaV1+8qK4JXwyV+kvr2eA9rr/CkH+NDVXx
ZvO0mfjj3pWkEtAM5YK3OzfXMrBad9a/o+UtCJ7TcXFYtBU70+RdCxe3wcS4
wGRMrgFnljqt6HN4g9NblZLCgquhNmIjwjJrR090QaauwROUWZtWR5m3ozJ8
KoQx/wn0Knf46li1w++cxmFXbhHsY9bQmfvaIdP1dWOmbxEiNWfnnnJph9Fj
y8JjaYUYPFWxS+JsOypELtpKTytA6t8VUWYZ7RBTjDE+G5YNtaNSOtOy2vGL
cpmlJpeN0jaxr8XZ7fA3nvlvuPQh2lIm7WTz21GWYVVxcygLf3W7VYafteMr
zK9cNnsA+7DIVxFv2nE1dn3vyOJ0LBD7LFz/ux2GzMR7lp530FEZFW78tx3T
Y5w5FQW3EeuhKPRmqh2rBp5pbv92CxKv7WdwBBnQ9vN0j/VPgEToy798UQaW
nVlVdTTkJub/Sfwqs5IBD91dgWW6V9CevdHnviIDiicO3a56FYnr+9r5SsoM
2EwuefPTIgJiJTNH16ozIK3qJjLHJRSiPt4fdm5moLPipbShWBDa5ESOtmox
0LiALk5ccR4xbZkDltoM2LcLHrfbdBbz1Oi+A7oMqLoukF3k5IsWjp/zOz0G
Jp4tviZ5yhvRkfN5boYMmKT1yk5KHMfcDwZcXxMGnrRqhpt2O6Il/q39LzMG
xKs0SiY1rRCtf44KNGeAP6hm4btRB6bfFu4TtGJgyXGJKiNLTYikFXRH2jBw
w+tvy71je/Da3MRGbB8DXjqS/XZW+xE19b4zzp4B75ZxuyX+LphzQIaR4sTA
gX9f250kvPBapGSP4iEGXj6N91/qdRJRz83bcg4zcL7rqOZdaz/MXhLW/PQY
AzWPOCqWy85BuPPzy2ZfBoKK+wYMbC+jKfiKvsVpBoav+IpeIvtchKZSXbc/
mc/D/5zCtoRhVsz+mr4LDGQm3Bb4IBUJIeOG5z/CyfzipUVmcmIgWJ2UvzKZ
AcaOZtPWVfHgaOsb8e4xwJa6nPFjNB75z0feJt5n4H5It7RAcQLsS7ZJSGQx
cG3cUSoXt1GYxzslUMRA/AwXO1ebJDgmr9za08jAlpJJ1w2VqSg7m1uf8I2B
rEb66yzmAxzfUE7NNunACyElCLgWItf4UGrV9w4oFtmeyi6pwMSw9PzBhE48
fvt2lfW+Ojy12jkjTr8L9WpROpLuTQgyCk0pHuyCflOuQX9rC+R7drHTQ5k4
8/ulssGhdmzdHBInta4bn3x0nB/adMBh2Ztf0zq70exM7ymd6MTE66v93sEs
GO92yUy8yARXhOk2eZmFApk+wVHyP7WmsvzwMBaSXivJa19h4npbzp97V1j4
fWPutfZ4JlQ7GiVb41m47+um1ZHDhCM1badKDgtOTmWxW7qYaPjgl9vXwcKQ
/ZWKawrduC3oeMpSgY0lui82OpR345/L4o0MJTZ63wpdfFndjcN17RN7VNiQ
03mXuLq+G5qX9M6YabChNVKvO9bSjaYp5QCjLcRKU3vMervx4/e3IB1TNmJz
x81OCrBg+yXyiuopNqQ+vOux3cFChbmeafZpNmqDqAk7QxZWFEzOVT7LRr+4
MsduFwtjnl4xioFsbBo4MMvckoXQEesbyyPYMLy47MvCQywUf5C7tSiZjT89
sZ9mkTgt6H2aNp30yZmTi5ovV7AQM/fChdIGNoTqW1w8a1iY85/+Po9XbJyT
zdhgU8/C9Nsd87rb2PhoYh+4uIWFrxZ8/2yKjcDFPvmeNAvtL5X3mPPZaHVZ
ftr1FwvReUl/7kpTsDOLkrm0jg1h7qFuy6UUmrXybn7byEbIHNXCWcvJ70ff
6h7UIu9xLTvqo0ghRMBq+9rtbLjLMxn6mhSEL12qTzdjwyhe9OGwAYWRA0YD
Ha5k3BeCrbV8KHgnX3W3u8NG8ZeRX9W+FJa9iRWSI/M8fHRfiuFpCtKKfjZ9
99io37Pmk9U5CsWWfSIOGeT9K3qCPEMpNIjRtEo+G4JNW3LT71CIdQift4rE
ZfqCz9NEaykYN/O+Zg2zURS+PyuunoJZZNrPGWNsHJpsMJVppPDo45Eih89k
Xd7fvaXcQkHKSGWH4AQbl8pM1PW6KZjuMu9a/Y+NaY5Z+/w/URhemMHgilEQ
yHbM75fgYLh09GkDmWfDCMszZSEHDW2Vn/vXUYjWtNBwWMKB9h7rPX82UFhc
ppfHXMrBKx8b/+VaFDQalXOblDk4/HnnBW1dCg7vvz54rMPB86duPuXmFFao
eBw9rsuBJivn5x1LCh893isq63NglTicecqagu84K+O+MQe2fCHfZfsoRM2o
TIuz5kAvSoyr50ThmXz4vQB3DlpuaYl2e1AIPCLguPkEBy4Pu4XPeFLQzz67
dNyLg9Uuy9QkvSm0a3okn/DjwDTVbXQHWYePsEh0vshB53tZ55NnKSxylEkw
TCDP7125VorEnXs/zmbGHQ7+lmq3ng+jkPZ+3sKaJA42/ZOL54ZTUD8hEKd1
n4Mtz2Wyr0eR951/f0PtEQcXvN9/eH2NwsnE/KsStRwYvFP4Gk7WrXQyMby2
nsznE18sO5HCpGNY8MlGDlSWO1xsSKIQvvKAX0cLB9t+/rP7fpdC8qM5B2JZ
HJxOYH5XSaPQJ/rddgeHA/5x0QL1dApKPn3mX7kcdA3VVKpnUCjYWKZv2c/B
AD+MteIBhZdVR9QkRjnwybAX6cumMEfeQqmWz0GJvbxXYw4F88vay09+5aD4
irVKTi4Fzs4Fkh0/OHCKm5Z2OI/CWHvNnxvTadCF8bl5BRSWvJNpFl9C49G5
X3bXSygcMJj18oU0jSe6oXrapSQ+WV+rfJbSyO4sDB8gVvN4VcRYQUPtmbC8
6jMKuhOnE2+o0zAcuJwSWU4hbO+hOF1NGtaRQ0eWVFBoeWYW82UdjadGayPT
iW0DFS5ZbKGxxe/ah8eVFNxndRwT16Ph+KZUJLGaQv6xSpcXBjS6njm8EKmh
MN788ICPEY2rgug+Sxx0PciCYUYjdN6XZSYvKNR/dTcJNqeRecbB6jHxHBtb
g7VWNB7e0f44j9RRnJS61o19NDa0JmyoJabOLVmvu59Gcn3+yKI6Ure9M9S/
HCD/h3NCbsQP0zjLLVxoRP067jxFPCrYID3tKI1G2/X3DUgdrnMtlCx0o/HG
94t+BHHl6ghhcU8ac+MTS6a/pLCpa3FrrDeNr01R/ZuIC85n3ZD0pbFNK/2T
K7GK4mbbBD8aU42r3sQTp7U2SC/xpyGZ6XC9hlj2tC3vTgCNPrMwjY/E8csG
02Uu0HC7OpQ9t4GCaKOf290gGmvPN0/XII7wmqkud4mG8UUfLVPiaUviv6SG
0NA0k9/tShxQo1CyIpwG891y3SDicbfigIxIGtdiSyTiiE+I60Mpmsa/ceW6
TOLBZ50zHsbQUBivsiwmdj7k0qRyg6x3Q/WLamJqzrfo3Js04sZOzm8itnxy
yUI9gYaAznK0Ejfvl1iUf5vG+g6x3W+I9QXTOJpJNBYvitrWRlz1aG1K0V0a
t1+w5r0m3mzzwmVDKsk/Sre6lrjgr7lySRqN3QXilmXEqg/ejmzOpOEwcL0h
hzh9t3fhsywaOQdnL00klv0x5fdfDo0m55c2YcQJKde2Vj6iYeoq5uNFLGYk
N6WTT2P/znVeNv+P1+fHdTWFNH7LnTXfQjz9jk7EjmIaLIc1C5cQn9NtM60v
obG1JLVynMR/fOiAuOEzMv61UrvaiD9svZBoXEWjaqnFfH9i53dznZpraIgu
ydllRMy5krzSrI5Gg/4294XELdzyR+ZNNHSuGdk/IPliGGri0/Ga5Odth9Xu
xNXq9EbrVhpUbn+/KnFR4O+qvR00cuddFEon+bd6VdRlqovkW/ZGX3vijDdS
RvtZNLI+3WkUJb61XIvhyKVhvvWxsifJ7/O1Z94dGSTzf8PsmkXqYcJ91sMP
H2kMarWFPyD147nglsexYRq8qkmFHcQHD5dMeHym8fakgZw3qT9DoYlZp37T
8I+6JZtF6rPmcUjLxCTJjwpzVXVirb2SN85M0TjrwVEoIPWs9nC99DlBLvhz
i/oekfoX33VS7ZIoF6nWDZeDSX9IfSEmslWcC78F6Zf7yyhoauUNfVnAhU21
+hCIdyt/fHBQios7E8If+KT/RAk5yusqcCG/UuK5QjHZ1wL/TP1U4uJcecI3
tyekPidu9xaocLHvs0lCdhGFxoHOpOVruEjQFJdaXkhBsM54kcBWci9LSF7e
T/rdza0fxku1uVjWsqVgNvGKopBOL3DhLpH2SP0Rhe33q6/z9Lm4kF046k76
54WgjSLVe7gwsCi++5z02+//yQsEHuHi6FLxZfn3KIQ+qerd6MbFCaODRXdJ
P5dc7VA56s4l6yRYHpFMYb30rYAD3lys37N2tTXZD7x/zp3QPsfFkduv42ri
KQwV/xz6c52L9vzdf/hXyH6k3t55toKLzrh3yY/8KKQMi1+YUc3Fx6ZOT/1T
FA5lWyldfcEFq6pqM3WSPK/A8k9t4OJQ5PaCX15kfDK9SxvbuXiloWi0yJ3E
f86Iq+R7LiTrxv2qDpD1HJw1+XheD67OFRht3UFhdoZx5pb5PYhIyQqYSfbv
loNXdtdK9OB1cvG8raBg1SN6n7m4B4vP8QwS/yP53bXQcFK+BxsN80Q2k/PA
udqV14039WBArmJvvwKp13tQGHDswbclsjYzBCl8C/g26+DBHjzxnGP3YRrp
h3uzhntcenAqQOBa0xQb5WJiT1huPVh18VPspT9sNFzs1W0+2QPxDZLCzK9s
0IcuOBWF9YBzLGTB+FtyLlxVnnjxcQ9OTDlLLytnw3iGV+Dfgh4o7urbk13G
RjRvxaGAJ+R9JTKNa0vYEL8dpXKqrAcFcg3ntxayITvbvsy1tge2hmsXrM5i
Y93wT+bu7h6UDKx1ioxl40D+JvGl/3pwerbNYh1yviux/ynaLtCLY4wzSRsP
syEq9Hzu5Rm9iHqX9VPlIBs1DtuEh4R7MabB3z57Pxsr5uhPFS/oxRlRN9m0
3WwMHrYYNVXpxfqo8MRt5LzpKe3x6rx1L0RfTaQuF2DjYuj9YG5OL97P9req
jmZh3plZuw7m9aLUwIuzPpKFRLcTEoP5vbD5uqk5M5SFJyZa6fziXiS1Ph0J
DmRhUJxRP726F+2jX7bLeLNgck9AWKWzF67OquUd5Py9qNQpxu9PL+IC+W52
i1jI+7g0SdSUh/qkTX+G4rsRcTfUuXc3j9wn3j/QvUHuC5ajio8teLhh6GmW
EN0N2YqKArO9PPhFdcdsutyNqGv7G6IP8SDyJOqvpXc33Dbd+TLnLA8ChYNO
k8bdWBEiaTTrAQ+ZGvXji/8w8W/L+XmshzysuVfbPf87E9Tou44HuTykqAd0
CH0h95+9Tw4YFvIgvkBI5tMgE1Oqlr6hFTzkHNGeG9NB7k+Ma/dmdPKgaRJq
ZprNRFnYD5dOJnHdzB2LM5iI+89JJZ1NvF7FmXePCZNMjeIdvTxsNnBc6hrH
xHP/1lfBQzxkmJeWWgcxkaC+8ZrFCA+Kly4vnB3AhE9/srU8nwdq9czM56eY
UDb14NWM86A3vPnAQncmBKd1ZVz/wcNWvS/hVYeZePv0P3fn32R8t7w/HnZi
osI9fY3mXx56Xj0PErZn4pacyMTUFA+PZzF3Z1sz8T/PQX56
            "]]}, "Charting`Private`Tag#3"]}}, {}}, <|
      "HighlightElements" -> <|
        "Label" -> {"XYLabel"}, "Ball" -> {"InterpolatedBall"}|>, 
       "LayoutOptions" -> <|
        "PanelPlotLayout" -> <||>, "PlotRange" -> {{0., 0.5}, {0., 1.}}, 
         "Frame" -> {{True, True}, {True, True}}, "AxesOrigin" -> {0, 0}, 
         "ImageSize" -> {400, 400/GoldenRatio}, "Axes" -> {False, False}, 
         "LabelStyle" -> {FontSize -> 14}, "AspectRatio" -> GoldenRatio^(-1), 
         "DefaultStyle" -> {
           Directive[
            Opacity[1.], 
            RGBColor[0.560181, 0.691569, 0.194885], 
            AbsoluteThickness[2], 
            Dashing[{0, Small, Small, Small}]], 
           Directive[
            Opacity[1.], 
            RGBColor[0.880722, 0.611041, 0.142051], 
            AbsoluteThickness[2], 
            Dashing[{Small, Small}]], 
           Directive[
            Opacity[1.], 
            AbsoluteThickness[2], 
            GrayLevel[0.5]]}, 
         "HighlightLabelingFunctions" -> <|"CoordinatesToolOptions" -> ({
             Identity[
              Part[#, 1]], 
             Identity[
              Part[#, 2]]}& ), 
           "ScalingFunctions" -> {{Identity, Identity}, {
             Identity, Identity}}|>, "Primitives" -> {}, "GCFlag" -> False|>, 
       "Meta" -> <|
        "DefaultHighlight" -> {"Dynamic", None}, "Index" -> {}, "Function" -> 
         Plot, "GroupHighlight" -> False|>|>, "DynamicHighlight"]], InsetBox[
     TemplateBox[{
      "\"Gaussian noise\"", "\"Uniform noise\"", "\"ArcSin noise\""},
      "LineLegend",
      DisplayFunction->(FormBox[
        StyleBox[
         StyleBox[
          PaneBox[
           TagBox[
            GridBox[{{
               TagBox[
                GridBox[{{
                   GraphicsBox[{{
                    Directive[
                    EdgeForm[
                    Directive[
                    Opacity[0.3], 
                    GrayLevel[0]]], 
                    PointSize[0.5], FontSize -> 14, 
                    Opacity[1.], 
                    AbsoluteThickness[2], 
                    GrayLevel[0.5]], {
                    LineBox[{{0, 12.5}, {40, 12.5}}]}}, {
                    Directive[
                    EdgeForm[
                    Directive[
                    Opacity[0.3], 
                    GrayLevel[0]]], 
                    PointSize[0.5], FontSize -> 14, 
                    Opacity[1.], 
                    AbsoluteThickness[2], 
                    GrayLevel[0.5]], {}}}, AspectRatio -> Full, 
                    ImageSize -> {40, 12.5}, PlotRangePadding -> None, 
                    ImagePadding -> Automatic, 
                    BaselinePosition -> (Scaled[0.06280000000000001] -> 
                    Baseline)], #}, {
                   GraphicsBox[{{
                    Directive[
                    EdgeForm[
                    Directive[
                    Opacity[0.3], 
                    GrayLevel[0]]], 
                    PointSize[0.5], FontSize -> 14, 
                    Opacity[1.], 
                    RGBColor[0.880722, 0.611041, 0.142051], 
                    AbsoluteThickness[2], 
                    Dashing[{Small, Small}]], {
                    LineBox[{{0, 12.5}, {40, 12.5}}]}}, {
                    Directive[
                    EdgeForm[
                    Directive[
                    Opacity[0.3], 
                    GrayLevel[0]]], 
                    PointSize[0.5], FontSize -> 14, 
                    Opacity[1.], 
                    RGBColor[0.880722, 0.611041, 0.142051], 
                    AbsoluteThickness[2], 
                    Dashing[{Small, Small}]], {}}}, AspectRatio -> Full, 
                    ImageSize -> {40, 12.5}, PlotRangePadding -> None, 
                    ImagePadding -> Automatic, 
                    BaselinePosition -> (Scaled[0.06280000000000001] -> 
                    Baseline)], #2}, {
                   GraphicsBox[{{
                    Directive[
                    EdgeForm[
                    Directive[
                    Opacity[0.3], 
                    GrayLevel[0]]], 
                    PointSize[0.5], FontSize -> 14, 
                    Opacity[1.], 
                    RGBColor[0.560181, 0.691569, 0.194885], 
                    AbsoluteThickness[2], 
                    Dashing[{0, Small, Small, Small}]], {
                    LineBox[{{0, 12.5}, {40, 12.5}}]}}, {
                    Directive[
                    EdgeForm[
                    Directive[
                    Opacity[0.3], 
                    GrayLevel[0]]], 
                    PointSize[0.5], FontSize -> 14, 
                    Opacity[1.], 
                    RGBColor[0.560181, 0.691569, 0.194885], 
                    AbsoluteThickness[2], 
                    Dashing[{0, Small, Small, Small}]], {}}}, AspectRatio -> 
                    Full, ImageSize -> {40, 12.5}, PlotRangePadding -> None, 
                    ImagePadding -> Automatic, 
                    BaselinePosition -> (Scaled[0.06280000000000001] -> 
                    Baseline)], #3}}, 
                 GridBoxAlignment -> {
                  "Columns" -> {Center, Left}, "Rows" -> {{Baseline}}}, 
                 AutoDelete -> False, 
                 GridBoxDividers -> {
                  "Columns" -> {{False}}, "Rows" -> {{False}}}, 
                 GridBoxItemSize -> {"Columns" -> {{All}}, "Rows" -> {{All}}},
                  GridBoxSpacings -> {
                  "Columns" -> {{0.5}}, "Rows" -> {{0.8}}}], "Grid"]}}, 
             GridBoxAlignment -> {"Columns" -> {{Left}}, "Rows" -> {{Top}}}, 
             AutoDelete -> False, 
             GridBoxItemSize -> {
              "Columns" -> {{Automatic}}, "Rows" -> {{Automatic}}}, 
             GridBoxSpacings -> {"Columns" -> {{1}}, "Rows" -> {{0}}}], 
            "Grid"], Alignment -> Left, AppearanceElements -> None, 
           ImageMargins -> {{5, 5}, {5, 5}}, ImageSizeAction -> 
           "ResizeToFit"], LineIndent -> 0, StripOnInput -> False], {
         FontSize -> 14, FontFamily -> "Arial"}, Background -> Automatic, 
         StripOnInput -> False], TraditionalForm]& ),
      Editable->True,
      InterpretationFunction:>(RowBox[{"LineLegend", "[", 
         RowBox[{
           RowBox[{"{", 
             RowBox[{
               RowBox[{"Directive", "[", 
                 RowBox[{
                   RowBox[{"FontSize", "\[Rule]", "14"}], ",", 
                   RowBox[{"Opacity", "[", "1.`", "]"}], ",", 
                   RowBox[{"AbsoluteThickness", "[", "2", "]"}], ",", 
                   
                   TemplateBox[<|"color" -> GrayLevel[0.5]|>, 
                    "GrayLevelColorSwatchTemplate"]}], "]"}], ",", 
               RowBox[{"Directive", "[", 
                 RowBox[{
                   RowBox[{"FontSize", "\[Rule]", "14"}], ",", 
                   RowBox[{"Opacity", "[", "1.`", "]"}], ",", 
                   
                   TemplateBox[<|
                    "color" -> RGBColor[0.880722, 0.611041, 0.142051]|>, 
                    "RGBColorSwatchTemplate"], ",", 
                   RowBox[{"AbsoluteThickness", "[", "2", "]"}], ",", 
                   RowBox[{"Dashing", "[", 
                    RowBox[{"{", 
                    RowBox[{"Small", ",", "Small"}], "}"}], "]"}]}], "]"}], 
               ",", 
               RowBox[{"Directive", "[", 
                 RowBox[{
                   RowBox[{"FontSize", "\[Rule]", "14"}], ",", 
                   RowBox[{"Opacity", "[", "1.`", "]"}], ",", 
                   
                   TemplateBox[<|
                    "color" -> RGBColor[0.560181, 0.691569, 0.194885]|>, 
                    "RGBColorSwatchTemplate"], ",", 
                   RowBox[{"AbsoluteThickness", "[", "2", "]"}], ",", 
                   RowBox[{"Dashing", "[", 
                    RowBox[{"{", 
                    RowBox[{"0", ",", "Small", ",", "Small", ",", "Small"}], 
                    "}"}], "]"}]}], "]"}]}], "}"}], ",", 
           RowBox[{"{", 
             RowBox[{#, ",", #2, ",", #3}], "}"}], ",", 
           RowBox[{"LegendMarkers", "\[Rule]", "None"}], ",", 
           RowBox[{"LabelStyle", "\[Rule]", 
             RowBox[{"{", 
               RowBox[{"FontSize", "\[Rule]", "14"}], "}"}]}], ",", 
           RowBox[{"LegendLayout", "\[Rule]", "\"Column\""}]}], "]"}]& )], 
     Scaled[{0.99, 0.99}], ImageScaled[{1, 1}],
     BaseStyle->{FontSize -> Larger},
     FormatType->StandardForm]},
   AspectRatio->NCache[GoldenRatio^(-1), 0.6180339887498948],
   Axes->{False, False},
   AxesLabel->{None, None},
   AxesOrigin->{0, 0},
   BaseStyle->{FontSize -> 14},
   DisplayFunction->Identity,
   Frame->{{True, True}, {True, True}},
   FrameLabel->{{
      FormBox[
       TagBox["\"interference visibility\"", HoldForm], TraditionalForm], 
      None}, {
      FormBox[
       TagBox[
       "\"standard deviation of the phase noise / (2\[Pi])\"", HoldForm], 
       TraditionalForm], None}},
   FrameTicks->{{Automatic, Automatic}, {Automatic, Automatic}},
   GridLines->{Automatic, Automatic},
   GridLinesStyle->Directive[
     GrayLevel[0.5, 0.4]],
   ImagePadding->All,
   ImageSize->400,
   LabelStyle->{FontSize -> 14},
   Method->{
    "DefaultBoundaryStyle" -> Automatic, 
     "DefaultGraphicsInteraction" -> {
      "Version" -> 1.2, "TrackMousePosition" -> {True, False}, 
       "Effects" -> {
        "Highlight" -> {"ratio" -> 2}, "HighlightPoint" -> {"ratio" -> 2}, 
         "Droplines" -> {
          "freeformCursorMode" -> True, 
           "placement" -> {"x" -> "All", "y" -> "None"}}}}, 
     "DefaultMeshStyle" -> AbsolutePointSize[6], "ScalingFunctions" -> None, 
     "CoordinatesToolOptions" -> {"DisplayFunction" -> ({
         (Identity[#]& )[
          Part[#, 1]], 
         (Identity[#]& )[
          Part[#, 2]]}& ), "CopiedValueFunction" -> ({
         (Identity[#]& )[
          Part[#, 1]], 
         (Identity[#]& )[
          Part[#, 2]]}& )}},
   PlotRange->{{0., 0.5}, {0., 1.}},
   PlotRangeClipping->True,
   PlotRangePadding->{{0, 0}, {0, 0}},
   Ticks->{Automatic, Automatic}],
  InterpretTemplate[Legended[
    Graphics[
     Annotation[{{{{}, {}, 
         Annotation[{
           Directive[
            Opacity[1.], 
            AbsoluteThickness[2], 
            GrayLevel[0.5]], 
           Line[CompressedData["
1:eJwV1Xk01WsXB3BDIULUvUUkGcqlk3olKb4VpVA3Q+TqGkKGyhBdUQfHdVSi
XHF45SKOORkyZKgMJ70JGU6hjvNDpqLzq1syFN7f3Ws9a6/PP89az97PXlv1
tJ+1h4iQkFA6df7N5h4TXQ3vDxp/XPo3SCwzUfQnFNRhHNsk9q//k5GS9kBB
D1UO69f/oDyipM4I1jRG+ydJoxnKFu295X8rmOKLXsK5T5TVY5VzllSOIN69
vGCc8g9zt2RXzWMQUzj/lUf5QxSX48qyQtEhjmUnZXv3mUcJCrZ4ube2vJEy
x0SxujnNDjU5VppllHXVjEq/qjggKzouL51ymohLgUa2I+oQoB9DWWI4MstO
0wlbYoV6AinXDna3N9u6YJEBuiNl/+Pu5qdYrjBN2LFzP+WBbVdN4hTcMRV7
uEOMcmLGugYNRw+IbfyjZGyRhLls4d7HaWfwY8P5dA7lKkHbTlLFGyKpnTmh
lM85OZVfdfXBGpb5Y2vKmzpI2sbssxBdzB/ZQvlmsfwWK01fGM5td3y5QOKg
Mpv93tMPN9+dK8qgHNaSuqrR1h+d4/dW+FLW09eJc2AF4FqPy6dllDN/+jU6
RiEIdO17nut/kLjcnsyxqw3CwilVLd53EnbMQRE1x4vQXimYTaW8cjogvC7t
D8h2P2qWp3yJm3hpSiUEbIdU8ck5EjaxA1UPG0LQ95uOURplmqnmdJRrKPhT
YQwLyiMPqgOUsy/DWfyuPnuWhNXtNz7HNMNQ13TD1niGhI6FWoHiszCwrnQL
D36j6i16bnzMMxw9DIfH4ZSdaxbLnthG4Kyon0fNNImftOJpJ1kMRDyqOf/T
VxIMiQebrytE4d3J5Zf8P5H4xeyva+X+UTh2sj9igiTRzfR7//ZZFLye25k4
UVYX1Smi/cHE4BfO9AEBiZYFNo3bHY1ek9bVnyep935h7VSJvY5QGnl8cIxE
5faLrMPvrqNFyFJUj7KTv81MgGEMNtudCWCOkij5KFvDmYjBP+HeDNUREtYT
1/b6HIzFcDw/yHiIRMpAqEnl4k0wsx63Sb0lsV/Jgc0/cQv1EtFH97yh/utv
u5ZLFN+CW2lqrFc/iQ1TIW7FW+MxFO1yqL6XhJ+3voYQLx5CIT7Fh7kk5N1L
8nMMEtAb7BM43UbipMPdkk+fExFNPDTLrCdBvrWVzFJMQv5xzZTUOhLRThIe
NiZJaEtO+5ZQS+KBm59iVWISVm7y4tMfkpDxNWJe3sXC1SsCp70VJJ5G9v8m
Rk+Gxe9hx08VkdhxT05MSSIVhpJ0X60UEs9pT13adVNhuzQ+Osoi4VJ2qS7M
IRUxbToXMpNIxFUR/kOFqcjN29kqe5vEREPx29yjd9D35UtYbxyJ9FdHyrbf
TgNqm7dL/UlCaolxymxDBsavDv25/BxVL297J51DGTil7nI31ofqF1fHRc43
A+p5pQI5bxLGBb1ubx9l4EMWV2HtGRI1BazKalomHnWxaqRcSHy0maq36MiE
/Qa6Y7oNiRP5yS8CpbNgljqkdHY3CQ0rwUTzDTb8JhJ3PVgSQDHczNDzLhtR
d5yH0xcEWFWceUOymg1WRjrj2ncB5iVsaFbDbLwP0ss4MSNAZ0N1IN8gB+Kv
Pp/uFQgQqstYnB3Nwb6JZL+QAQE6ZNesoe3LQ0hZzHPDGgGCO3Yj5WsBlvVW
arb7CCBDqxx9LlEIR6MDBR5eArDjdGO/KxVCe2tM2A8PAbosN/c7HSzEWaNl
ahquAmi/WBOowSrEkehK59P2AhDPyNzyXUVIqE9cEWcigFljjkx76D108/J3
5yoKsLZCji8sXIIzXVJ1wpyPqBo2aXu5txxujfKua79Mocnn7/UOUxX4UZpe
JbRyCtOaRrLF56sxafp0ukxlEiJzRavWa9TCYN4zskTqA/SXXKps7tfDWkWM
YTA/gbYovY6WX56g2sDCZmFoHCrxk3MFggaEWQeI2uWNYXKG4L/SbcKVzjb3
xNBRsD/UtcrcbEb+98j019tGIKOcR46McLDujqWD/fthxHpXnslUb8F2s60P
G2uG8G1f0YhX+DN0lhPNEkGDCNrBqfi5+X8YK7I/u5TAB3Gfc6NLtRUX9qk0
2ivx8N2He0cr9AU6baIjrj/th/Z+8cUzdW24r11+QPpeL8yyVD3L1nZgNnj8
3fLwVwhWdt40dOolQk1N/pL+qwc6Uyekeo924rpRulBOSxdWy36S4Mx3QlL/
yYHasZdY9uROiVpaF7qVmdrqD9twVq+uf4VFN15zeUIXo56j6MjpzMffuiE/
O6ximdGC6UnFVWOsHgy06aFDjYNKGzPRRFMupnhBz4jiRoQfZmZUjHFxusRm
5TfaE6gOmPdlM18hznmB6RpcB8NdUYkKO15Dtt7r6xK3Gqc2vJwT7nmN2nrl
9ftfVGC6NW7Yn9ELg5D9SSK8MqQscwqyVu+DrUKDodLAfazmV2aJcPpQurF1
8jW7EMvpDNvdAf3opDNetKbnQqjAqWRY/g2SNv8jYNpl40JqSZx80xtIn0/i
fTam5kj7moSc71vE5Cy3czO5AznzCzqRMjw0se/3hcskg7e1syeknofA+Ya+
OvXbKE2H+ojTAPZfN167Qjwev5foyykvDsC3c9rtMjcGEcy7DF4hH6m2/P5+
sWhIB4ubuxbzoeOxzjzkGxOpXuflx0r4ENx+Gq82xsQDi93ZZAUfclYG11Oe
MjEm18URecJH1bpDdFEmExbpQhJaPXyEGkTq9i1n4udq55sXv/PxZCt9j41s
FIonlO/IWBIQ117dbbEvEtf+ZrrwjxHYtkog3KsbCXfrjxr3rQiIbZYcP68a
CaX6+tKj9gTKKh6VPxaJRMwtx5bY0wTiuz5cmXzKgJf+fz9LhhAIoXn8evYY
A5ui1hwWzyWwRnvX4U7PCCwaXJHuzSdQ+5Vd1+wQgf6P77pziwiM07bMNVpE
IN7+we+Hyggof1uq5G+LwNIv1oHMegL/VPoO6X4OB6/rVrpoD4G80kvXpNeF
42H0jFvPKwKa4sJrzRbCkLjHWSu7j0DuiiiHpOEwWOTQKg7wCbjNeTf7FYeh
9lL7c8Z7AiJL3EJFU2qPbt15y2qKgKHIRodZrTAEDKfZqpIE3GWXjn6QDcMW
y3NEw1cCTdpHX0ny6FgmzGXHzxC4N1ptubuJjsHKPT4u8wR654u5l/PpqPfJ
3qa7QN336bFz9006klWkppeWCMw6MAb3XqTj/1snBpc=
            "]]}, "Charting`Private`Tag#1"], 
         Annotation[{
           Directive[
            Opacity[1.], 
            RGBColor[0.880722, 0.611041, 0.142051], 
            AbsoluteThickness[2], 
            Dashing[{Small, Small}]], 
           Line[CompressedData["
1:eJwV1nk8VN8bB3BFG6G0iBRSkiQpSuGTrVVZS2VNRGUNhZJspVQkqWRfsytr
2fcxN2LEmDvDlCJKpkWp+PK7v/lnXu/Xua9zz3nu8zznyNq7mzrO5ePjC53D
x/f//0OOI111owba47P///EgoCfpwZVYj4rbDfP/7+1Jj+OLJXbAS2f16mnK
H6XWB12W18Y/H0GtScqH25kvEiT00VYU5fKN8vo7azJmpQ/iQ1FB9ifK04fO
PDotfxQ/LjhOcCh/Dn3bdDrWBBtFygw7KVs4TFZHS5jD+F/Ki3rKTXqS5Y3x
x9HWpij/nLKKnFbRhPRJ3DY0zUqkHD/XLntDmiXEb0mq36a8cDA49bi8DSKr
whhelF+9Y7Q3mtsh/VTsVUvKHsYOh6xiT+OxsNEOHcr9W2/q3ZVwwDyXptfz
KcckrarbYOmIT1dv5g/P8HBINEezJv4sPFxnnzZRLht/rcaTPodbS9ak+lN2
sbF5cfP0eQj001+aUl7XwVOWSbuARdVaXAXK9/LFFEzk3VCmF2b25j8eDNak
p486uaOl4kxqEuVrLXFL6s09oDIgOetKeYe60t2TsZ6YVt40KEA5eYXRjdsS
3pC8dcFo9TQPV9ofNR1/5Q1WWrEwZ4qH42Hv5spZ+oA2OI+Mo7z4l2dgZfwl
7H8wFC9G2fdtjO+YtB/6Vji9/vyXB7M7/WUVdX54tPnt1FPKyvryv0JP+2PU
/7bGYcofi8s916Rdga/Vb27aHx5MHpDnj8pfw7dtnSytSR6UDstlS7Zeg03C
7avc31S8+V0+DTsFQnOS3BJI2fblzPNa8+u4ynaqqvjFw4pNUconYoNQtMzp
9vIJHoIWFm+8JRGKXXpmE27feFDcfz/8hUcozBgag8M8Hhhh7qPs1lDILT4X
bkV5Pb9SrvKlMNTOGf1v7zgPLf+lK79l3MCBr16R41+o/f6MVZO+cwtCJd3W
nGEeSrf5xB74cAtKATqsrZRtPMwmPXffhvbvnSJBQzwUfhV92TRyG7RdEhlS
H3kwHQnXPG9wB1/l1G7tes/D435/vdKZe9DZsWgvP5sHHamT6QPHIsHxVbFV
Jal8PbVz3sL8SHgcu6Bhy+Jh7ZjfmfwtUZhLC5d+weTB/Zz6Bj5OFP4EupZq
vuVBzKHwWcauaHgaK8oOvebhxMmUwm/fY1AnIs4IqeKBxzYXTJV8iCkrJ72A
Sh5u2Cx0NNN7iADhgmrvVzwUn3GXLIt5CCnXh+3WFTyIuGmFXdkZixuWq2xW
lfDQHMw6NT/gEQrmL7LemsuDat7S+VIL48Af/Kls6BEPbcrNdu0qcYgzfxma
HMuD3XPfymsn43B3d5rtyYc83C3jerzPicM2CVOt5mgeRury2ZlHniJLSyk+
7C4PiT0Hn297EI+KqEWLsoN5EJoNstq/NglCC26UXLlAxeuchY3SviTcMlki
wnee+l5vleyWuiWBsX/wTrAzD9rZzDPs6iQkZs+ZCnLk4WV2bGm5cjKmAyoS
ztvy8NVsrOpwRzLSWTOyH0x5OPbsEeElnArO9LITF3dR9W0dbHhWNhV19/7k
V6rzMCjm2n5CLRUy758p86tR8Q7QfaNlnYpH/orP72zj4ZbpV8aC/FREWo/V
3lLkoXpal3xqmIbQ2SFlJSkeNpiMjzRGpMOysKlo2cw4JAP373ZKScdEcnfE
n6lxLMlPjhAsT4fozx372H/H8W+hmbLJYDq0GvhOxf0aR2ddudfArgx4ah2a
Nzs2Dn+VoJk/Qxmoq/iaZc8eR4fo8uXKe7Ow8UzOiodl47jcoYHHE9nYYRK2
rfzsOESUS4faFubg3KVhWT2HcaTfVbkzJZWDMeeoA+2nx9FluJFlY5CDoPpu
DY7VODYTy702xOZA/0JZ8UfTcXBbeZkvduaCqxuom6w9jv31GSLt/nmI29HT
0Lh8HOIlSwfmzCmEbaVx+uvKrygb1Hv9RvMFfJ5wV6d9GEPD+YTVJ8dKUDlS
xl/3/Qt+yWuJ5ruWg5GkUGww+Rlz/+YuWb3hFR5faRm/0zEK9Vm7MrOCKjjo
HT0xkTaC16E7OloUa7FJsyriP5dPkI768jd7vA6zRGR92KJhfJnkDvSoNGCZ
quUFlcKPSP9cSRe51wjVz9J9AYofILImi/fxYxOEiGhvpL7HnXOlZ5PXtyDU
3bnGa8s7/N6b+9E5sBUX/50qDlfoh7dqU8nKRhqy22cVixRIcAuaIrpk6Wgu
PxbN97kXU+ffPt3kT+DBh5CTbvXd2KyzYOZs5Wtsu5cRpEN2Yn+qrNNz8Q40
rnf2exRB4PIa23Xvrd7g9UyHQ/dEM5TGjgkxj3QiunVqVCa7DstEvy1s+tcJ
DTHNitqjZRCofVooF9+FOweI09uXZoPU1D/ATexC7f3If3U1z1D4auxdXEoX
nieuJOxdnuFUmZaYWFYX9vombfvQmoXn+VxvvhddkPmh/okZmAmbeLnd/a1d
mAnJDnj0Mw0VfrlNsT+7cF0+mG7Qk4B7k2bWpr+7oPXxY2aEWgLO+Ez/Ev7b
hVhBM9rUw3iIeB7ZGDbThcjDa5dZWjyFozPvltciBtgJHubinMcQs9huZCzN
wA6Ff+3RXx/gwo5K1qLDDGy/KVc8djoUdZ09eRVHGPBzqXB9rxqCFa7fAp2M
GYjpaP+pKBCM2owN8s3HGPgt/eOun1EglolHXbxux0DQ3SsRVUM+cC7OMdh6
hoE/7gdU/9zxQrVR86oBRwaWJ2nODuzwhFP4v5o9Fxj4tF4t1Vr4HKrWr4j+
7MqA7LppD5XTDlhav9XxiQcDJau+by5zscVZ60O7DngxoGW5dbhS4jgq/zoI
TfowoG26+9lQ9EEsiQ0cyPBlIN06ubl/YDMcVeOem19hYPT+4sx1mjvxqqMk
lP8aA7YR72S8lI9C9MIbixfXGWhb5LK7zOoEHBZ8VjwdwkDAIpmfNW/s8DJN
YEb0BjV+9cFoq7sjznA00l0jGJifkFnemuuGCl/zy1L3GNjLbf80kOYJ4RXu
h4goBqzS7Zs2f/dC+ZH0bwqxDMj/+qTy6pYvhGpFtD4mM/CiVcPclHUddpab
ljxIYyAkrzk05r8glE7qfdDJZKBma8K7a7IhsFXxu5WUy0BKTVXVYecwFKd8
6DlVxoCAePWVxu+3YBla4dZFMHDiSY+PkP995B60T675Tdn+QCLzVBx2KMlq
4y8DxeZvfnzvj0ONyDt27RQDI1tUyI92T9HZbS1ez9eNy5cDtc3PxmPC+uS9
RsFuZGqHnzvhngjti8ZXaWu7oRATaDOpmYLOOO0TjH3d6NwqJXyH6mu/vkgu
GY7thuihPzP0H3koNdvPH6P/FuLkEXOtw2UIPBCWVDL8FkZxpurEuyrI9h/q
SwvrwfACGWcZ03rs3hkaI6HaC2KuvnCIcBN67SXUE3b0gma5Q2RsZRO87hUw
ZXb24m/oYV0jmSbkDfVJKmj2YoXcQT2B7U1YG7MlRX1fL1T0N6YrnGjC3O+9
+WanelEsJ1J/KqUJRM6m1rvBvbjXHR5xZmszrNa++Tunuxfi1Yd+zN3dAhGJ
i6WVPb3Q0Y34mKrbgvplKzx9+nrRtD6UT/NwC+QXWY6M9PciIKim9KRVC3g/
h3vfjPRibvf5lXrXWhDcNlOcMNOLlLyEqva6FjzzVnbTUGTCZ8XRbY17W3HK
vWvTTyUm+E5MXA0/0Arh895DeVuZkKvZ82ufMdW3bF9ZyagxUeN51KXQthV7
Du07vGAvE5e+rvVTvtaKDmkbhZ5jTBTmRqoNvWzFL/rdQY8gJn6nyRWqK9HA
Eepxng5hYjwukpmnSkODoRTv5g0m9Dc7i63RoCGqI2cqMYIJq0UH674Y0KDI
aF3e/pAJr2Mn+XVtabBhzdm/KYeJuo2Z1owoGlo++eS+ZzDht7hUJ5RHQ55C
9TbXHiYeXtuwU+sXDQ/OCVT8YTKhc7Nm/7d/NNh9iW4S7WciI6W4Un9+G/6N
F/ZrfWJCdefbyUypNmz9PSoaN8XEVHvuYpMDbXgsYONtur4P3WqKW7SftmHm
jLhal3wfjNRHd69LboNDY+cvo019CPVPzObLaINKsN7lI8p9qDnin5tX0Aba
rIL/gV19GJOaa1hf34bJfz8DtQ37kJzBPtU/3Ibj329FKHr3YUZ8IvODEh1V
xnqG2Zeo8TbJlOXb6FhXNL1Ywa8PUlnfFu1Vo2Pczf3ehmt98DC5u+mGFh1h
Y+b3ZcL7oLzsU/6bI3SUfJJ+tDK+D23PNu464UrHsoHS1LlNfcjU9+jXfUbH
vcUBAeUtfejIMtEVyaNDcI/+CZe2PoyIBG3pLqRj7mOGcG9HH3QuJDw5WE7H
DxOebzarD8uSWjgjzXR0NisYGfP6IBYa8/z7ezoMJ3ib5v3ogwRjouvYEB20
deUCryb64EZYhBaP0FEbaPBK7l8f8qq2pVry6CjQsN8wKcBC9O1XTJtpOu7k
P51KkGThY/N61rYVBBZy7HtN17Ag5jN8aesqAqGCis8XyLDQM4Vi+dUErjhV
nPXcwMKXvTOCc2UJnJft6dJXYWFXz/MjLkoEDjwUefbFgIUAdwm2qC6BeQFB
5hqeLKw6+mf1E2cCJd/H/tZ6seASOd6TeZ6Aw9kTSfsusaDQqyZR6EKgyWjr
Z7MrLAhJlmsXelDvX9cf6BbGQsWjDEk3XwICtF25aU9YsFIyqh++Qc2nmW6s
GM+CgdjTCwnh1HzPRX8XJbLQ8F9g7tHb1Hxxw3tr0qj5xzV5yXcJhLjG9Pbl
s5DjUxMvEENg7rJvc0QaWPhX06zXlkTgxU3LrJgmFnwTE7I2pRCwn24xXN3K
guvI7/zQVAINQwmPFF6zoBkakKGYQSC44vAWvV4W7OmbLdRzCKhuKWe09bFQ
Hmc5fCGXwGDKOl9jNgt2dlVr4/MI6Eb8bbB+x0Kwmve9sQICc2yyTvh+ZsFy
xaOgI8UEihhiMzNjLPx3bP3FEyUE7PZfSwvjsbBk50sxm1ICdSrHxqMnWNha
6eF0spzAdX7+0PwZFiw6fC8vqSSg4uu2acccEtt7k/m+U343xup4xU/CaKJ9
7+sqAnt7iyRoC0kUJNWPXqwhwJdtUzgoRqLmyuTv6/UEWsaYbkkrSCz+2n1s
XwOBOyomylarSBiqmoTPayQgXqGX37OGhJkyzcWziQBnqsolWobEg7Elsmub
CaRCXclIjoTC3cf5TZSVWxVyadS96m2wkPlsC4EJwdTzYZtJFDobejxoJfDq
6GpFXWUSgyaXz8nSCBj0CmdXbicxqotJxTYCgpI3nX3VSXhb7bqXSbnTmk9B
TYOEZnz3fCk6AauhH5kF2iS8njxPmaC8bpPL2Qs6JKTfH2+xIAiMuAxtUNAn
8cf+TFcJ5YIim6GP+0hkOgk2Cb0m4DXBTE85SOL+vOtJVpR37TJxsDEkkSDz
1yGL8swVutxqIxLvzuWuGKPcVKv3gWlCwt62/YViO4Hb/NWpMeYkGIdjtc5Q
Nt6vbm9iQcJkn3b5Q8orIwplRU6RWKU6I9NAmdOh8J5uRUKvRvTqCOVUsdTk
m7YkQh3z2xZ2EHA+vtpO3556n6uYkBxl5bgY6TmOJDxH/HV2Up7oF+ZWO5EQ
fS7nZkD5pezNRP/z1H7dDkUfoXzNkc9mpyuJPVFbCo0o62f7rZlwJzFlsrjl
MGXBrz84RRdJZJXL9+lQ7lRxiXf1IfHzXvXwNsqx3kOWir4kXrqJ/VxN2arC
ZvUnfxKlZU4zs9R6100zybQAEjsj+QQHKI/AJM7uOonPIzLiZZQLQugn14SQ
uH5VeGM4Ze9WPQkyjFo/XWiPOeXdQtV9seEkyiTtzSUpzx5Vf2wWQe3/qoU3
+f/4RhdaLLlH4m/z9vgYyrd7FcTbo0iMPED7AcorbVbH7oslsWDJYuMk6nty
UmKO8T8hkdF7Ol2HcuqQ8Iq6p9S46dIFA1Q+bHHli9FIoeK5rGhagPKPIj+z
32nUfuN3R0dS+VQx8UOsOJOEs+2xPcsp618duq+UR+JwmH+7EJWPgnU2JqMF
1H4M5V9eo/K1k79vSeZzEuLLM6q/UPlsGUGPlC4nIf/m7MoSKt8vxhXeFWsg
sSx7u9IMVT/l03E3G5pINGfPCTSgPG1zI+hiKwkpXb/NN6l6uyln7cN4TeKJ
97XYv7UE4vMEraOZJPwiKvriqHp9L/L7uC5JIndxplQpVc/ynu+Nf3BIRJcG
NbW9ovqFWoW+6SBVTz9VDQYrCDTXOCqJfSUhMM5T7qT6h6CsiXwDj4RISlVZ
NdVfjEM0ZS7+IPHw4EhexgsC5P5lyxmTVH0Op4w6FBEY76ybuj+XDUfHnLZk
qn+t+rCaWLqKjUKFnKOiVD+0NljQXC/JRsqxb5bpVL9MzfpR47mGjaycv2Pb
EwkoubS96FrHhq9FS5LuUwI6vy7F3d/CxsWS625rH1LnxQLGuaV6bLxa4vKx
8yaBwnPVZ+oN2Mi86sUQofr5BPHM2vMAG7LNhqf2hxIIjAo06TrCxpEAUa1n
1wnESGzRuH+CjfTK7Zc2+RGo3hy+cKkbG6t2z5tQPEdA/a14e7QHGx1/h4x2
OlHxuZp1f7kXG69jShbDkVpve4vkKl82Arpo+XtPEwh3n7dFOpiN1H2ZBYtP
EjAtDjbZEsuG6qHbxbT9BD7tDog7WMPGAsO9G1jUeWf3YbEtUcdGZSvti5k0
Fb+IeLkjjWz0N0Rq0KUIvOZU5hnT2Hig2OCeLU6dJ9f+1Vgw2AjOVDmnKkzg
asPlD47DbFza6JLhPknH0kMXlYJFOOAXsxdIptGRXC8qtHspB968l88OU+e9
ikb+6PdlHDRyfXf/qKfjqMJI5mkJDmIMy5RUKum4Pd9GVmc9B03+q/zd8+kQ
aDy4km83B0tq8zb9F0XH7z2yfNccOcjb3BdiZ07dV4prBtScOXgiMkfI1ZiO
5Zutqr+e52CO8XSJtyEd2yUf+Vt7cHDkr6avjz4dHn8W/9K8woErjf5Fcwcd
oyV/RqeiOPj6cmbBkBgdnC2d3X5VHMjNE9iV+boNSV+WBvDXcuBxQXXAidYG
+2wz+bv1HLyfvHh5Q1MbRtczfZNbOIjuHg+PqWzD79UDa1o7qed1DYx1c9qw
VHDMafkQB4emDpb232jDvuEF0wXC/bhuuW/ZWq02FCVi/UebfmjPv7N+VSIN
P/1/Ljh9uh/n5o07TT+mQd0i60v/mX5cGpJb1/+AhkpR0WKmcz9O5b7hi7lF
3VevD+gQF/uhXhIbyfSmgW0fYPviRj8iho/tLD9Ew/yNlXHXC/rR+tJ5cPBn
K6wL1ZeumemHWOTDjdqarbgelhLEyRmAm9IEbV1IM/JH1jwVMeTC4eecjAcV
jQhPCLMbOMoFrXbt5Z1FjXAw/bqhwISLiazug31ZjZCqqio6YsFFW/7Bf0se
NeJ2pGXLHXsuXj4wpNn4NMJZ/cl3QT8ubJhXZNy2NWJd6PIDCzK5EI/WXeSS
1YCZXVeFmc+4uLWu3K0ksQGsrx8Ymblc2BVrSP972IAoi2Lrfc+5YB5oOB8Q
2oBZRVOvsCouolUtv5453QBOV2QifzcXrb+/5L2QbEDFjckz3T1ceKbxczqX
NiBmj+2mtD4uGkMSr4wtbMDhDOUS3QEuUoNqV0hN1uOVb3tb0CgXApvtJq26
6xG7RS3SZIyLPEvdsbP0engOxpvL8rioHXR1cKuvh4KhC7dugov1C+eP+BTW
Q2DO2/SoSS4sPDb88cmsx7vSPeft/nHRW/8zxiuhHlXn07aq/MdFSBK9zi2m
Ho+khX7NznKxp4n/mlNEPf4HdN5Y+A==
            "]]}, "Charting`Private`Tag#2"], 
         Annotation[{
           Directive[
            Opacity[1.], 
            RGBColor[0.560181, 0.691569, 0.194885], 
            AbsoluteThickness[2], 
            Dashing[{0, Small, Small, Small}]], 
           Line[CompressedData["
1:eJwV13k4lF8bB3CVpBSRFktJIYS0p598kyVC2YuEUpFkSUoqUvakEioUWRKS
JaGsIZQlgzHzzDNMJCXLtNCqvOedf+b6XHM985xzn/u+zznyh7wsj0wXEBCI
miYg8P/vXUc+MmqGDHRGp/7/4UNQT9qbJ6WAfVG1Qv/3+pTbyU+kNuDQfzIy
k8QDsgrBZ5R0YLh3zrYfxCatrKK7Uvoo33Pd4zOxQvTSzCk5Y/ysy8v+QDy5
y+XWQaXdeHTRZZxL/Cmkq/5gggUELxaZthPvPfyjMlbKGjlDSUUviOv1pEvr
km3xUkJeqZBYc+W2gnE5O4xf0Mu6R5w83TlbMX0/rGnBTVHEwv2X0myVHBEo
7NrhS/z8bUdrnbUzIuZ7nN9P7G1+eJdDwkEIqC3aoEvcsyZc76rUYdCHXFqE
iONSltQo7j+Chg6RvMF/fOwSy9GuSj6KVVMuSfXEJWMtG/lyxxCnqnk/gNjD
0bEo/KA7fgzllFkSr2jjayxPP47Tg/09ysQxeRLKFkqeeCiSaPHmLx8GSzMy
hly9cNJZPjWFOLAhcf4La29E7Do9eYJ4wya1q3YJPhhVTeoVJE5duCcsSuoU
IhT2G8tM8nGu9Va97fNT8BplCXH/8GEb+nb6yv1+UL1k0pFIPHfCJ6g8+TQE
56y5KUHs3xXnPyJ3FhrOdyo//eLDKrqnpKzmLKIWXRhOItbQV5oIORiA0dXR
q0yIB56U+ixNP4fbsrtep//kw+Imx323UiA+pS0r3/aDDzWTldnSjYFgpW7c
z/tO4j3D48OgaxB2jZTODiJ2evavsNr6Ipgv5GPLJvhYqHJdY19CMMrzr1hI
jvMRLPxkVaRUCDpr9970/MyH6s4bEUXeIbB2Cg4Y5PPREeo1RDeGIMQiScqB
WGGGWq7G6VAUdNBB28f4aPibodHVEYZxbZ2x0WEy328JG+WiI7H2aaszPcjH
07V+CUbvIpETEtCmQezobfXDZ2sU7p1aMRH0no/8UbFn9R+jcGfi8QmZAT4s
P0ZouxtEI2ege97mPj5u9wToPf0Xg7FcCdlpNB+6snYZvTbX0GVcv0KTQ/LV
fvNM4bxr+Gz5/J0DxceykbMueerX4RTcFpfP4sPr2CZFAe51PBheXqLVxYfE
4fyHmVticRXhc/pa+Nhndz//85c4+DcP5p+v4INPW89Jk47HLanNQ37lfIQ5
Ch+x0ouH+LTNqiee8/HExUu6JC4eXo0P62zK+BD13BZ6bnMCLuRJ7hUr5uPl
Jcpe6MItLFv8aJFCLh/rHokLyQon4qrtidKuW3y80njp3KqZiGPNa6WvJfDh
XOhfHmiXCMEXSyJ2xvNxtYTn3ZeTiNq2ptCiWD4+1uTRD8yScER00Vyfq3zc
YxoXrr2ZDFWJlc7XL/EhMhXssHNZCvbWh8yzO07idWyvo5phCmLTQ4q5x8h6
dak5i3umYMMDuUBHNz50slkudGUKBMMLzjoc4eNZdsLTUo1U5KnOXrTDiY9R
q5EKk7ZUaJddmF5syYfNw1vNvvPSMN/KK2f9FlLfBy6ZHpVPg/yx6E/nNvHR
L3Gidd/GNKR69FnUbiDxvrDjzbYDafD4ykgwXstHpOVox6y8NGRtUv+nq8pH
5eQOTpJpOm7J2x3lyPChaDH2se5KBspiYl7k/B2DdNDOra73M6Aw9q/v6p8x
zM9LvTKnNANbxG25nr/G8FvYSsOiPwOR6vecVCfG0F5T6tu7JRNb1w09CB8Z
Q4Bm8L+f7zPhcqLuOM0ZQ5uYpKTG9ix82LLMb+jpGM60aeH2eDY6v78+nXdk
DKIaT9+/Es6B3RSlscllDBlXNaP/yOaguL9pYaXzGBimqyhHgxyMCKzxebl/
DKubJX0VE3Jw1+ry4RqLMfAa+Q+KNucibdo8H6dtY9j5IlO0NeAR6AUWTXoL
xrC4WLx32rR86P45qfHk2ShK+vVa3mgXISlms/ID3ghq3e/K2I0U48v3FTof
Pw1jQmmbWN6JUhRMOjSljHzC9F+582UUn4Nnn2axrWoIm6acS6weV+CBfeba
tOiPaAnZ0NagWg0Pvf/6h0w/QO768K/ssRo8K9vKiOh5j+EfvF6mZi1E3vm/
veI3gIxP5a9FY+oQ0CKz83dvP0SXZvEHBuoxs062skW3D9HHnh5NVWhAquNt
VV8PHr5vzx1wC2qEZnbg2PJpXJxaV1+8qK4JXwyV+kvr2eA9rr/CkH+NDVXx
ZvO0mfjj3pWkEtAM5YK3OzfXMrBad9a/o+UtCJ7TcXFYtBU70+RdCxe3wcS4
wGRMrgFnljqt6HN4g9NblZLCgquhNmIjwjJrR090QaauwROUWZtWR5m3ozJ8
KoQx/wn0Knf46li1w++cxmFXbhHsY9bQmfvaIdP1dWOmbxEiNWfnnnJph9Fj
y8JjaYUYPFWxS+JsOypELtpKTytA6t8VUWYZ7RBTjDE+G5YNtaNSOtOy2vGL
cpmlJpeN0jaxr8XZ7fA3nvlvuPQh2lIm7WTz21GWYVVxcygLf3W7VYafteMr
zK9cNnsA+7DIVxFv2nE1dn3vyOJ0LBD7LFz/ux2GzMR7lp530FEZFW78tx3T
Y5w5FQW3EeuhKPRmqh2rBp5pbv92CxKv7WdwBBnQ9vN0j/VPgEToy798UQaW
nVlVdTTkJub/Sfwqs5IBD91dgWW6V9CevdHnviIDiicO3a56FYnr+9r5SsoM
2EwuefPTIgJiJTNH16ozIK3qJjLHJRSiPt4fdm5moLPipbShWBDa5ESOtmox
0LiALk5ccR4xbZkDltoM2LcLHrfbdBbz1Oi+A7oMqLoukF3k5IsWjp/zOz0G
Jp4tviZ5yhvRkfN5boYMmKT1yk5KHMfcDwZcXxMGnrRqhpt2O6Il/q39LzMG
xKs0SiY1rRCtf44KNGeAP6hm4btRB6bfFu4TtGJgyXGJKiNLTYikFXRH2jBw
w+tvy71je/Da3MRGbB8DXjqS/XZW+xE19b4zzp4B75ZxuyX+LphzQIaR4sTA
gX9f250kvPBapGSP4iEGXj6N91/qdRJRz83bcg4zcL7rqOZdaz/MXhLW/PQY
AzWPOCqWy85BuPPzy2ZfBoKK+wYMbC+jKfiKvsVpBoav+IpeIvtchKZSXbc/
mc/D/5zCtoRhVsz+mr4LDGQm3Bb4IBUJIeOG5z/CyfzipUVmcmIgWJ2UvzKZ
AcaOZtPWVfHgaOsb8e4xwJa6nPFjNB75z0feJt5n4H5It7RAcQLsS7ZJSGQx
cG3cUSoXt1GYxzslUMRA/AwXO1ebJDgmr9za08jAlpJJ1w2VqSg7m1uf8I2B
rEb66yzmAxzfUE7NNunACyElCLgWItf4UGrV9w4oFtmeyi6pwMSw9PzBhE48
fvt2lfW+Ojy12jkjTr8L9WpROpLuTQgyCk0pHuyCflOuQX9rC+R7drHTQ5k4
8/ulssGhdmzdHBInta4bn3x0nB/adMBh2Ztf0zq70exM7ymd6MTE66v93sEs
GO92yUy8yARXhOk2eZmFApk+wVHyP7WmsvzwMBaSXivJa19h4npbzp97V1j4
fWPutfZ4JlQ7GiVb41m47+um1ZHDhCM1badKDgtOTmWxW7qYaPjgl9vXwcKQ
/ZWKawrduC3oeMpSgY0lui82OpR345/L4o0MJTZ63wpdfFndjcN17RN7VNiQ
03mXuLq+G5qX9M6YabChNVKvO9bSjaYp5QCjLcRKU3vMervx4/e3IB1TNmJz
x81OCrBg+yXyiuopNqQ+vOux3cFChbmeafZpNmqDqAk7QxZWFEzOVT7LRr+4
MsduFwtjnl4xioFsbBo4MMvckoXQEesbyyPYMLy47MvCQywUf5C7tSiZjT89
sZ9mkTgt6H2aNp30yZmTi5ovV7AQM/fChdIGNoTqW1w8a1iY85/+Po9XbJyT
zdhgU8/C9Nsd87rb2PhoYh+4uIWFrxZ8/2yKjcDFPvmeNAvtL5X3mPPZaHVZ
ftr1FwvReUl/7kpTsDOLkrm0jg1h7qFuy6UUmrXybn7byEbIHNXCWcvJ70ff
6h7UIu9xLTvqo0ghRMBq+9rtbLjLMxn6mhSEL12qTzdjwyhe9OGwAYWRA0YD
Ha5k3BeCrbV8KHgnX3W3u8NG8ZeRX9W+FJa9iRWSI/M8fHRfiuFpCtKKfjZ9
99io37Pmk9U5CsWWfSIOGeT9K3qCPEMpNIjRtEo+G4JNW3LT71CIdQift4rE
ZfqCz9NEaykYN/O+Zg2zURS+PyuunoJZZNrPGWNsHJpsMJVppPDo45Eih89k
Xd7fvaXcQkHKSGWH4AQbl8pM1PW6KZjuMu9a/Y+NaY5Z+/w/URhemMHgilEQ
yHbM75fgYLh09GkDmWfDCMszZSEHDW2Vn/vXUYjWtNBwWMKB9h7rPX82UFhc
ppfHXMrBKx8b/+VaFDQalXOblDk4/HnnBW1dCg7vvz54rMPB86duPuXmFFao
eBw9rsuBJivn5x1LCh893isq63NglTicecqagu84K+O+MQe2fCHfZfsoRM2o
TIuz5kAvSoyr50ThmXz4vQB3DlpuaYl2e1AIPCLguPkEBy4Pu4XPeFLQzz67
dNyLg9Uuy9QkvSm0a3okn/DjwDTVbXQHWYePsEh0vshB53tZ55NnKSxylEkw
TCDP7125VorEnXs/zmbGHQ7+lmq3ng+jkPZ+3sKaJA42/ZOL54ZTUD8hEKd1
n4Mtz2Wyr0eR951/f0PtEQcXvN9/eH2NwsnE/KsStRwYvFP4Gk7WrXQyMby2
nsznE18sO5HCpGNY8MlGDlSWO1xsSKIQvvKAX0cLB9t+/rP7fpdC8qM5B2JZ
HJxOYH5XSaPQJ/rddgeHA/5x0QL1dApKPn3mX7kcdA3VVKpnUCjYWKZv2c/B
AD+MteIBhZdVR9QkRjnwybAX6cumMEfeQqmWz0GJvbxXYw4F88vay09+5aD4
irVKTi4Fzs4Fkh0/OHCKm5Z2OI/CWHvNnxvTadCF8bl5BRSWvJNpFl9C49G5
X3bXSygcMJj18oU0jSe6oXrapSQ+WV+rfJbSyO4sDB8gVvN4VcRYQUPtmbC8
6jMKuhOnE2+o0zAcuJwSWU4hbO+hOF1NGtaRQ0eWVFBoeWYW82UdjadGayPT
iW0DFS5ZbKGxxe/ah8eVFNxndRwT16Ph+KZUJLGaQv6xSpcXBjS6njm8EKmh
MN788ICPEY2rgug+Sxx0PciCYUYjdN6XZSYvKNR/dTcJNqeRecbB6jHxHBtb
g7VWNB7e0f44j9RRnJS61o19NDa0JmyoJabOLVmvu59Gcn3+yKI6Ure9M9S/
HCD/h3NCbsQP0zjLLVxoRP067jxFPCrYID3tKI1G2/X3DUgdrnMtlCx0o/HG
94t+BHHl6ghhcU8ac+MTS6a/pLCpa3FrrDeNr01R/ZuIC85n3ZD0pbFNK/2T
K7GK4mbbBD8aU42r3sQTp7U2SC/xpyGZ6XC9hlj2tC3vTgCNPrMwjY/E8csG
02Uu0HC7OpQ9t4GCaKOf290gGmvPN0/XII7wmqkud4mG8UUfLVPiaUviv6SG
0NA0k9/tShxQo1CyIpwG891y3SDicbfigIxIGtdiSyTiiE+I60Mpmsa/ceW6
TOLBZ50zHsbQUBivsiwmdj7k0qRyg6x3Q/WLamJqzrfo3Js04sZOzm8itnxy
yUI9gYaAznK0Ejfvl1iUf5vG+g6x3W+I9QXTOJpJNBYvitrWRlz1aG1K0V0a
t1+w5r0m3mzzwmVDKsk/Sre6lrjgr7lySRqN3QXilmXEqg/ejmzOpOEwcL0h
hzh9t3fhsywaOQdnL00klv0x5fdfDo0m55c2YcQJKde2Vj6iYeoq5uNFLGYk
N6WTT2P/znVeNv+P1+fHdTWFNH7LnTXfQjz9jk7EjmIaLIc1C5cQn9NtM60v
obG1JLVynMR/fOiAuOEzMv61UrvaiD9svZBoXEWjaqnFfH9i53dznZpraIgu
ydllRMy5krzSrI5Gg/4294XELdzyR+ZNNHSuGdk/IPliGGri0/Ga5Odth9Xu
xNXq9EbrVhpUbn+/KnFR4O+qvR00cuddFEon+bd6VdRlqovkW/ZGX3vijDdS
RvtZNLI+3WkUJb61XIvhyKVhvvWxsifJ7/O1Z94dGSTzf8PsmkXqYcJ91sMP
H2kMarWFPyD147nglsexYRq8qkmFHcQHD5dMeHym8fakgZw3qT9DoYlZp37T
8I+6JZtF6rPmcUjLxCTJjwpzVXVirb2SN85M0TjrwVEoIPWs9nC99DlBLvhz
i/oekfoX33VS7ZIoF6nWDZeDSX9IfSEmslWcC78F6Zf7yyhoauUNfVnAhU21
+hCIdyt/fHBQios7E8If+KT/RAk5yusqcCG/UuK5QjHZ1wL/TP1U4uJcecI3
tyekPidu9xaocLHvs0lCdhGFxoHOpOVruEjQFJdaXkhBsM54kcBWci9LSF7e
T/rdza0fxku1uVjWsqVgNvGKopBOL3DhLpH2SP0Rhe33q6/z9Lm4kF046k76
54WgjSLVe7gwsCi++5z02+//yQsEHuHi6FLxZfn3KIQ+qerd6MbFCaODRXdJ
P5dc7VA56s4l6yRYHpFMYb30rYAD3lys37N2tTXZD7x/zp3QPsfFkduv42ri
KQwV/xz6c52L9vzdf/hXyH6k3t55toKLzrh3yY/8KKQMi1+YUc3Fx6ZOT/1T
FA5lWyldfcEFq6pqM3WSPK/A8k9t4OJQ5PaCX15kfDK9SxvbuXiloWi0yJ3E
f86Iq+R7LiTrxv2qDpD1HJw1+XheD67OFRht3UFhdoZx5pb5PYhIyQqYSfbv
loNXdtdK9OB1cvG8raBg1SN6n7m4B4vP8QwS/yP53bXQcFK+BxsN80Q2k/PA
udqV14039WBArmJvvwKp13tQGHDswbclsjYzBCl8C/g26+DBHjzxnGP3YRrp
h3uzhntcenAqQOBa0xQb5WJiT1huPVh18VPspT9sNFzs1W0+2QPxDZLCzK9s
0IcuOBWF9YBzLGTB+FtyLlxVnnjxcQ9OTDlLLytnw3iGV+Dfgh4o7urbk13G
RjRvxaGAJ+R9JTKNa0vYEL8dpXKqrAcFcg3ntxayITvbvsy1tge2hmsXrM5i
Y93wT+bu7h6UDKx1ioxl40D+JvGl/3pwerbNYh1yviux/ynaLtCLY4wzSRsP
syEq9Hzu5Rm9iHqX9VPlIBs1DtuEh4R7MabB3z57Pxsr5uhPFS/oxRlRN9m0
3WwMHrYYNVXpxfqo8MRt5LzpKe3x6rx1L0RfTaQuF2DjYuj9YG5OL97P9req
jmZh3plZuw7m9aLUwIuzPpKFRLcTEoP5vbD5uqk5M5SFJyZa6fziXiS1Ph0J
DmRhUJxRP726F+2jX7bLeLNgck9AWKWzF67OquUd5Py9qNQpxu9PL+IC+W52
i1jI+7g0SdSUh/qkTX+G4rsRcTfUuXc3j9wn3j/QvUHuC5ajio8teLhh6GmW
EN0N2YqKArO9PPhFdcdsutyNqGv7G6IP8SDyJOqvpXc33Dbd+TLnLA8ChYNO
k8bdWBEiaTTrAQ+ZGvXji/8w8W/L+XmshzysuVfbPf87E9Tou44HuTykqAd0
CH0h95+9Tw4YFvIgvkBI5tMgE1Oqlr6hFTzkHNGeG9NB7k+Ma/dmdPKgaRJq
ZprNRFnYD5dOJnHdzB2LM5iI+89JJZ1NvF7FmXePCZNMjeIdvTxsNnBc6hrH
xHP/1lfBQzxkmJeWWgcxkaC+8ZrFCA+Kly4vnB3AhE9/srU8nwdq9czM56eY
UDb14NWM86A3vPnAQncmBKd1ZVz/wcNWvS/hVYeZePv0P3fn32R8t7w/HnZi
osI9fY3mXx56Xj0PErZn4pacyMTUFA+PZzF3Z1sz8T/PQX56
            "]]}, "Charting`Private`Tag#3"]}}, {}}, <|
      "HighlightElements" -> <|
        "Label" -> {"XYLabel"}, "Ball" -> {"InterpolatedBall"}|>, 
       "LayoutOptions" -> <|
        "PanelPlotLayout" -> <||>, "PlotRange" -> {{0., 0.5}, {0., 1.}}, 
         "Frame" -> {{True, True}, {True, True}}, "AxesOrigin" -> {0, 0}, 
         "ImageSize" -> {400, 400/GoldenRatio}, "Axes" -> {False, False}, 
         "LabelStyle" -> {FontSize -> 14}, "AspectRatio" -> GoldenRatio^(-1), 
         "DefaultStyle" -> {
           Directive[
            Opacity[1.], 
            RGBColor[0.560181, 0.691569, 0.194885], 
            AbsoluteThickness[2], 
            Dashing[{0, Small, Small, Small}]], 
           Directive[
            Opacity[1.], 
            RGBColor[0.880722, 0.611041, 0.142051], 
            AbsoluteThickness[2], 
            Dashing[{Small, Small}]], 
           Directive[
            Opacity[1.], 
            AbsoluteThickness[2], 
            GrayLevel[0.5]]}, 
         "HighlightLabelingFunctions" -> <|"CoordinatesToolOptions" -> ({
             Identity[
              Part[#, 1]], 
             Identity[
              Part[#, 2]]}& ), 
           "ScalingFunctions" -> {{Identity, Identity}, {
             Identity, Identity}}|>, "Primitives" -> {}, "GCFlag" -> False|>, 
       "Meta" -> <|
        "DefaultHighlight" -> {"Dynamic", None}, "Index" -> {}, "Function" -> 
         Plot, "GroupHighlight" -> False|>|>, "DynamicHighlight"], {
     DisplayFunction -> Identity, DisplayFunction -> Identity, 
      Ticks -> {Automatic, Automatic}, AxesOrigin -> {0, 0}, 
      FrameTicks -> {{Automatic, Automatic}, {Automatic, Automatic}}, 
      GridLines -> {Automatic, Automatic}, DisplayFunction -> Identity, 
      PlotRangePadding -> {{0, 0}, {0, 0}}, PlotRangeClipping -> True, 
      ImagePadding -> All, DisplayFunction -> Identity, AspectRatio -> 
      GoldenRatio^(-1), Axes -> {False, False}, AxesLabel -> {None, None}, 
      AxesOrigin -> {0, 0}, BaseStyle -> {FontSize -> 14}, DisplayFunction :> 
      Identity, Frame -> {{True, True}, {True, True}}, FrameLabel -> {{
         HoldForm["interference visibility"], None}, {
         HoldForm["standard deviation of the phase noise / (2\[Pi])"], None}},
       FrameTicks -> {{Automatic, Automatic}, {Automatic, Automatic}}, 
      GridLines -> {Automatic, Automatic}, GridLinesStyle -> Directive[
        GrayLevel[0.5, 0.4]], ImageSize -> 400, 
      LabelStyle -> {FontSize -> 14}, 
      Method -> {
       "DefaultBoundaryStyle" -> Automatic, 
        "DefaultGraphicsInteraction" -> {
         "Version" -> 1.2, "TrackMousePosition" -> {True, False}, 
          "Effects" -> {
           "Highlight" -> {"ratio" -> 2}, "HighlightPoint" -> {"ratio" -> 2}, 
            "Droplines" -> {
             "freeformCursorMode" -> True, 
              "placement" -> {"x" -> "All", "y" -> "None"}}}}, 
        "DefaultMeshStyle" -> AbsolutePointSize[6], "ScalingFunctions" -> 
        None, "CoordinatesToolOptions" -> {"DisplayFunction" -> ({
            (Identity[#]& )[
             Part[#, 1]], 
            (Identity[#]& )[
             Part[#, 2]]}& ), "CopiedValueFunction" -> ({
            (Identity[#]& )[
             Part[#, 1]], 
            (Identity[#]& )[
             Part[#, 2]]}& )}}, PlotRange -> {{0., 0.5}, {0., 1.}}, 
      PlotRangeClipping -> True, 
      PlotRangePadding -> {{Automatic, Automatic}, {Automatic, Automatic}}, 
      Ticks -> {Automatic, Automatic}}], 
    Placed[
     Unevaluated[
      LineLegend[{
        Directive[FontSize -> 14, 
         Opacity[1.], 
         AbsoluteThickness[2], 
         GrayLevel[0.5]], 
        Directive[FontSize -> 14, 
         Opacity[1.], 
         RGBColor[0.880722, 0.611041, 0.142051], 
         AbsoluteThickness[2], 
         Dashing[{Small, Small}]], 
        Directive[FontSize -> 14, 
         Opacity[1.], 
         RGBColor[0.560181, 0.691569, 0.194885], 
         AbsoluteThickness[2], 
         Dashing[{0, Small, Small, Small}]]}, {
       "Gaussian noise", "Uniform noise", "ArcSin noise"}, LegendMarkers -> 
       None, LabelStyle -> {FontSize -> 14}, LegendLayout -> "Column"]], {
     Right, Top}, Identity]]& ],
  AutoDelete->True,
  Editable->True,
  SelectWithContents->False,
  Selectable->True]], "Output",
 CellChangeTimes->{
  3.912931536750168*^9, {3.9129472543276157`*^9, 3.912947283459834*^9}, 
   3.9130052226067886`*^9, 3.9130052722279406`*^9, 3.9130053116444283`*^9, {
   3.9130061556994514`*^9, 3.913006170104604*^9}, {3.9130062226386557`*^9, 
   3.9130062488335*^9}, 3.946796823012415*^9, {3.9467968548642883`*^9, 
   3.946796880027975*^9}, 3.946796960671068*^9, {3.946797020562866*^9, 
   3.946797025014908*^9}, 3.9644288264335613`*^9, 3.9644288647103443`*^9, {
   3.964505785262083*^9, 3.9645058030672417`*^9}, {3.964505897920355*^9, 
   3.964505906277769*^9}, {3.9645059646954937`*^9, 3.964506010294199*^9}},
 CellLabel->"Out[20]=",ExpressionUUID->"3778b7cd-6f01-9840-9c74-0de6372b2376"]
}, Open  ]]
}, Closed]]
}, Open  ]],

Cell[CellGroupData[{

Cell["4. Seismic noise", "Section",
 CellChangeTimes->{{3.816606982050737*^9, 3.8166069846756706`*^9}, {
   3.8174740668322577`*^9, 3.8174740827101135`*^9}, 3.825078704308948*^9, 
   3.825564960137077*^9, {3.837063171930118*^9, 3.837063198195103*^9}, {
   3.841575621274101*^9, 3.841575623216682*^9}, 3.841652595145468*^9, {
   3.8442287117648125`*^9, 3.844228726041153*^9}, 3.8459613113454647`*^9, 
   3.8459626605634904`*^9, {3.8472701821593075`*^9, 3.847270186127801*^9}, {
   3.852796511538427*^9, 3.8527965216945252`*^9}, {3.856518220392155*^9, 
   3.856518232811462*^9}, {3.873517749038923*^9, 3.873517752966814*^9}, {
   3.882502874327174*^9, 3.8825028814723015`*^9}, {3.894959577672161*^9, 
   3.894959578115189*^9}, {3.894959642019063*^9, 3.894959648479922*^9}, {
   3.9342719196652718`*^9, 3.934271920727953*^9}, {3.9342735803855934`*^9, 
   3.9342736016668205`*^9}, {3.9342756591033688`*^9, 
   3.9342756601036034`*^9}, {3.9463597068376637`*^9, 3.9463597204651127`*^9}},
 Background->RGBColor[
  0.88, 1, 0.88],ExpressionUUID->"0f180ce7-e998-984d-93ce-975a815d218b"],

Cell[CellGroupData[{

Cell["4.1.  Monolithic interferometer", "Subsection",
 CellChangeTimes->{{3.9137060311439104`*^9, 3.913706041060772*^9}, {
   3.913706118611493*^9, 3.913706120957143*^9}, {3.9137062377629657`*^9, 
   3.913706240230877*^9}, 3.9463597228861256`*^9, 3.946707442997202*^9},
 Background->RGBColor[
  0.88, 1, 0.88],ExpressionUUID->"be85dc3d-9e0f-1344-baf0-cde2bed15986"],

Cell[CellGroupData[{

Cell[" perceived crystals\[CloseCurlyQuote] displacements, Eqs. (5a-c)", \
"Subsubsection",
 CellChangeTimes->{{3.9137060311439104`*^9, 3.913706041060772*^9}, {
   3.913706118611493*^9, 3.913706120957143*^9}, {3.9137062377629657`*^9, 
   3.913706240230877*^9}, {3.9463653241004734`*^9, 3.946365328224188*^9}, {
   3.946365469332964*^9, 3.946365470581579*^9}, 3.956131992359066*^9, {
   3.956213689604471*^9, 3.9562136934837513`*^9}, {3.9562138115612354`*^9, 
   3.95621381566654*^9}, {3.9562146970188503`*^9, 3.9562147222629795`*^9}, {
   3.9648535471201134`*^9, 3.96485357481637*^9}},
 Background->RGBColor[
  0.88, 1, 0.88],ExpressionUUID->"af227fb4-59ea-c24a-9d3b-fcf8467c594a"],

Cell[BoxData[{
 RowBox[{
  RowBox[{"Clear", "[", "\"\<Global`*\>\"", "]"}], ";", 
  RowBox[{"Remove", "[", "\"\<Global`*\>\"", "]"}], 
  ";"}], "\[IndentingNewLine]", 
 RowBox[{
  RowBox[{"uS", "=", 
   RowBox[{"u", "[", "t", "]"}]}], ";"}], "\[IndentingNewLine]", 
 RowBox[{
  RowBox[{"uM1", "=", 
   RowBox[{
    RowBox[{"u", "[", 
     RowBox[{"t", "+", "t1"}], "]"}], "-", 
    RowBox[{"(", 
     RowBox[{
      RowBox[{"u", "[", 
       RowBox[{"t", "+", "\[Tau]S"}], "]"}], "-", 
      RowBox[{"u", "[", "t", "]"}]}], ")"}]}]}], ";"}], "\[IndentingNewLine]", 
 RowBox[{
  RowBox[{"uM2", "=", 
   RowBox[{
    RowBox[{"u", "[", 
     RowBox[{"t", "+", "t2"}], "]"}], "-", 
    RowBox[{"(", 
     RowBox[{
      RowBox[{"u", "[", 
       RowBox[{"t", "+", "\[Tau]S"}], "]"}], "-", 
      RowBox[{"u", "[", "t", "]"}]}], ")"}]}]}], ";"}], "\[IndentingNewLine]", 
 RowBox[{
  RowBox[{"uA1", "=", 
   RowBox[{
    RowBox[{"u", "[", 
     RowBox[{"t", "+", "tA"}], "]"}], "-", 
    RowBox[{"(", 
     RowBox[{
      RowBox[{"u", "[", 
       RowBox[{"t", "+", "t1", "+", "\[Tau]M"}], "]"}], "-", 
      RowBox[{"u", "[", 
       RowBox[{"t", "+", "t1"}], "]"}], "+", 
      RowBox[{"u", "[", 
       RowBox[{"t", "+", "\[Tau]S"}], "]"}], "-", 
      RowBox[{"u", "[", "t", "]"}]}], ")"}]}]}], ";"}], "\[IndentingNewLine]", 
 RowBox[{
  RowBox[{"uA2", "=", 
   RowBox[{
    RowBox[{"u", "[", 
     RowBox[{"t", "+", "tA"}], "]"}], "-", 
    RowBox[{"(", 
     RowBox[{
      RowBox[{"u", "[", 
       RowBox[{"t", "+", "t2", "+", "\[Tau]M"}], "]"}], "-", 
      RowBox[{"u", "[", 
       RowBox[{"t", "+", "t2"}], "]"}], "+", 
      RowBox[{"u", "[", 
       RowBox[{"t", "+", "\[Tau]S"}], "]"}], "-", 
      RowBox[{"u", "[", "t", "]"}]}], ")"}]}]}], ";"}]}], "Input",
 CellChangeTimes->CompressedData["
1:eJxTTMoPSmViYGAQB2IQnXpXV2SJ2lvHvpbvYHpSJ4MTiNZ4ox4Kov2LoqNB
9KlFf5JAdI/sqiwQbee1tw5EX/rk77QKSMe8euMKouMFRctZNN46vuX0rgDR
Fbs/dIPoBQuO9IDoslc538KAtMrfV/9A9KSva1LOAukk9eRUEH1jd0Q2iL5y
4RWY9jFnniCa/tbxzcxXE0H0Ep49c0B0wYp5S0G0yAXGfzsq3zpyTJvIshNI
9zDt4QDRDC6zeEH0ljdTJEB0xEsbSRD9p0ZCHkS3pCSAaY1r1pogekLebzAt
8XV3/YPOt44dlyIbQbTEGp0eEM2g3NMHol2WnJgGolXKpWeC6Dfzm9aD6C0f
vm4E0SfSPJ6B6JDzGc9BtEivwKrorreOBtX2q0E0AKHeviQ=
  "],
 CellLabel->"In[25]:=",ExpressionUUID->"dcead42e-802a-4744-be07-56c1682d6747"]
}, Closed]],

Cell[CellGroupData[{

Cell["uniform motion, Eqs. (8a-c)", "Subsubsection",
 CellChangeTimes->{{3.9137060311439104`*^9, 3.913706041060772*^9}, {
   3.913706118611493*^9, 3.913706120957143*^9}, {3.9137062377629657`*^9, 
   3.913706240230877*^9}, {3.9463653241004734`*^9, 3.946365328224188*^9}, {
   3.946365469332964*^9, 3.946365470581579*^9}, 3.956131992359066*^9, {
   3.956213689604471*^9, 3.9562136934837513`*^9}, {3.9562138115612354`*^9, 
   3.95621381566654*^9}, {3.9562146970188503`*^9, 3.9562147222629795`*^9}, {
   3.9648535471201134`*^9, 3.9648535695835896`*^9}, {3.9648795618453884`*^9, 
   3.964879585573368*^9}},
 Background->RGBColor[
  0.88, 1, 0.88],ExpressionUUID->"0c108000-01d6-9f48-a092-1b5cd28263af"],

Cell[CellGroupData[{

Cell[BoxData[{
 RowBox[{
  RowBox[{"Simplify", "[", 
   RowBox[{
    RowBox[{"uS", "-", "uM1", "-", "uM2", "+", 
     RowBox[{
      RowBox[{"(", 
       RowBox[{"uA1", "+", "uA2"}], ")"}], "/", "2"}]}], "/.", 
    RowBox[{
     RowBox[{"u", "[", "x_", "]"}], "->", 
     RowBox[{"v0", " ", "x"}]}]}], "]"}], ";"}], "\[IndentingNewLine]", 
 RowBox[{"\[Phi]", "==", 
  RowBox[{"h", " ", 
   RowBox[{"Expand", "[", 
    RowBox[{"%", "//.", 
     RowBox[{"{", 
      RowBox[{
       RowBox[{
        RowBox[{"u", "[", "x_", "]"}], "->", 
        RowBox[{"v0", " ", "x"}]}], ",", 
       RowBox[{"tA", "->", 
        RowBox[{"t1", "+", "\[Tau]M", "+", "t2", "-", "\[Tau]S"}]}]}], 
      "}"}]}], "]"}]}]}]}], "Input",
 CellLabel->"In[31]:=",ExpressionUUID->"9b4ba84d-3643-5f48-8306-259f1aeeb6ec"],

Cell[BoxData[
 RowBox[{"\[Phi]", "\[Equal]", "0"}]], "Output",
 CellChangeTimes->{3.9648535975454445`*^9},
 CellLabel->"Out[32]=",ExpressionUUID->"cb2d329a-1b6f-5240-b16f-bcf9f0616b47"]
}, Open  ]]
}, Closed]],

Cell[CellGroupData[{

Cell["Fourier transform of the perceived crystals' displacements", \
"Subsubsection",
 CellChangeTimes->{{3.9137060311439104`*^9, 3.913706041060772*^9}, {
  3.9463655711174755`*^9, 3.94636558105258*^9}},
 Background->RGBColor[
  0.88, 1, 0.88],ExpressionUUID->"b5f9aedd-7a1a-49f6-b39a-82053328ec82"],

Cell[BoxData[{
 RowBox[{
  RowBox[{"Clear", "[", "\"\<Global`*\>\"", "]"}], ";", 
  RowBox[{"Remove", "[", "\"\<Global`*\>\"", "]"}], 
  ";"}], "\[IndentingNewLine]", 
 RowBox[{
  RowBox[{
   RowBox[{
    OverscriptBox["uS", "~"], "[", "\[Omega]_", "]"}], "=", 
   RowBox[{
    RowBox[{"-", 
     FractionBox[
      RowBox[{
       OverscriptBox["a", "~"], "[", "\[Omega]", "]"}], 
      SuperscriptBox["\[Omega]", "2"]]}], "+", 
    FractionBox[
     RowBox[{
      RowBox[{
       OverscriptBox["a", "~"], "[", "\[Omega]", "]"}], " ", 
      SuperscriptBox["\[Tau]S", "2"]}], "4"]}]}], 
  ";"}], "\[IndentingNewLine]", 
 RowBox[{
  RowBox[{
   RowBox[{
    OverscriptBox["uM1", "~"], "[", "\[Omega]_", "]"}], "=", 
   RowBox[{
    RowBox[{
     RowBox[{"-", 
      FractionBox[
       RowBox[{
        OverscriptBox["a", "~"], "[", "\[Omega]", "]"}], 
       SuperscriptBox["\[Omega]", "2"]]}], 
     SuperscriptBox["\[ExponentialE]", 
      RowBox[{"\[ImaginaryI]", "  ", "\[Omega]", "  ", "t1"}]]}], "+", 
    RowBox[{
     FractionBox[
      RowBox[{
       OverscriptBox["a", "~"], "[", "\[Omega]", "]"}], 
      SuperscriptBox["\[Omega]", "2"]], 
     RowBox[{"(", 
      RowBox[{
       SuperscriptBox["\[ExponentialE]", 
        RowBox[{"\[ImaginaryI]", "  ", "\[Omega]", "  ", "\[Tau]S"}]], "-", 
       "1"}], ")"}]}], "+", 
    RowBox[{
     FractionBox[
      RowBox[{
       RowBox[{
        OverscriptBox["a", "~"], "[", "\[Omega]", "]"}], " ", 
       SuperscriptBox["\[Tau]M", "2"]}], "4"], 
     SuperscriptBox["\[ExponentialE]", 
      RowBox[{"\[ImaginaryI]", "  ", "\[Omega]", "  ", "t1"}]]}]}]}], 
  ";"}], "\[IndentingNewLine]", 
 RowBox[{
  RowBox[{
   RowBox[{
    OverscriptBox["uM2", "~"], "[", "\[Omega]_", "]"}], "=", 
   RowBox[{
    RowBox[{
     RowBox[{"-", 
      FractionBox[
       RowBox[{
        OverscriptBox["a", "~"], "[", "\[Omega]", "]"}], 
       SuperscriptBox["\[Omega]", "2"]]}], 
     SuperscriptBox["\[ExponentialE]", 
      RowBox[{"\[ImaginaryI]", "  ", "\[Omega]", "  ", "t2"}]]}], "+", 
    RowBox[{
     FractionBox[
      RowBox[{
       OverscriptBox["a", "~"], "[", "\[Omega]", "]"}], 
      SuperscriptBox["\[Omega]", "2"]], 
     RowBox[{"(", 
      RowBox[{
       SuperscriptBox["\[ExponentialE]", 
        RowBox[{"\[ImaginaryI]", "  ", "\[Omega]", "  ", "\[Tau]S"}]], "-", 
       "1"}], ")"}]}], "+", 
    RowBox[{
     FractionBox[
      RowBox[{
       RowBox[{
        OverscriptBox["a", "~"], "[", "\[Omega]", "]"}], " ", 
       SuperscriptBox["\[Tau]M", "2"]}], "4"], 
     SuperscriptBox["\[ExponentialE]", 
      RowBox[{"\[ImaginaryI]", "  ", "\[Omega]", "  ", "t2"}]]}]}]}], 
  ";"}], "\[IndentingNewLine]", 
 RowBox[{
  RowBox[{
   RowBox[{
    OverscriptBox["uA1", "~"], "[", "\[Omega]_", "]"}], "=", 
   RowBox[{
    RowBox[{
     RowBox[{"-", 
      FractionBox[
       RowBox[{
        OverscriptBox["a", "~"], "[", "\[Omega]", "]"}], 
       SuperscriptBox["\[Omega]", "2"]]}], 
     SuperscriptBox["\[ExponentialE]", 
      RowBox[{"\[ImaginaryI]", "  ", "\[Omega]", "  ", "tA"}]]}], "+", 
    RowBox[{
     RowBox[{"(", 
      RowBox[{
       SuperscriptBox["\[ExponentialE]", 
        RowBox[{"\[ImaginaryI]", "  ", "\[Omega]", " ", 
         RowBox[{"(", " ", 
          RowBox[{"t1", "+", "\[Tau]M"}], ")"}]}]], "-", 
       SuperscriptBox["\[ExponentialE]", 
        RowBox[{"\[ImaginaryI]", "  ", "\[Omega]", "  ", "t1"}]], "+", 
       SuperscriptBox["\[ExponentialE]", 
        RowBox[{"\[ImaginaryI]", "  ", "\[Omega]", "  ", "\[Tau]S"}]], "-", 
       "1"}], ")"}], 
     FractionBox[
      RowBox[{
       OverscriptBox["a", "~"], "[", "\[Omega]", "]"}], 
      SuperscriptBox["\[Omega]", "2"]]}], "+", 
    RowBox[{
     FractionBox[
      RowBox[{
       RowBox[{
        OverscriptBox["a", "~"], "[", "\[Omega]", "]"}], " ", 
       SuperscriptBox["\[Tau]A", "2"]}], "4"], 
     SuperscriptBox["\[ExponentialE]", 
      RowBox[{"\[ImaginaryI]", "  ", "\[Omega]", "  ", "tA"}]]}]}]}], 
  ";"}], "\[IndentingNewLine]", 
 RowBox[{
  RowBox[{
   RowBox[{
    OverscriptBox["uA2", "~"], "[", "\[Omega]_", "]"}], "=", 
   RowBox[{
    RowBox[{
     RowBox[{"-", 
      FractionBox[
       RowBox[{
        OverscriptBox["a", "~"], "[", "\[Omega]", "]"}], 
       SuperscriptBox["\[Omega]", "2"]]}], 
     SuperscriptBox["\[ExponentialE]", 
      RowBox[{"\[ImaginaryI]", "  ", "\[Omega]", "  ", "tA"}]]}], "+", 
    RowBox[{
     RowBox[{"(", 
      RowBox[{
       SuperscriptBox["\[ExponentialE]", 
        RowBox[{"\[ImaginaryI]", "  ", "\[Omega]", " ", 
         RowBox[{"(", " ", 
          RowBox[{"t2", "+", "\[Tau]M"}], ")"}]}]], "-", 
       SuperscriptBox["\[ExponentialE]", 
        RowBox[{"\[ImaginaryI]", "  ", "\[Omega]", "  ", "t2"}]], "+", 
       SuperscriptBox["\[ExponentialE]", 
        RowBox[{"\[ImaginaryI]", "  ", "\[Omega]", "  ", "\[Tau]S"}]], "-", 
       "1"}], ")"}], 
     FractionBox[
      RowBox[{
       OverscriptBox["a", "~"], "[", "\[Omega]", "]"}], 
      SuperscriptBox["\[Omega]", "2"]]}], "+", 
    RowBox[{
     FractionBox[
      RowBox[{
       RowBox[{
        OverscriptBox["a", "~"], "[", "\[Omega]", "]"}], " ", 
       SuperscriptBox["\[Tau]A", "2"]}], "4"], 
     SuperscriptBox["\[ExponentialE]", 
      RowBox[{"\[ImaginaryI]", "  ", "\[Omega]", "  ", "tA"}]]}]}]}], 
  ";"}], "\[IndentingNewLine]", 
 RowBox[{
  RowBox[{
   RowBox[{
    OverscriptBox["uA", "~"], "[", "\[Omega]_", "]"}], "=", 
   RowBox[{
    RowBox[{"Simplify", "[", 
     RowBox[{
      RowBox[{
       OverscriptBox["uA1", "~"], "[", "\[Omega]", "]"}], "+", 
      RowBox[{
       OverscriptBox["uA2", "~"], "[", "\[Omega]", "]"}]}], "]"}], "/", 
    "2"}]}], ";"}]}], "Input",
 CellChangeTimes->{{3.9125932170278544`*^9, 3.9125933518858557`*^9}, {
   3.9125933905772953`*^9, 3.912593420645295*^9}, {3.912593456772111*^9, 
   3.9125934854560823`*^9}, {3.912593519276846*^9, 3.9125935317327137`*^9}, 
   3.912593627847593*^9, {3.912594313571481*^9, 3.912594345637106*^9}, {
   3.912594375704749*^9, 3.912594377583621*^9}, {3.9125944407233887`*^9, 
   3.912594486110688*^9}, {3.9125945331274137`*^9, 3.912594571874713*^9}, {
   3.91259460929549*^9, 3.9125946292171307`*^9}, {3.9125964195904484`*^9, 
   3.91259642017934*^9}, {3.912599127089753*^9, 3.9125991297209015`*^9}, 
   3.913178220761459*^9, {3.913178538258402*^9, 3.91317853866144*^9}, {
   3.913179024244505*^9, 3.913179031404786*^9}, 3.9131805427883883`*^9, {
   3.9131805776966295`*^9, 3.9131805886933365`*^9}, {3.9132949957996635`*^9, 
   3.913295040350071*^9}, {3.913295087718607*^9, 3.9132951380901833`*^9}, {
   3.9132952441906*^9, 3.9132953121560326`*^9}, {3.91336147275785*^9, 
   3.9133615244812684`*^9}, {3.913540732176052*^9, 3.9135409666452837`*^9}, {
   3.9137060588042545`*^9, 3.9137060605227947`*^9}, {3.9463654899418335`*^9, 
   3.9463655489035416`*^9}, {3.9463663305075436`*^9, 3.9463663470622234`*^9}, 
   3.9463665299474926`*^9, {3.9561323863710976`*^9, 3.9561324532903996`*^9}, {
   3.9561324833130608`*^9, 3.956132493584976*^9}, 3.9561326275334034`*^9, {
   3.9648537995137005`*^9, 3.96485382510956*^9}, 3.964853864943983*^9, 
   3.965027772913004*^9, {3.965028146218073*^9, 3.9650281691970234`*^9}, 
   3.965028247928217*^9},ExpressionUUID->"f524f664-60ad-4eb1-924f-\
e57192a3ad7f"]
}, Closed]],

Cell[CellGroupData[{

Cell[TextData[{
 "case ",
 Cell[BoxData[
  FormBox[
   TemplateBox[<|"boxes" -> FormBox[
       RowBox[{"\[Omega]", "\[LongEqual]", "2", 
         StyleBox["n", "TI"], "\[Pi]", "/", 
         SubscriptBox[
          StyleBox["t", "TI"], "1"]}], TraditionalForm], "errors" -> {}, 
     "input" -> "$\\omega = 2n\\pi\\big/t_{1}$", "state" -> "Boxes"|>,
    "TeXAssistantTemplate"], TraditionalForm]],ExpressionUUID->
  "262786bc-8bea-d640-a1c3-18540e99dc6b"],
 " or ",
 Cell[BoxData[
  FormBox[
   TemplateBox[<|"boxes" -> FormBox[
       RowBox[{"\[Omega]", "\[LongEqual]", "2", 
         StyleBox["n", "TI"], "\[Pi]", "/", 
         SubscriptBox[
          StyleBox["t", "TI"], "2"]}], TraditionalForm], "errors" -> {}, 
     "input" -> "$\\omega = 2n\\pi\\big/t_{2}$", "state" -> "Boxes"|>,
    "TeXAssistantTemplate"], TraditionalForm]],ExpressionUUID->
  "d02e151a-eb6d-8548-88c6-f6332c526fed"],
 " (thin-crystal assumption: \[Tau]S = \[Tau]M =\[Tau]A = 0)"
}], "Subsubsection",
 CellChangeTimes->{{3.9137060311439104`*^9, 3.913706041060772*^9}, {
  3.9463655711174755`*^9, 3.94636558105258*^9}, {3.9648555498081417`*^9, 
  3.9648555523384914`*^9}, {3.964856159560293*^9, 3.9648561714325066`*^9}, {
  3.9648562126387787`*^9, 3.9648562313222713`*^9}, {3.9648568491635914`*^9, 
  3.9648568670502453`*^9}},
 Background->RGBColor[
  0.88, 1, 0.88],ExpressionUUID->"85cf1935-19bd-7f44-9f39-18455ffaa14b"],

Cell[CellGroupData[{

Cell[BoxData[{
 RowBox[{
  RowBox[{"Clear", "[", 
   RowBox[{"uM1", ",", "uM2", ",", "uA"}], "]"}], 
  ";"}], "\[IndentingNewLine]", 
 RowBox[{
  RowBox[{"uM1", "=", 
   RowBox[{
    RowBox[{"Simplify", "[", 
     RowBox[{
      RowBox[{
       RowBox[{
        OverscriptBox["uM1", "~"], "[", "\[Omega]", "]"}], "/.", 
       RowBox[{"t1", "->", 
        RowBox[{"2", "n", " ", 
         RowBox[{"\[Pi]", "/", "\[Omega]"}]}]}]}], ",", 
      RowBox[{"Assumptions", "->", 
       RowBox[{"n", "\[Element]", "Integers"}]}]}], "]"}], "/.", 
    RowBox[{"{", 
     RowBox[{
      RowBox[{"\[Tau]M", "->", "0"}], ",", 
      RowBox[{"\[Tau]S", "->", "0"}]}], "}"}]}]}], 
  ";"}], "\[IndentingNewLine]", 
 RowBox[{
  RowBox[{"uM2", "=", 
   RowBox[{
    RowBox[{"Simplify", "[", 
     RowBox[{
      RowBox[{
       RowBox[{
        OverscriptBox["uM2", "~"], "[", "\[Omega]", "]"}], "/.", 
       RowBox[{"t1", "->", 
        RowBox[{"2", "n", " ", 
         RowBox[{"\[Pi]", "/", "\[Omega]"}]}]}]}], ",", 
      RowBox[{"Assumptions", "->", 
       RowBox[{"n", "\[Element]", "Integers"}]}]}], "]"}], "/.", 
    RowBox[{"{", 
     RowBox[{
      RowBox[{"\[Tau]M", "->", "0"}], ",", 
      RowBox[{"\[Tau]S", "->", "0"}]}], "}"}]}]}], 
  ";"}], "\[IndentingNewLine]", 
 RowBox[{
  RowBox[{"uA", "=", 
   RowBox[{
    RowBox[{"Simplify", "[", 
     RowBox[{
      RowBox[{"ExpandAll", "[", 
       RowBox[{
        RowBox[{
         RowBox[{
          OverscriptBox["uA", "~"], "[", "\[Omega]", "]"}], "/.", 
         RowBox[{"tA", "->", 
          RowBox[{"t1", "+", "t2"}]}]}], "/.", 
        RowBox[{"t1", "->", 
         RowBox[{"2", "n", " ", 
          RowBox[{"\[Pi]", "/", "\[Omega]"}]}]}]}], "]"}], ",", 
      RowBox[{"Assumptions", "->", 
       RowBox[{"n", "\[Element]", "Integers"}]}]}], "]"}], "/.", 
    RowBox[{"{", 
     RowBox[{
      RowBox[{"\[Tau]A", "->", "0"}], ",", 
      RowBox[{"\[Tau]M", "->", "0"}], ",", 
      RowBox[{"\[Tau]S", "->", "0"}]}], "}"}]}]}], 
  ";"}], "\[IndentingNewLine]", 
 RowBox[{"Print", "[", 
  RowBox[{"\"\<\!\(\*TemplateBox[<|\"boxes\" -> FormBox[
RowBox[{
SubscriptBox[
StyleBox[\"u\", \"TI\"], 
StyleBox[\"S\", \"TI\"]], 
RowBox[{\"(\", 
StyleBox[\"t\", \"TI\"], \")\"}], \"-\", 
SubscriptBox[
StyleBox[\"u\", \"TI\"], 
RowBox[{\"1\", 
StyleBox[\"M\", \"TI\"]}]], 
RowBox[{\"(\", 
StyleBox[\"t\", \"TI\"], \")\"}]}], TraditionalForm], \"errors\" -> {}, \
\"input\" -> \"u_S (t) - u_ {1M} (t)\", \"state\" -> \
\"Boxes\"|>,\"TeXAssistantTemplate\"]\) = \>\"", ",", 
   RowBox[{"Collect", "[", 
    RowBox[{
     RowBox[{
      RowBox[{"(", 
       RowBox[{
        RowBox[{
         OverscriptBox["uS", "~"], "[", "\[Omega]", "]"}], "/.", 
        RowBox[{"\[Tau]S", "->", "0"}]}], ")"}], "-", "uM1"}], ",", 
     RowBox[{
      OverscriptBox["a", "~"], "[", "\[Omega]", "]"}], ",", "Simplify"}], 
    "]"}]}], "]"}], "\[IndentingNewLine]", 
 RowBox[{"Print", "[", 
  RowBox[{"\"\<\!\(\*TemplateBox[<|\"boxes\" -> FormBox[
RowBox[{
SubscriptBox[
StyleBox[\"u\", \"TI\"], 
StyleBox[\"A\", \"TI\"]], 
RowBox[{\"(\", 
StyleBox[\"t\", \"TI\"], \")\"}], \"-\", 
SubscriptBox[
StyleBox[\"u\", \"TI\"], 
RowBox[{\"2\", 
StyleBox[\"M\", \"TI\"]}]], 
RowBox[{\"(\", 
StyleBox[\"t\", \"TI\"], \")\"}]}], TraditionalForm], \"errors\" -> {}, \
\"input\" -> \"u_A (t)- u_ {2M} (t)\", \"state\" -> \
\"Boxes\"|>,\"TeXAssistantTemplate\"]\) = \>\"", ",", 
   RowBox[{"Collect", "[", 
    RowBox[{
     RowBox[{"uA", "-", "uM2"}], ",", 
     RowBox[{
      OverscriptBox["a", "~"], "[", "\[Omega]", "]"}], ",", "Simplify"}], 
    "]"}]}], "]"}], "\[IndentingNewLine]", 
 RowBox[{"Print", "[", 
  RowBox[{"\"\<\!\(\*TemplateBox[<|\"boxes\" -> FormBox[
RowBox[{
SubscriptBox[
StyleBox[\"u\", \"TI\"], 
StyleBox[\"S\", \"TI\"]], 
RowBox[{\"(\", 
StyleBox[\"t\", \"TI\"], \")\"}], \"-\", 
SubscriptBox[
StyleBox[\"u\", \"TI\"], 
RowBox[{\"2\", 
StyleBox[\"M\", \"TI\"]}]], 
RowBox[{\"(\", 
StyleBox[\"t\", \"TI\"], \")\"}]}], TraditionalForm], \"errors\" -> {}, \
\"input\" -> \"u_S (t) - u_ {2M} (t)\", \"state\" -> \
\"Boxes\"|>,\"TeXAssistantTemplate\"]\) = \>\"", ",", 
   RowBox[{"Collect", "[", 
    RowBox[{
     RowBox[{
      RowBox[{"(", 
       RowBox[{
        RowBox[{
         OverscriptBox["uS", "~"], "[", "\[Omega]", "]"}], "/.", 
        RowBox[{"\[Tau]S", "->", "0"}]}], ")"}], "-", "uM2"}], ",", 
     RowBox[{
      OverscriptBox["a", "~"], "[", "\[Omega]", "]"}], ",", "Simplify"}], 
    "]"}]}], "]"}], "\[IndentingNewLine]", 
 RowBox[{"Print", "[", 
  RowBox[{"\"\<\!\(\*TemplateBox[<|\"boxes\" -> FormBox[
RowBox[{
SubscriptBox[
StyleBox[\"u\", \"TI\"], 
StyleBox[\"A\", \"TI\"]], 
RowBox[{\"(\", 
StyleBox[\"t\", \"TI\"], \")\"}], \"-\", 
SubscriptBox[
StyleBox[\"u\", \"TI\"], 
RowBox[{\"1\", 
StyleBox[\"M\", \"TI\"]}]], 
RowBox[{\"(\", 
StyleBox[\"t\", \"TI\"], \")\"}]}], TraditionalForm], \"errors\" -> {}, \
\"input\" -> \"u_A (t)- u_ {1M} (t)\", \"state\" -> \
\"Boxes\"|>,\"TeXAssistantTemplate\"]\) = \>\"", ",", 
   RowBox[{"Collect", "[", 
    RowBox[{
     RowBox[{"uA", "-", "uM1"}], ",", 
     RowBox[{
      OverscriptBox["a", "~"], "[", "\[Omega]", "]"}], ",", "Simplify"}], 
    "]"}]}], "]"}]}], "Input",
 CellChangeTimes->{{3.9648556076090965`*^9, 3.9648556716380863`*^9}, {
   3.9648557081135674`*^9, 3.964855812086899*^9}, {3.9648558585762215`*^9, 
   3.9648558644189377`*^9}, {3.9648559461185207`*^9, 
   3.9648561083557014`*^9}, {3.9648562038627834`*^9, 3.964856208330448*^9}, {
   3.9648563263353043`*^9, 3.964856451473446*^9}, {3.9648566350528774`*^9, 
   3.964856643082226*^9}, {3.9648567775039215`*^9, 3.964856779862322*^9}, {
   3.9648575078807964`*^9, 3.9648575287024803`*^9}, {3.964857980318907*^9, 
   3.9648580234802437`*^9}, 3.964858060612156*^9, {3.9648580973223*^9, 
   3.96485819037286*^9}, {3.965027814388033*^9, 3.9650278200335636`*^9}, {
   3.9650278522919807`*^9, 3.9650278623365326`*^9}, 3.965027933314455*^9, {
   3.9650280312137547`*^9, 3.9650280319791603`*^9}, {3.9650280674548626`*^9, 
   3.96502808421657*^9}, {3.9650281828813343`*^9, 3.965028183224642*^9}, {
   3.9650282509744225`*^9, 3.9650282869468365`*^9}},
 CellLabel->
  "In[113]:=",ExpressionUUID->"b7600a03-df6f-9445-9eb0-1569b1e53bd1"],

Cell[CellGroupData[{

Cell[BoxData[
 InterpretationBox[
  RowBox[{"\<\"\\!\\(\\*TemplateBox[<|\\\"boxes\\\" -> \
FormBox[RowBox[{SubscriptBox[StyleBox[\\\"u\\\", \\\"TI\\\"], \
StyleBox[\\\"S\\\", \\\"TI\\\"]], RowBox[{\\\"(\\\", StyleBox[\\\"t\\\", \
\\\"TI\\\"], \\\")\\\"}], \\\"-\\\", SubscriptBox[StyleBox[\\\"u\\\", \
\\\"TI\\\"], RowBox[{\\\"1\\\", StyleBox[\\\"M\\\", \\\"TI\\\"]}]], \
RowBox[{\\\"(\\\", StyleBox[\\\"t\\\", \\\"TI\\\"], \\\")\\\"}]}], \
TraditionalForm], \\\"errors\\\" -> {}, \\\"input\\\" -> \\\"u_S (t) - u_ \
{1M} (t)\\\", \\\"state\\\" -> \
\\\"Boxes\\\"|>,\\\"TeXAssistantTemplate\\\"]\\) = \"\>", "\[InvisibleSpace]",
    "0"}],
  SequenceForm[
  "\!\(\*TemplateBox[<|\"boxes\" -> FormBox[RowBox[{SubscriptBox[StyleBox[\"u\
\", \"TI\"], StyleBox[\"S\", \"TI\"]], RowBox[{\"(\", StyleBox[\"t\", \
\"TI\"], \")\"}], \"-\", SubscriptBox[StyleBox[\"u\", \"TI\"], RowBox[{\"1\", \
StyleBox[\"M\", \"TI\"]}]], RowBox[{\"(\", StyleBox[\"t\", \"TI\"], \
\")\"}]}], TraditionalForm], \"errors\" -> {}, \"input\" -> \"u_S (t) - u_ \
{1M} (t)\", \"state\" -> \"Boxes\"|>,\"TeXAssistantTemplate\"]\) = ", 0],
  Editable->False]], "Print",
 CellChangeTimes->{
  3.964856452113867*^9, {3.964856635802351*^9, 3.964856643488014*^9}, 
   3.964856780596468*^9, 3.9648572872962723`*^9, 3.964857529389803*^9, {
   3.9648580165287323`*^9, 3.9648580239801083`*^9}, {3.9648580619087086`*^9, 
   3.964858207712204*^9}, 3.964860154527323*^9, 3.9650277769277153`*^9, 
   3.9650278222830296`*^9, {3.9650278535100727`*^9, 3.9650278630078125`*^9}, 
   3.9650279346735134`*^9, 3.96502803333786*^9, 3.9650280707041016`*^9, 
   3.9650281838495274`*^9, {3.9650282777146072`*^9, 3.965028287634123*^9}},
 CellLabel->
  "During evaluation of \
In[113]:=",ExpressionUUID->"ead12069-ae20-e84b-b9ca-13547e64a7cd"],

Cell[BoxData[
 InterpretationBox[
  RowBox[{"\<\"\\!\\(\\*TemplateBox[<|\\\"boxes\\\" -> \
FormBox[RowBox[{SubscriptBox[StyleBox[\\\"u\\\", \\\"TI\\\"], \
StyleBox[\\\"A\\\", \\\"TI\\\"]], RowBox[{\\\"(\\\", StyleBox[\\\"t\\\", \
\\\"TI\\\"], \\\")\\\"}], \\\"-\\\", SubscriptBox[StyleBox[\\\"u\\\", \
\\\"TI\\\"], RowBox[{\\\"2\\\", StyleBox[\\\"M\\\", \\\"TI\\\"]}]], \
RowBox[{\\\"(\\\", StyleBox[\\\"t\\\", \\\"TI\\\"], \\\")\\\"}]}], \
TraditionalForm], \\\"errors\\\" -> {}, \\\"input\\\" -> \\\"u_A (t)- u_ {2M} \
(t)\\\", \\\"state\\\" -> \\\"Boxes\\\"|>,\\\"TeXAssistantTemplate\\\"]\\) = \
\"\>", "\[InvisibleSpace]", "0"}],
  SequenceForm[
  "\!\(\*TemplateBox[<|\"boxes\" -> FormBox[RowBox[{SubscriptBox[StyleBox[\"u\
\", \"TI\"], StyleBox[\"A\", \"TI\"]], RowBox[{\"(\", StyleBox[\"t\", \
\"TI\"], \")\"}], \"-\", SubscriptBox[StyleBox[\"u\", \"TI\"], RowBox[{\"2\", \
StyleBox[\"M\", \"TI\"]}]], RowBox[{\"(\", StyleBox[\"t\", \"TI\"], \
\")\"}]}], TraditionalForm], \"errors\" -> {}, \"input\" -> \"u_A (t)- u_ \
{2M} (t)\", \"state\" -> \"Boxes\"|>,\"TeXAssistantTemplate\"]\) = ", 0],
  Editable->False]], "Print",
 CellChangeTimes->{
  3.964856452113867*^9, {3.964856635802351*^9, 3.964856643488014*^9}, 
   3.964856780596468*^9, 3.9648572872962723`*^9, 3.964857529389803*^9, {
   3.9648580165287323`*^9, 3.9648580239801083`*^9}, {3.9648580619087086`*^9, 
   3.964858207712204*^9}, 3.964860154527323*^9, 3.9650277769277153`*^9, 
   3.9650278222830296`*^9, {3.9650278535100727`*^9, 3.9650278630078125`*^9}, 
   3.9650279346735134`*^9, 3.96502803333786*^9, 3.9650280707041016`*^9, 
   3.9650281838495274`*^9, {3.9650282777146072`*^9, 3.9650282876497784`*^9}},
 CellLabel->
  "During evaluation of \
In[113]:=",ExpressionUUID->"30704012-7d3a-fd44-b2a0-4fefee90dac5"],

Cell[BoxData[
 InterpretationBox[
  RowBox[{"\<\"\\!\\(\\*TemplateBox[<|\\\"boxes\\\" -> \
FormBox[RowBox[{SubscriptBox[StyleBox[\\\"u\\\", \\\"TI\\\"], \
StyleBox[\\\"S\\\", \\\"TI\\\"]], RowBox[{\\\"(\\\", StyleBox[\\\"t\\\", \
\\\"TI\\\"], \\\")\\\"}], \\\"-\\\", SubscriptBox[StyleBox[\\\"u\\\", \
\\\"TI\\\"], RowBox[{\\\"2\\\", StyleBox[\\\"M\\\", \\\"TI\\\"]}]], \
RowBox[{\\\"(\\\", StyleBox[\\\"t\\\", \\\"TI\\\"], \\\")\\\"}]}], \
TraditionalForm], \\\"errors\\\" -> {}, \\\"input\\\" -> \\\"u_S (t) - u_ \
{2M} (t)\\\", \\\"state\\\" -> \
\\\"Boxes\\\"|>,\\\"TeXAssistantTemplate\\\"]\\) = \"\>", "\[InvisibleSpace]", 
   FractionBox[
    RowBox[{
     RowBox[{"(", 
      RowBox[{
       RowBox[{"-", "1"}], "+", 
       SuperscriptBox["\[ExponentialE]", 
        RowBox[{"\[ImaginaryI]", " ", "t2", " ", "\[Omega]"}]]}], ")"}], " ", 
     RowBox[{
      OverscriptBox["a", "~"], "[", "\[Omega]", "]"}]}], 
    SuperscriptBox["\[Omega]", "2"]]}],
  SequenceForm[
  "\!\(\*TemplateBox[<|\"boxes\" -> FormBox[RowBox[{SubscriptBox[StyleBox[\"u\
\", \"TI\"], StyleBox[\"S\", \"TI\"]], RowBox[{\"(\", StyleBox[\"t\", \
\"TI\"], \")\"}], \"-\", SubscriptBox[StyleBox[\"u\", \"TI\"], RowBox[{\"2\", \
StyleBox[\"M\", \"TI\"]}]], RowBox[{\"(\", StyleBox[\"t\", \"TI\"], \
\")\"}]}], TraditionalForm], \"errors\" -> {}, \"input\" -> \"u_S (t) - u_ \
{2M} (t)\", \"state\" -> \"Boxes\"|>,\"TeXAssistantTemplate\"]\) = ", (-1 + 
    E^(Complex[
       0, 1] $CellContext`t2 $CellContext`\[Omega])) \
$CellContext`\[Omega]^(-2) OverTilde[$CellContext`a][$CellContext`\[Omega]]],
  Editable->False]], "Print",
 CellChangeTimes->{
  3.964856452113867*^9, {3.964856635802351*^9, 3.964856643488014*^9}, 
   3.964856780596468*^9, 3.9648572872962723`*^9, 3.964857529389803*^9, {
   3.9648580165287323`*^9, 3.9648580239801083`*^9}, {3.9648580619087086`*^9, 
   3.964858207712204*^9}, 3.964860154527323*^9, 3.9650277769277153`*^9, 
   3.9650278222830296`*^9, {3.9650278535100727`*^9, 3.9650278630078125`*^9}, 
   3.9650279346735134`*^9, 3.96502803333786*^9, 3.9650280707041016`*^9, 
   3.9650281838495274`*^9, {3.9650282777146072`*^9, 3.9650282876653976`*^9}},
 CellLabel->
  "During evaluation of \
In[113]:=",ExpressionUUID->"d8c5e5aa-701d-034c-80ee-546091832200"],

Cell[BoxData[
 InterpretationBox[
  RowBox[{"\<\"\\!\\(\\*TemplateBox[<|\\\"boxes\\\" -> \
FormBox[RowBox[{SubscriptBox[StyleBox[\\\"u\\\", \\\"TI\\\"], \
StyleBox[\\\"A\\\", \\\"TI\\\"]], RowBox[{\\\"(\\\", StyleBox[\\\"t\\\", \
\\\"TI\\\"], \\\")\\\"}], \\\"-\\\", SubscriptBox[StyleBox[\\\"u\\\", \
\\\"TI\\\"], RowBox[{\\\"1\\\", StyleBox[\\\"M\\\", \\\"TI\\\"]}]], \
RowBox[{\\\"(\\\", StyleBox[\\\"t\\\", \\\"TI\\\"], \\\")\\\"}]}], \
TraditionalForm], \\\"errors\\\" -> {}, \\\"input\\\" -> \\\"u_A (t)- u_ {1M} \
(t)\\\", \\\"state\\\" -> \\\"Boxes\\\"|>,\\\"TeXAssistantTemplate\\\"]\\) = \
\"\>", "\[InvisibleSpace]", 
   FractionBox[
    RowBox[{
     RowBox[{"(", 
      RowBox[{"1", "-", 
       SuperscriptBox["\[ExponentialE]", 
        RowBox[{"\[ImaginaryI]", " ", "t2", " ", "\[Omega]"}]]}], ")"}], " ", 
     RowBox[{
      OverscriptBox["a", "~"], "[", "\[Omega]", "]"}]}], 
    SuperscriptBox["\[Omega]", "2"]]}],
  SequenceForm[
  "\!\(\*TemplateBox[<|\"boxes\" -> FormBox[RowBox[{SubscriptBox[StyleBox[\"u\
\", \"TI\"], StyleBox[\"A\", \"TI\"]], RowBox[{\"(\", StyleBox[\"t\", \
\"TI\"], \")\"}], \"-\", SubscriptBox[StyleBox[\"u\", \"TI\"], RowBox[{\"1\", \
StyleBox[\"M\", \"TI\"]}]], RowBox[{\"(\", StyleBox[\"t\", \"TI\"], \
\")\"}]}], TraditionalForm], \"errors\" -> {}, \"input\" -> \"u_A (t)- u_ \
{1M} (t)\", \"state\" -> \"Boxes\"|>,\"TeXAssistantTemplate\"]\) = ", (1 - 
    E^(Complex[
      0, 1] $CellContext`t2 $CellContext`\[Omega])) $CellContext`\[Omega]^(-2)
      OverTilde[$CellContext`a][$CellContext`\[Omega]]],
  Editable->False]], "Print",
 CellChangeTimes->{
  3.964856452113867*^9, {3.964856635802351*^9, 3.964856643488014*^9}, 
   3.964856780596468*^9, 3.9648572872962723`*^9, 3.964857529389803*^9, {
   3.9648580165287323`*^9, 3.9648580239801083`*^9}, {3.9648580619087086`*^9, 
   3.964858207712204*^9}, 3.964860154527323*^9, 3.9650277769277153`*^9, 
   3.9650278222830296`*^9, {3.9650278535100727`*^9, 3.9650278630078125`*^9}, 
   3.9650279346735134`*^9, 3.96502803333786*^9, 3.9650280707041016`*^9, 
   3.9650281838495274`*^9, {3.9650282777146072`*^9, 3.965028287681019*^9}},
 CellLabel->
  "During evaluation of \
In[113]:=",ExpressionUUID->"22085168-cc8a-624e-9b99-82cdd67c4f69"]
}, Open  ]]
}, Open  ]],

Cell[CellGroupData[{

Cell[BoxData[{
 RowBox[{
  RowBox[{"Clear", "[", 
   RowBox[{"uM1", ",", "uM2", ",", "uA"}], "]"}], 
  ";"}], "\[IndentingNewLine]", 
 RowBox[{
  RowBox[{"uM2", "=", 
   RowBox[{
    RowBox[{"Simplify", "[", 
     RowBox[{
      RowBox[{
       RowBox[{
        OverscriptBox["uM2", "~"], "[", "\[Omega]", "]"}], "/.", 
       RowBox[{"t2", "->", 
        RowBox[{"2", "n", " ", 
         RowBox[{"\[Pi]", "/", "\[Omega]"}]}]}]}], ",", 
      RowBox[{"Assumptions", "->", 
       RowBox[{"n", "\[Element]", "Integers"}]}]}], "]"}], "/.", 
    RowBox[{"{", 
     RowBox[{
      RowBox[{"\[Tau]M", "->", "0"}], ",", 
      RowBox[{"\[Tau]S", "->", "0"}]}], "}"}]}]}], 
  ";"}], "\[IndentingNewLine]", 
 RowBox[{
  RowBox[{"uM1", "=", 
   RowBox[{
    RowBox[{"Simplify", "[", 
     RowBox[{
      RowBox[{
       RowBox[{
        OverscriptBox["uM1", "~"], "[", "\[Omega]", "]"}], "/.", 
       RowBox[{"t2", "->", 
        RowBox[{"2", "n", " ", 
         RowBox[{"\[Pi]", "/", "\[Omega]"}]}]}]}], ",", 
      RowBox[{"Assumptions", "->", 
       RowBox[{"n", "\[Element]", "Integers"}]}]}], "]"}], "/.", 
    RowBox[{"{", 
     RowBox[{
      RowBox[{"\[Tau]M", "->", "0"}], ",", 
      RowBox[{"\[Tau]S", "->", "0"}]}], "}"}]}]}], 
  ";"}], "\[IndentingNewLine]", 
 RowBox[{
  RowBox[{"uA", "=", 
   RowBox[{
    RowBox[{"Simplify", "[", 
     RowBox[{
      RowBox[{"ExpandAll", "[", 
       RowBox[{
        RowBox[{
         RowBox[{
          OverscriptBox["uA", "~"], "[", "\[Omega]", "]"}], "/.", 
         RowBox[{"tA", "->", 
          RowBox[{"t1", "+", "t2"}]}]}], "/.", 
        RowBox[{"t2", "->", 
         RowBox[{"2", "n", " ", 
          RowBox[{"\[Pi]", "/", "\[Omega]"}]}]}]}], "]"}], ",", 
      RowBox[{"Assumptions", "->", 
       RowBox[{"n", "\[Element]", "Integers"}]}]}], "]"}], "/.", 
    RowBox[{"{", 
     RowBox[{
      RowBox[{"\[Tau]A", "->", "0"}], ",", 
      RowBox[{"\[Tau]M", "->", "0"}], ",", 
      RowBox[{"\[Tau]S", "->", "0"}]}], "}"}]}]}], 
  ";"}], "\[IndentingNewLine]", 
 RowBox[{"Print", "[", 
  RowBox[{"\"\<\!\(\*TemplateBox[<|\"boxes\" -> FormBox[
RowBox[{
SubscriptBox[
StyleBox[\"u\", \"TI\"], 
StyleBox[\"S\", \"TI\"]], 
RowBox[{\"(\", 
StyleBox[\"t\", \"TI\"], \")\"}], \"-\", 
SubscriptBox[
StyleBox[\"u\", \"TI\"], 
RowBox[{\"2\", 
StyleBox[\"M\", \"TI\"]}]], 
RowBox[{\"(\", 
StyleBox[\"t\", \"TI\"], \")\"}]}], TraditionalForm], \"errors\" -> {}, \
\"input\" -> \"u_S (t) - u_ {2M} (t)\", \"state\" -> \
\"Boxes\"|>,\"TeXAssistantTemplate\"]\) = \>\"", ",", 
   RowBox[{"Collect", "[", 
    RowBox[{
     RowBox[{
      RowBox[{"(", 
       RowBox[{
        RowBox[{
         OverscriptBox["uS", "~"], "[", "\[Omega]", "]"}], "/.", 
        RowBox[{"\[Tau]S", "->", "0"}]}], ")"}], "-", "uM2"}], ",", 
     RowBox[{
      OverscriptBox["a", "~"], "[", "\[Omega]", "]"}], ",", "Simplify"}], 
    "]"}]}], "]"}], "\[IndentingNewLine]", 
 RowBox[{"Print", "[", 
  RowBox[{"\"\<\!\(\*TemplateBox[<|\"boxes\" -> FormBox[
RowBox[{
SubscriptBox[
StyleBox[\"u\", \"TI\"], 
StyleBox[\"A\", \"TI\"]], 
RowBox[{\"(\", 
StyleBox[\"t\", \"TI\"], \")\"}], \"-\", 
SubscriptBox[
StyleBox[\"u\", \"TI\"], 
RowBox[{\"1\", 
StyleBox[\"M\", \"TI\"]}]], 
RowBox[{\"(\", 
StyleBox[\"t\", \"TI\"], \")\"}]}], TraditionalForm], \"errors\" -> {}, \
\"input\" -> \"u_A (t)- u_ {1M} (t)\", \"state\" -> \
\"Boxes\"|>,\"TeXAssistantTemplate\"]\) = \>\"", ",", 
   RowBox[{"Collect", "[", 
    RowBox[{
     RowBox[{"uA", "-", "uM1"}], ",", 
     RowBox[{
      OverscriptBox["a", "~"], "[", "\[Omega]", "]"}], ",", "Simplify"}], 
    "]"}]}], "]"}], "\[IndentingNewLine]", 
 RowBox[{"Print", "[", 
  RowBox[{"\"\<\!\(\*TemplateBox[<|\"boxes\" -> FormBox[
RowBox[{
SubscriptBox[
StyleBox[\"u\", \"TI\"], 
StyleBox[\"S\", \"TI\"]], 
RowBox[{\"(\", 
StyleBox[\"t\", \"TI\"], \")\"}], \"-\", 
SubscriptBox[
StyleBox[\"u\", \"TI\"], 
RowBox[{\"2\", 
StyleBox[\"M\", \"TI\"]}]], 
RowBox[{\"(\", 
StyleBox[\"t\", \"TI\"], \")\"}]}], TraditionalForm], \"errors\" -> {}, \
\"input\" -> \"u_S (t) - u_ {2M} (t)\", \"state\" -> \
\"Boxes\"|>,\"TeXAssistantTemplate\"]\) = \>\"", ",", 
   RowBox[{"Collect", "[", 
    RowBox[{
     RowBox[{
      RowBox[{"(", 
       RowBox[{
        RowBox[{
         OverscriptBox["uS", "~"], "[", "\[Omega]", "]"}], "/.", 
        RowBox[{"\[Tau]S", "->", "0"}]}], ")"}], "-", "uM1"}], ",", 
     RowBox[{
      OverscriptBox["a", "~"], "[", "\[Omega]", "]"}], ",", "Simplify"}], 
    "]"}]}], "]"}], "\[IndentingNewLine]", 
 RowBox[{"Print", "[", 
  RowBox[{"\"\<\!\(\*TemplateBox[<|\"boxes\" -> FormBox[
RowBox[{
SubscriptBox[
StyleBox[\"u\", \"TI\"], 
StyleBox[\"A\", \"TI\"]], 
RowBox[{\"(\", 
StyleBox[\"t\", \"TI\"], \")\"}], \"-\", 
SubscriptBox[
StyleBox[\"u\", \"TI\"], 
RowBox[{\"1\", 
StyleBox[\"M\", \"TI\"]}]], 
RowBox[{\"(\", 
StyleBox[\"t\", \"TI\"], \")\"}]}], TraditionalForm], \"errors\" -> {}, \
\"input\" -> \"u_A (t)- u_ {1M} (t)\", \"state\" -> \
\"Boxes\"|>,\"TeXAssistantTemplate\"]\) = \>\"", ",", 
   RowBox[{"Collect", "[", 
    RowBox[{
     RowBox[{"uA", "-", "uM2"}], ",", 
     RowBox[{
      OverscriptBox["a", "~"], "[", "\[Omega]", "]"}], ",", "Simplify"}], 
    "]"}]}], "]"}]}], "Input",
 CellChangeTimes->{{3.964856248775324*^9, 3.9648562549613667`*^9}, {
   3.964856475842678*^9, 3.964856482199402*^9}, {3.964856535936426*^9, 
   3.964856540763735*^9}, 3.964856743214678*^9, {3.9648567876573563`*^9, 
   3.964856808423029*^9}, {3.964857511505272*^9, 3.964857524142927*^9}, {
   3.9648582253486996`*^9, 3.9648583086948547`*^9}, 3.965028317267847*^9},
 CellLabel->
  "In[121]:=",ExpressionUUID->"872260f1-bf6d-0544-bf11-2d06727b8359"],

Cell[CellGroupData[{

Cell[BoxData[
 InterpretationBox[
  RowBox[{"\<\"\\!\\(\\*TemplateBox[<|\\\"boxes\\\" -> \
FormBox[RowBox[{SubscriptBox[StyleBox[\\\"u\\\", \\\"TI\\\"], \
StyleBox[\\\"S\\\", \\\"TI\\\"]], RowBox[{\\\"(\\\", StyleBox[\\\"t\\\", \
\\\"TI\\\"], \\\")\\\"}], \\\"-\\\", SubscriptBox[StyleBox[\\\"u\\\", \
\\\"TI\\\"], RowBox[{\\\"2\\\", StyleBox[\\\"M\\\", \\\"TI\\\"]}]], \
RowBox[{\\\"(\\\", StyleBox[\\\"t\\\", \\\"TI\\\"], \\\")\\\"}]}], \
TraditionalForm], \\\"errors\\\" -> {}, \\\"input\\\" -> \\\"u_S (t) - u_ \
{2M} (t)\\\", \\\"state\\\" -> \
\\\"Boxes\\\"|>,\\\"TeXAssistantTemplate\\\"]\\) = \"\>", "\[InvisibleSpace]",
    "0"}],
  SequenceForm[
  "\!\(\*TemplateBox[<|\"boxes\" -> FormBox[RowBox[{SubscriptBox[StyleBox[\"u\
\", \"TI\"], StyleBox[\"S\", \"TI\"]], RowBox[{\"(\", StyleBox[\"t\", \
\"TI\"], \")\"}], \"-\", SubscriptBox[StyleBox[\"u\", \"TI\"], RowBox[{\"2\", \
StyleBox[\"M\", \"TI\"]}]], RowBox[{\"(\", StyleBox[\"t\", \"TI\"], \
\")\"}]}], TraditionalForm], \"errors\" -> {}, \"input\" -> \"u_S (t) - u_ \
{2M} (t)\", \"state\" -> \"Boxes\"|>,\"TeXAssistantTemplate\"]\) = ", 0],
  Editable->False]], "Print",
 CellChangeTimes->{
  3.9648564843391037`*^9, 3.9648565413101444`*^9, 3.964856743808264*^9, {
   3.9648568046426716`*^9, 3.9648568232007866`*^9}, 3.9648572897488213`*^9, 
   3.964857532717108*^9, {3.96485827207839*^9, 3.964858309741461*^9}, 
   3.9648601577765617`*^9, 3.965028319376707*^9},
 CellLabel->
  "During evaluation of \
In[121]:=",ExpressionUUID->"f1f28f67-9682-e043-ba95-263b125371a5"],

Cell[BoxData[
 InterpretationBox[
  RowBox[{"\<\"\\!\\(\\*TemplateBox[<|\\\"boxes\\\" -> \
FormBox[RowBox[{SubscriptBox[StyleBox[\\\"u\\\", \\\"TI\\\"], \
StyleBox[\\\"A\\\", \\\"TI\\\"]], RowBox[{\\\"(\\\", StyleBox[\\\"t\\\", \
\\\"TI\\\"], \\\")\\\"}], \\\"-\\\", SubscriptBox[StyleBox[\\\"u\\\", \
\\\"TI\\\"], RowBox[{\\\"1\\\", StyleBox[\\\"M\\\", \\\"TI\\\"]}]], \
RowBox[{\\\"(\\\", StyleBox[\\\"t\\\", \\\"TI\\\"], \\\")\\\"}]}], \
TraditionalForm], \\\"errors\\\" -> {}, \\\"input\\\" -> \\\"u_A (t)- u_ {1M} \
(t)\\\", \\\"state\\\" -> \\\"Boxes\\\"|>,\\\"TeXAssistantTemplate\\\"]\\) = \
\"\>", "\[InvisibleSpace]", "0"}],
  SequenceForm[
  "\!\(\*TemplateBox[<|\"boxes\" -> FormBox[RowBox[{SubscriptBox[StyleBox[\"u\
\", \"TI\"], StyleBox[\"A\", \"TI\"]], RowBox[{\"(\", StyleBox[\"t\", \
\"TI\"], \")\"}], \"-\", SubscriptBox[StyleBox[\"u\", \"TI\"], RowBox[{\"1\", \
StyleBox[\"M\", \"TI\"]}]], RowBox[{\"(\", StyleBox[\"t\", \"TI\"], \
\")\"}]}], TraditionalForm], \"errors\" -> {}, \"input\" -> \"u_A (t)- u_ \
{1M} (t)\", \"state\" -> \"Boxes\"|>,\"TeXAssistantTemplate\"]\) = ", 0],
  Editable->False]], "Print",
 CellChangeTimes->{
  3.9648564843391037`*^9, 3.9648565413101444`*^9, 3.964856743808264*^9, {
   3.9648568046426716`*^9, 3.9648568232007866`*^9}, 3.9648572897488213`*^9, 
   3.964857532717108*^9, {3.96485827207839*^9, 3.964858309741461*^9}, 
   3.9648601577765617`*^9, 3.965028319392296*^9},
 CellLabel->
  "During evaluation of \
In[121]:=",ExpressionUUID->"c4dc5bdf-18f8-fb41-97dc-385c2b875608"],

Cell[BoxData[
 InterpretationBox[
  RowBox[{"\<\"\\!\\(\\*TemplateBox[<|\\\"boxes\\\" -> \
FormBox[RowBox[{SubscriptBox[StyleBox[\\\"u\\\", \\\"TI\\\"], \
StyleBox[\\\"S\\\", \\\"TI\\\"]], RowBox[{\\\"(\\\", StyleBox[\\\"t\\\", \
\\\"TI\\\"], \\\")\\\"}], \\\"-\\\", SubscriptBox[StyleBox[\\\"u\\\", \
\\\"TI\\\"], RowBox[{\\\"2\\\", StyleBox[\\\"M\\\", \\\"TI\\\"]}]], \
RowBox[{\\\"(\\\", StyleBox[\\\"t\\\", \\\"TI\\\"], \\\")\\\"}]}], \
TraditionalForm], \\\"errors\\\" -> {}, \\\"input\\\" -> \\\"u_S (t) - u_ \
{2M} (t)\\\", \\\"state\\\" -> \
\\\"Boxes\\\"|>,\\\"TeXAssistantTemplate\\\"]\\) = \"\>", "\[InvisibleSpace]", 
   FractionBox[
    RowBox[{
     RowBox[{"(", 
      RowBox[{
       RowBox[{"-", "1"}], "+", 
       SuperscriptBox["\[ExponentialE]", 
        RowBox[{"\[ImaginaryI]", " ", "t1", " ", "\[Omega]"}]]}], ")"}], " ", 
     RowBox[{
      OverscriptBox["a", "~"], "[", "\[Omega]", "]"}]}], 
    SuperscriptBox["\[Omega]", "2"]]}],
  SequenceForm[
  "\!\(\*TemplateBox[<|\"boxes\" -> FormBox[RowBox[{SubscriptBox[StyleBox[\"u\
\", \"TI\"], StyleBox[\"S\", \"TI\"]], RowBox[{\"(\", StyleBox[\"t\", \
\"TI\"], \")\"}], \"-\", SubscriptBox[StyleBox[\"u\", \"TI\"], RowBox[{\"2\", \
StyleBox[\"M\", \"TI\"]}]], RowBox[{\"(\", StyleBox[\"t\", \"TI\"], \
\")\"}]}], TraditionalForm], \"errors\" -> {}, \"input\" -> \"u_S (t) - u_ \
{2M} (t)\", \"state\" -> \"Boxes\"|>,\"TeXAssistantTemplate\"]\) = ", (-1 + 
    E^(Complex[
       0, 1] $CellContext`t1 $CellContext`\[Omega])) \
$CellContext`\[Omega]^(-2) OverTilde[$CellContext`a][$CellContext`\[Omega]]],
  Editable->False]], "Print",
 CellChangeTimes->{
  3.9648564843391037`*^9, 3.9648565413101444`*^9, 3.964856743808264*^9, {
   3.9648568046426716`*^9, 3.9648568232007866`*^9}, 3.9648572897488213`*^9, 
   3.964857532717108*^9, {3.96485827207839*^9, 3.964858309741461*^9}, 
   3.9648601577765617`*^9, 3.9650283194079514`*^9},
 CellLabel->
  "During evaluation of \
In[121]:=",ExpressionUUID->"1d332b5b-c54f-004b-aba8-5555097cdbd7"],

Cell[BoxData[
 InterpretationBox[
  RowBox[{"\<\"\\!\\(\\*TemplateBox[<|\\\"boxes\\\" -> \
FormBox[RowBox[{SubscriptBox[StyleBox[\\\"u\\\", \\\"TI\\\"], \
StyleBox[\\\"A\\\", \\\"TI\\\"]], RowBox[{\\\"(\\\", StyleBox[\\\"t\\\", \
\\\"TI\\\"], \\\")\\\"}], \\\"-\\\", SubscriptBox[StyleBox[\\\"u\\\", \
\\\"TI\\\"], RowBox[{\\\"1\\\", StyleBox[\\\"M\\\", \\\"TI\\\"]}]], \
RowBox[{\\\"(\\\", StyleBox[\\\"t\\\", \\\"TI\\\"], \\\")\\\"}]}], \
TraditionalForm], \\\"errors\\\" -> {}, \\\"input\\\" -> \\\"u_A (t)- u_ {1M} \
(t)\\\", \\\"state\\\" -> \\\"Boxes\\\"|>,\\\"TeXAssistantTemplate\\\"]\\) = \
\"\>", "\[InvisibleSpace]", 
   FractionBox[
    RowBox[{
     RowBox[{"(", 
      RowBox[{"1", "-", 
       SuperscriptBox["\[ExponentialE]", 
        RowBox[{"\[ImaginaryI]", " ", "t1", " ", "\[Omega]"}]]}], ")"}], " ", 
     RowBox[{
      OverscriptBox["a", "~"], "[", "\[Omega]", "]"}]}], 
    SuperscriptBox["\[Omega]", "2"]]}],
  SequenceForm[
  "\!\(\*TemplateBox[<|\"boxes\" -> FormBox[RowBox[{SubscriptBox[StyleBox[\"u\
\", \"TI\"], StyleBox[\"A\", \"TI\"]], RowBox[{\"(\", StyleBox[\"t\", \
\"TI\"], \")\"}], \"-\", SubscriptBox[StyleBox[\"u\", \"TI\"], RowBox[{\"1\", \
StyleBox[\"M\", \"TI\"]}]], RowBox[{\"(\", StyleBox[\"t\", \"TI\"], \
\")\"}]}], TraditionalForm], \"errors\" -> {}, \"input\" -> \"u_A (t)- u_ \
{1M} (t)\", \"state\" -> \"Boxes\"|>,\"TeXAssistantTemplate\"]\) = ", (1 - 
    E^(Complex[
      0, 1] $CellContext`t1 $CellContext`\[Omega])) $CellContext`\[Omega]^(-2)
      OverTilde[$CellContext`a][$CellContext`\[Omega]]],
  Editable->False]], "Print",
 CellChangeTimes->{
  3.9648564843391037`*^9, 3.9648565413101444`*^9, 3.964856743808264*^9, {
   3.9648568046426716`*^9, 3.9648568232007866`*^9}, 3.9648572897488213`*^9, 
   3.964857532717108*^9, {3.96485827207839*^9, 3.964858309741461*^9}, 
   3.9648601577765617`*^9, 3.9650283194079514`*^9},
 CellLabel->
  "During evaluation of \
In[121]:=",ExpressionUUID->"197b15ad-5915-b34c-a2e1-bafc8debab5d"]
}, Open  ]]
}, Open  ]]
}, Closed]],

Cell[CellGroupData[{

Cell["\<\
difference between the phases accumulated along the interferometer arms (\
\[Tau]S = \[Tau]M =\[Tau]A and tA = t1 + t2)\
\>", "Subsubsection",
 CellChangeTimes->{{3.9137060311439104`*^9, 3.913706041060772*^9}, {
  3.913706118611493*^9, 3.913706120957143*^9}, {3.9650285666788025`*^9, 
  3.965028583300207*^9}},
 Background->RGBColor[
  0.88, 1, 0.88],ExpressionUUID->"56970a01-c4c3-486c-b6cd-38d89236b4c0"],

Cell[CellGroupData[{

Cell[BoxData[{
 RowBox[{
  RowBox[{"Clear", "[", 
   RowBox[{"uM1", ",", "uM2", ",", "uA"}], "]"}], 
  ";"}], "\[IndentingNewLine]", 
 RowBox[{
  RowBox[{"tmp", "=", 
   RowBox[{"Simplify", "[", 
    RowBox[{
     RowBox[{
      RowBox[{
       OverscriptBox["uS", "~"], "[", "\[Omega]", "]"}], "-", 
      RowBox[{
       OverscriptBox["uM1", "~"], "[", "\[Omega]", "]"}], "-", 
      RowBox[{
       OverscriptBox["uM2", "~"], "[", "\[Omega]", "]"}], "+", 
      RowBox[{
       OverscriptBox["uA", "~"], "[", "\[Omega]", "]"}]}], "/.", 
     RowBox[{"{", 
      RowBox[{
       RowBox[{"\[Tau]S", "->", "\[Tau]A"}], ",", 
       RowBox[{"\[Tau]M", "->", "\[Tau]A"}], ",", 
       RowBox[{"tA", "->", 
        RowBox[{"t1", "+", "t2"}]}]}], "}"}]}], "]"}]}], 
  ";"}], "\[IndentingNewLine]", 
 RowBox[{
  RowBox[{
   RowBox[{
    OverscriptBox["\[Phi]", "~"], "[", "\[Omega]_", "]"}], "=", 
   RowBox[{"h", " ", "tmp"}]}], ";"}], "\[IndentingNewLine]", 
 RowBox[{"Print", "[", 
  RowBox[{"\"\<\!\(\*OverscriptBox[\(\[Phi]\), \(~\)]\)(\[Omega]) =\>\"", ",", 
   RowBox[{
    RowBox[{
     OverscriptBox["\[Phi]", "~"], "[", "\[Omega]", "]"}], "//", 
    "TraditionalForm"}]}], "]"}]}], "Input",
 CellChangeTimes->{{3.913706129953906*^9, 3.9137061609626274`*^9}, {
   3.913706356198262*^9, 3.913706356376522*^9}, {3.9137065361567593`*^9, 
   3.9137065771383886`*^9}, {3.94636640615399*^9, 3.9463664189178104`*^9}, 
   3.946713921982748*^9, 3.94671404118375*^9, {3.947042010211876*^9, 
   3.947042071175066*^9}, {3.9561325200737114`*^9, 3.956132528066433*^9}, {
   3.964853898699404*^9, 3.964853921311672*^9}, {3.964853952882408*^9, 
   3.964854020229677*^9}, {3.9648541756285954`*^9, 3.9648541971860332`*^9}, {
   3.964854300631096*^9, 3.964854324435606*^9}, {3.9648543551133785`*^9, 
   3.9648543576908817`*^9}, {3.9648544122406006`*^9, 
   3.9648544172085075`*^9}, {3.9648544557460175`*^9, 3.964854562352703*^9}, {
   3.9648601994699097`*^9, 3.964860209798258*^9}, {3.965027687136301*^9, 
   3.9650277298140984`*^9}},
 CellLabel->
  "In[129]:=",ExpressionUUID->"fb2f1a25-692f-4752-aee0-f1871d45ad9b"],

Cell[BoxData[
 InterpretationBox[
  RowBox[{"\<\"\\!\\(\\*OverscriptBox[\\(\[Phi]\\), \\(~\\)]\\)(\[Omega]) =\"\
\>", "\[InvisibleSpace]", 
   TagBox[
    FormBox[
     FractionBox[
      RowBox[{"h", " ", 
       RowBox[{
        OverscriptBox["a", "~"], "(", "\[Omega]", ")"}], " ", 
       RowBox[{"(", 
        RowBox[{
         RowBox[{
          RowBox[{"(", 
           RowBox[{
            RowBox[{
             SuperscriptBox["\[Tau]A", "2"], " ", 
             SuperscriptBox["\[Omega]", "2"]}], "-", "4"}], ")"}], " ", 
          SuperscriptBox["\[ExponentialE]", 
           RowBox[{"\[ImaginaryI]", " ", "\[Omega]", " ", 
            RowBox[{"(", 
             RowBox[{"t1", "+", "t2"}], ")"}]}]]}], "+", 
         RowBox[{
          SuperscriptBox["\[ExponentialE]", 
           RowBox[{"\[ImaginaryI]", " ", "t1", " ", "\[Omega]"}]], " ", 
          RowBox[{"(", 
           RowBox[{"2", "-", 
            RowBox[{
             SuperscriptBox["\[Tau]A", "2"], " ", 
             SuperscriptBox["\[Omega]", "2"]}]}], ")"}]}], "+", 
         RowBox[{"2", " ", 
          SuperscriptBox["\[ExponentialE]", 
           RowBox[{"\[ImaginaryI]", " ", "\[Omega]", " ", 
            RowBox[{"(", 
             RowBox[{"t1", "+", "\[Tau]A"}], ")"}]}]]}], "+", 
         RowBox[{
          SuperscriptBox["\[ExponentialE]", 
           RowBox[{"\[ImaginaryI]", " ", "t2", " ", "\[Omega]"}]], " ", 
          RowBox[{"(", 
           RowBox[{"2", "-", 
            RowBox[{
             SuperscriptBox["\[Tau]A", "2"], " ", 
             SuperscriptBox["\[Omega]", "2"]}]}], ")"}]}], "+", 
         RowBox[{"2", " ", 
          SuperscriptBox["\[ExponentialE]", 
           RowBox[{"\[ImaginaryI]", " ", "\[Omega]", " ", 
            RowBox[{"(", 
             RowBox[{"t2", "+", "\[Tau]A"}], ")"}]}]]}], "+", 
         RowBox[{
          SuperscriptBox["\[Tau]A", "2"], " ", 
          SuperscriptBox["\[Omega]", "2"]}], "-", 
         RowBox[{"4", " ", 
          SuperscriptBox["\[ExponentialE]", 
           RowBox[{"\[ImaginaryI]", " ", "\[Tau]A", " ", "\[Omega]"}]]}]}], 
        ")"}]}], 
      RowBox[{"4", " ", 
       SuperscriptBox["\[Omega]", "2"]}]],
     TraditionalForm],
    TraditionalForm,
    Editable->True]}],
  SequenceForm["\!\(\*OverscriptBox[\(\[Phi]\), \(~\)]\)(\[Omega]) =", 
   TraditionalForm[
   Rational[1, 4] $CellContext`h $CellContext`\[Omega]^(-2) ((-4) 
      E^(Complex[0, 1] $CellContext`\[Tau]A $CellContext`\[Omega]) + 
     2 E^(Complex[
         0, 1] ($CellContext`t1 + $CellContext`\[Tau]A) \
$CellContext`\[Omega]) + 
     2 E^(Complex[
         0, 1] ($CellContext`t2 + $CellContext`\[Tau]A) \
$CellContext`\[Omega]) + $CellContext`\[Tau]A^2 $CellContext`\[Omega]^2 + 
     E^(Complex[0, 1] $CellContext`t1 $CellContext`\[Omega]) (
       2 - $CellContext`\[Tau]A^2 $CellContext`\[Omega]^2) + 
     E^(Complex[0, 1] $CellContext`t2 $CellContext`\[Omega]) (
       2 - $CellContext`\[Tau]A^2 $CellContext`\[Omega]^2) + 
     E^(Complex[
         0, 1] ($CellContext`t1 + $CellContext`t2) $CellContext`\[Omega]) (-4 + \
$CellContext`\[Tau]A^2 $CellContext`\[Omega]^2)) 
    OverTilde[$CellContext`a][$CellContext`\[Omega]]]],
  Editable->False]], "Print",
 CellChangeTimes->{3.964854564195999*^9, 3.964860125003422*^9, 
  3.9648601658840694`*^9, 3.964860210500845*^9, 3.965027706272421*^9, 
  3.965028356821047*^9},
 CellLabel->
  "During evaluation of \
In[129]:=",ExpressionUUID->"483f387b-198c-df45-862c-d0cf0fbdd248"]
}, Open  ]]
}, Closed]],

Cell[CellGroupData[{

Cell["\<\
Fourier domain representation of the transfer function (\[Tau]S = \[Tau]M =\
\[Tau]A )\
\>", "Subsubsection",
 CellChangeTimes->{{3.9137060311439104`*^9, 3.913706041060772*^9}, {
   3.913706118611493*^9, 3.913706120957143*^9}, {3.9137062377629657`*^9, 
   3.913706240230877*^9}, {3.913706415274963*^9, 3.913706418409092*^9}, {
   3.913711895048319*^9, 3.9137118961630435`*^9}, {3.949132406138836*^9, 
   3.9491324116374035`*^9}, 3.964854652423645*^9, {3.9650284122455006`*^9, 
   3.965028422414995*^9}},
 Background->RGBColor[
  0.88, 1, 0.88],ExpressionUUID->"7a8a807f-ba81-47df-9bbc-ae7da4330473"],

Cell[CellGroupData[{

Cell[BoxData[{
 RowBox[{
  RowBox[{
   RowBox[{"H", "[", "\[Omega]_", "]"}], "=", 
   RowBox[{"Simplify", "[", 
    RowBox[{
     RowBox[{
      OverscriptBox["\[Phi]", "~"], "[", "\[Omega]", "]"}], "/", 
     RowBox[{
      OverscriptBox["a", "~"], "[", "\[Omega]", "]"}]}], "]"}]}], 
  ";"}], "\[IndentingNewLine]", 
 RowBox[{"Print", "[", 
  RowBox[{"\"\<H(\[Omega]) =\>\"", ",", 
   RowBox[{
    RowBox[{"H", "[", "\[Omega]", "]"}], "//", "TraditionalForm"}]}], 
  "]"}]}], "Input",
 CellChangeTimes->{{3.913706451749073*^9, 3.9137065141827564`*^9}, {
   3.91370659252843*^9, 3.9137066193760552`*^9}, {3.946366629478571*^9, 
   3.946366633799465*^9}, 3.9463729998681927`*^9, {3.946713939032858*^9, 
   3.946713949763357*^9}, {3.946714022423172*^9, 3.9467140229888496`*^9}, {
   3.9648545806299877`*^9, 3.9648546045305977`*^9}, {3.965028376535181*^9, 
   3.9650283835651245`*^9}},
 CellLabel->
  "In[135]:=",ExpressionUUID->"43f3cca0-e130-4530-8748-4210beb4aa99"],

Cell[BoxData[
 InterpretationBox[
  RowBox[{"\<\"H(\[Omega]) =\"\>", "\[InvisibleSpace]", 
   TagBox[
    FormBox[
     FractionBox[
      RowBox[{"h", " ", 
       RowBox[{"(", 
        RowBox[{
         RowBox[{
          RowBox[{"(", 
           RowBox[{
            RowBox[{
             SuperscriptBox["\[Tau]A", "2"], " ", 
             SuperscriptBox["\[Omega]", "2"]}], "-", "4"}], ")"}], " ", 
          SuperscriptBox["\[ExponentialE]", 
           RowBox[{"\[ImaginaryI]", " ", "\[Omega]", " ", 
            RowBox[{"(", 
             RowBox[{"t1", "+", "t2"}], ")"}]}]]}], "+", 
         RowBox[{
          SuperscriptBox["\[ExponentialE]", 
           RowBox[{"\[ImaginaryI]", " ", "t1", " ", "\[Omega]"}]], " ", 
          RowBox[{"(", 
           RowBox[{"2", "-", 
            RowBox[{
             SuperscriptBox["\[Tau]A", "2"], " ", 
             SuperscriptBox["\[Omega]", "2"]}]}], ")"}]}], "+", 
         RowBox[{"2", " ", 
          SuperscriptBox["\[ExponentialE]", 
           RowBox[{"\[ImaginaryI]", " ", "\[Omega]", " ", 
            RowBox[{"(", 
             RowBox[{"t1", "+", "\[Tau]A"}], ")"}]}]]}], "+", 
         RowBox[{
          SuperscriptBox["\[ExponentialE]", 
           RowBox[{"\[ImaginaryI]", " ", "t2", " ", "\[Omega]"}]], " ", 
          RowBox[{"(", 
           RowBox[{"2", "-", 
            RowBox[{
             SuperscriptBox["\[Tau]A", "2"], " ", 
             SuperscriptBox["\[Omega]", "2"]}]}], ")"}]}], "+", 
         RowBox[{"2", " ", 
          SuperscriptBox["\[ExponentialE]", 
           RowBox[{"\[ImaginaryI]", " ", "\[Omega]", " ", 
            RowBox[{"(", 
             RowBox[{"t2", "+", "\[Tau]A"}], ")"}]}]]}], "+", 
         RowBox[{
          SuperscriptBox["\[Tau]A", "2"], " ", 
          SuperscriptBox["\[Omega]", "2"]}], "-", 
         RowBox[{"4", " ", 
          SuperscriptBox["\[ExponentialE]", 
           RowBox[{"\[ImaginaryI]", " ", "\[Tau]A", " ", "\[Omega]"}]]}]}], 
        ")"}]}], 
      RowBox[{"4", " ", 
       SuperscriptBox["\[Omega]", "2"]}]],
     TraditionalForm],
    TraditionalForm,
    Editable->True]}],
  SequenceForm["H(\[Omega]) =", 
   TraditionalForm[
   Rational[1, 4] $CellContext`h $CellContext`\[Omega]^(-2) ((-4) 
      E^(Complex[0, 1] $CellContext`\[Tau]A $CellContext`\[Omega]) + 
     2 E^(Complex[
         0, 1] ($CellContext`t1 + $CellContext`\[Tau]A) \
$CellContext`\[Omega]) + 
     2 E^(Complex[
         0, 1] ($CellContext`t2 + $CellContext`\[Tau]A) \
$CellContext`\[Omega]) + $CellContext`\[Tau]A^2 $CellContext`\[Omega]^2 + 
     E^(Complex[0, 1] $CellContext`t1 $CellContext`\[Omega]) (
       2 - $CellContext`\[Tau]A^2 $CellContext`\[Omega]^2) + 
     E^(Complex[0, 1] $CellContext`t2 $CellContext`\[Omega]) (
       2 - $CellContext`\[Tau]A^2 $CellContext`\[Omega]^2) + 
     E^(Complex[
         0, 1] ($CellContext`t1 + $CellContext`t2) $CellContext`\[Omega]) (-4 + \
$CellContext`\[Tau]A^2 $CellContext`\[Omega]^2))]],
  Editable->False]], "Print",
 CellChangeTimes->{{3.964854589783722*^9, 3.964854605326954*^9}, 
   3.96485474649498*^9, 3.9648550987693405`*^9, 3.964860215046692*^9, {
   3.9650283646629257`*^9, 3.9650283841115475`*^9}},
 CellLabel->
  "During evaluation of \
In[135]:=",ExpressionUUID->"8b4c048a-b583-4646-b119-7b2f5ef3ec14"]
}, Open  ]]
}, Closed]],

Cell[CellGroupData[{

Cell[" case \[Tau]S = \[Tau]M =\[Tau]A and thin crystal approximation, Eq. \
(10)", "Subsubsection",
 CellChangeTimes->{{3.9137060311439104`*^9, 3.913706041060772*^9}, {
   3.913706118611493*^9, 3.913706120957143*^9}, {3.9137062377629657`*^9, 
   3.913706240230877*^9}, {3.913706415274963*^9, 3.913706418409092*^9}, {
   3.913711895048319*^9, 3.9137118961630435`*^9}, {3.9464431326498013`*^9, 
   3.9464431412638474`*^9}, {3.946629128987232*^9, 3.9466291295339203`*^9}, {
   3.9467165863723392`*^9, 3.9467166023241577`*^9}, {3.9491189904052315`*^9, 
   3.9491189938262787`*^9}, {3.9561326755513916`*^9, 3.9561326761512337`*^9}, 
   3.9562122125042057`*^9, {3.96485463758337*^9, 3.9648546378176937`*^9}, {
   3.965028438348379*^9, 3.965028445593893*^9}},
 Background->RGBColor[
  0.88, 1, 0.88],ExpressionUUID->"e54fdb94-d2df-574a-8a3c-ba425c4f3c0e"],

Cell[CellGroupData[{

Cell[BoxData[{
 RowBox[{
  RowBox[{"Simplify", "[", 
   RowBox[{
    RowBox[{"H", "[", "\[Omega]", "]"}], "//.", 
    RowBox[{"{", 
     RowBox[{
      RowBox[{
       RowBox[{"t1", "+", "\[Tau]A"}], "->", "t1"}], ",", 
      RowBox[{
       RowBox[{"t2", "+", "\[Tau]A"}], "->", "t2"}], ",", 
      RowBox[{
       SuperscriptBox["\[ExponentialE]", 
        RowBox[{"\[ImaginaryI]", " ", "\[Tau]A", " ", "\[Omega]"}]], "->", 
       "1"}]}], "}"}]}], "]"}], ";"}], "\[IndentingNewLine]", 
 RowBox[{
  RowBox[{
   RowBox[{"H", "[", "\[Omega]_", "]"}], "=", 
   RowBox[{"Collect", "[", 
    RowBox[{"%", ",", "\[Tau]A", ",", "Simplify"}], "]"}]}], 
  ";"}], "\[IndentingNewLine]", 
 RowBox[{"Print", "[", 
  RowBox[{"\"\<\!\(\*TemplateBox[<|\"boxes\" -> FormBox[
RowBox[{
StyleBox[\"H\", \"TI\"], \"(\", \"\[Omega]\", \")\"}], TraditionalForm], \
\"errors\" -> {}, \"input\" -> \"H(\\\\omega)\", \"state\" -> \
\"Boxes\"|>,\"TeXAssistantTemplate\"]\) = \>\"", ",", 
   RowBox[{
    RowBox[{"H", "[", "\[Omega]", "]"}], "//", "TraditionalForm"}]}], 
  "]"}]}], "Input",
 CellChangeTimes->{{3.9561326803514824`*^9, 3.9561327109401627`*^9}, {
   3.956132800119112*^9, 3.956132838259693*^9}, {3.956132891511791*^9, 
   3.95613293015172*^9}, {3.956132975456806*^9, 3.9561330125768356`*^9}, {
   3.956211626769863*^9, 3.956211637920536*^9}, {3.9562116820377483`*^9, 
   3.9562116921759663`*^9}, {3.9648547363880024`*^9, 3.964854767880924*^9}, {
   3.9648550148991604`*^9, 3.964855040798851*^9}, 3.9650284852405148`*^9},
 CellLabel->
  "In[137]:=",ExpressionUUID->"4adac815-69e7-e94c-83b3-39d95bbbf476"],

Cell[BoxData[
 InterpretationBox[
  RowBox[{"\<\"\\!\\(\\*TemplateBox[<|\\\"boxes\\\" -> \
FormBox[RowBox[{StyleBox[\\\"H\\\", \\\"TI\\\"], \\\"(\\\", \\\"\[Omega]\\\", \
\\\")\\\"}], TraditionalForm], \\\"errors\\\" -> {}, \\\"input\\\" -> \
\\\"H(\\\\\\\\omega)\\\", \\\"state\\\" -> \
\\\"Boxes\\\"|>,\\\"TeXAssistantTemplate\\\"]\\) = \"\>", "\[InvisibleSpace]", 
   TagBox[
    FormBox[
     RowBox[{
      RowBox[{
       FractionBox["1", "4"], " ", "h", " ", 
       SuperscriptBox["\[Tau]A", "2"], " ", 
       RowBox[{"(", 
        RowBox[{
         RowBox[{"-", "1"}], "+", 
         SuperscriptBox["\[ExponentialE]", 
          RowBox[{"\[ImaginaryI]", " ", "t1", " ", "\[Omega]"}]]}], ")"}], 
       " ", 
       RowBox[{"(", 
        RowBox[{
         RowBox[{"-", "1"}], "+", 
         SuperscriptBox["\[ExponentialE]", 
          RowBox[{"\[ImaginaryI]", " ", "t2", " ", "\[Omega]"}]]}], ")"}]}], 
      "-", 
      FractionBox[
       RowBox[{"h", " ", 
        RowBox[{"(", 
         RowBox[{
          RowBox[{"-", "1"}], "+", 
          SuperscriptBox["\[ExponentialE]", 
           RowBox[{"\[ImaginaryI]", " ", "t1", " ", "\[Omega]"}]]}], ")"}], 
        " ", 
        RowBox[{"(", 
         RowBox[{
          RowBox[{"-", "1"}], "+", 
          SuperscriptBox["\[ExponentialE]", 
           RowBox[{"\[ImaginaryI]", " ", "t2", " ", "\[Omega]"}]]}], ")"}]}], 
       SuperscriptBox["\[Omega]", "2"]]}],
     TraditionalForm],
    TraditionalForm,
    Editable->True]}],
  SequenceForm[
  "\!\(\*TemplateBox[<|\"boxes\" -> FormBox[RowBox[{StyleBox[\"H\", \"TI\"], \
\"(\", \"\[Omega]\", \")\"}], TraditionalForm], \"errors\" -> {}, \"input\" \
-> \"H(\\\\omega)\", \"state\" -> \"Boxes\"|>,\"TeXAssistantTemplate\"]\) = ", 
   TraditionalForm[
   Rational[1, 4] (-1 + 
      E^(Complex[0, 1] $CellContext`t1 $CellContext`\[Omega])) (-1 + 
      E^(Complex[
         0, 1] $CellContext`t2 $CellContext`\[Omega])) $CellContext`h \
$CellContext`\[Tau]A^2 - (-1 + 
     E^(Complex[0, 1] $CellContext`t1 $CellContext`\[Omega])) (-1 + 
     E^(Complex[
        0, 1] $CellContext`t2 $CellContext`\[Omega])) $CellContext`h \
$CellContext`\[Omega]^(-2)]],
  Editable->False]], "Print",
 CellChangeTimes->{{3.95621165478619*^9, 3.9562117207785645`*^9}, 
   3.9648547049422283`*^9, {3.9648547372627697`*^9, 3.964854768536682*^9}, {
   3.964855015648224*^9, 3.964855042595028*^9}, 3.964855102362255*^9, 
   3.964860218186577*^9, 3.9650285965467625`*^9},
 CellLabel->
  "During evaluation of \
In[137]:=",ExpressionUUID->"be18f2db-ef95-9940-b959-e12adc357026"]
}, Open  ]]
}, Closed]],

Cell[CellGroupData[{

Cell["H[\[Omega]] magnitude, Eq. (11b)", "Subsubsection",
 CellChangeTimes->{{3.9137060311439104`*^9, 3.913706041060772*^9}, {
   3.913706118611493*^9, 3.913706120957143*^9}, {3.9137062377629657`*^9, 
   3.913706240230877*^9}, {3.913706415274963*^9, 3.913706418409092*^9}, {
   3.9137066559652815`*^9, 3.913706662636324*^9}, {3.9137067890913167`*^9, 
   3.91370679126737*^9}, {3.9137068837141004`*^9, 3.913706897338529*^9}, {
   3.913711250263368*^9, 3.913711283391116*^9}, {3.913711858660451*^9, 
   3.913711876121786*^9}, {3.9137133654345427`*^9, 3.9137134109756384`*^9}, {
   3.949119124700014*^9, 3.949119128027294*^9}, 3.9562116011068897`*^9, {
   3.9562119311980877`*^9, 3.9562119318375816`*^9}},
 Background->RGBColor[
  0.88, 1, 0.88],ExpressionUUID->"01f2fb5e-ff19-4042-9a55-c0a73fe571ab"],

Cell[CellGroupData[{

Cell[BoxData[
 RowBox[{"Print", "[", 
  RowBox[{"\"\<|H(\[Omega])| = \>\"", ",", 
   RowBox[{"Simplify", "[", 
    RowBox[{
     RowBox[{"ComplexExpand", "[", 
      RowBox[{"Abs", "[", 
       RowBox[{"H", "[", "\[Omega]", "]"}], "]"}], "]"}], ",", 
     RowBox[{"Assumptions", "->", 
      RowBox[{
       RowBox[{
        SuperscriptBox["\[Omega]", "4"], ">", "0"}], "&&", 
       RowBox[{"h", ">", "0"}], "&&", " ", 
       RowBox[{
        RowBox[{
         SuperscriptBox[
          RowBox[{"(", 
           RowBox[{
            RowBox[{"-", "4"}], "+", 
            RowBox[{
             SuperscriptBox["\[Tau]A", "2"], " ", 
             SuperscriptBox["\[Omega]", "2"]}]}], ")"}], "2"], 
         SuperscriptBox[
          RowBox[{"Sin", "[", 
           FractionBox[
            RowBox[{"t1", " ", "\[Omega]"}], "2"], "]"}], "2"], " ", 
         SuperscriptBox[
          RowBox[{"Sin", "[", 
           FractionBox[
            RowBox[{"t2", " ", "\[Omega]"}], "2"], "]"}], "2"]}], ">", 
        "0"}]}]}]}], "]"}]}], "]"}]], "Input",
 CellChangeTimes->{{3.9125990956988363`*^9, 3.9125990980105176`*^9}, {
   3.912599231281047*^9, 3.9125992854904666`*^9}, {3.9125996696361065`*^9, 
   3.9125997034868517`*^9}, {3.9131802455283422`*^9, 3.9131802460092487`*^9}, 
   3.913180604820197*^9, {3.9135358161428947`*^9, 3.91353586574807*^9}, {
   3.913713446742322*^9, 3.913713462629869*^9}, {3.9138892333343105`*^9, 
   3.9138892444083085`*^9}, {3.913891077844969*^9, 3.9138911155683494`*^9}, {
   3.913892062740196*^9, 3.9138920758269587`*^9}, {3.9463758928343525`*^9, 
   3.9463758934425354`*^9}, {3.9466313983303604`*^9, 3.946631400204956*^9}, {
   3.946714088643133*^9, 3.94671409858477*^9}, 3.9470575285793915`*^9, {
   3.956211577808634*^9, 3.9562115795970917`*^9}, {3.9562117458844337`*^9, 
   3.956211746125189*^9}, {3.9562119134217033`*^9, 3.956211922948208*^9}, {
   3.9648552942548656`*^9, 3.9648554227372704`*^9}, 3.964855477446636*^9},
 CellLabel->
  "In[491]:=",ExpressionUUID->"bab2eda4-198d-4804-8ab0-16d5ebba40bb"],

Cell[BoxData[
 InterpretationBox[
  RowBox[{"\<\"|H(\[Omega])| = \"\>", "\[InvisibleSpace]", 
   FractionBox[
    RowBox[{"h", " ", 
     RowBox[{"Abs", "[", 
      RowBox[{
       RowBox[{"-", "4"}], "+", 
       RowBox[{
        SuperscriptBox["\[Tau]A", "2"], " ", 
        SuperscriptBox["\[Omega]", "2"]}]}], "]"}], " ", 
     RowBox[{"Abs", "[", 
      RowBox[{"Sin", "[", 
       FractionBox[
        RowBox[{"t1", " ", "\[Omega]"}], "2"], "]"}], "]"}], " ", 
     RowBox[{"Abs", "[", 
      RowBox[{"Sin", "[", 
       FractionBox[
        RowBox[{"t2", " ", "\[Omega]"}], "2"], "]"}], "]"}]}], 
    SuperscriptBox["\[Omega]", "2"]]}],
  SequenceForm[
  "|H(\[Omega])| = ", $CellContext`h $CellContext`\[Omega]^(-2) 
   Abs[-4 + $CellContext`\[Tau]A^2 $CellContext`\[Omega]^2] Abs[
     Sin[Rational[1, 2] $CellContext`t1 $CellContext`\[Omega]]] Abs[
     Sin[Rational[1, 2] $CellContext`t2 $CellContext`\[Omega]]]],
  Editable->False]], "Print",
 CellChangeTimes->{
  3.9125997046156726`*^9, 3.913180246951971*^9, 3.91318060621004*^9, {
   3.9135358300890656`*^9, 3.913535866713462*^9}, {3.9137134513943033`*^9, 
   3.913713463189721*^9}, 3.913889253646789*^9, 3.9138910840355005`*^9, 
   3.9138911161770563`*^9, 3.913892070081682*^9, 3.9145614187090607`*^9, 
   3.9463761282743206`*^9, 3.9466314009692326`*^9, 3.9466320822575207`*^9, {
   3.9467140902775764`*^9, 3.9467140996571827`*^9}, 3.9470424331583004`*^9, 
   3.9470575299511604`*^9, 3.9562115819239273`*^9, 3.956211747731556*^9, 
   3.956211917911495*^9, 3.964855233521303*^9, {3.9648552973166237`*^9, 
   3.9648554237471046`*^9}, 3.9648554790397224`*^9, 3.9648602255598106`*^9},
 CellLabel->
  "During evaluation of \
In[491]:=",ExpressionUUID->"cabf1830-11c9-aa43-811c-412e6b3526cc"]
}, Open  ]]
}, Closed]],

Cell[CellGroupData[{

Cell[TextData[{
 "H[\[Omega]] limit as ",
 Cell[BoxData[
  RowBox[{"\[Omega]", "->", "0"}]],ExpressionUUID->
  "fe887d5c-666f-7745-82e0-3ec37bd81532"],
 ", Eq. (12)"
}], "Subsubsection",
 CellChangeTimes->{{3.9137060311439104`*^9, 3.913706041060772*^9}, {
  3.913706118611493*^9, 3.913706120957143*^9}, {3.9137062377629657`*^9, 
  3.913706240230877*^9}, {3.913706415274963*^9, 3.913706418409092*^9}, {
  3.9137066559652815`*^9, 3.913706662636324*^9}, {3.9137067890913167`*^9, 
  3.91370679126737*^9}, {3.9137068837141004`*^9, 3.913706897338529*^9}, {
  3.913711250263368*^9, 3.913711283391116*^9}, {3.913711858660451*^9, 
  3.913711876121786*^9}, {3.9470572404648876`*^9, 3.947057246353052*^9}, {
  3.949119260851616*^9, 3.9491192633346367`*^9}, {3.964855217588022*^9, 
  3.964855220821211*^9}, {3.9648601010079765`*^9, 3.964860105008129*^9}},
 Background->RGBColor[
  0.88, 1, 0.88],ExpressionUUID->"fd14a606-14a9-5b43-be00-b9c2cdaa14d4"],

Cell[CellGroupData[{

Cell[BoxData[
 RowBox[{"Print", "[", 
  RowBox[{"\"\<\!\(\*TemplateBox[<|\"boxes\" -> FormBox[
RowBox[{
UnderscriptBox[\"lim\", 
RowBox[{\"\[Omega]\", \"\[Rule]\", \"0\"}], LimitsPositioning -> True], 
StyleBox[\"H\", \"TI\"], 
RowBox[{\"(\", \"\[Omega]\", \")\"}]}], TraditionalForm], \"errors\" -> {}, \
\"input\" -> \"\\\\lim_{\\\\omega\\\\rightarrow 0} H(\\\\omega)\", \"state\" \
-> \"Boxes\"|>,\"TeXAssistantTemplate\"]\) = \>\"", ",", 
   RowBox[{
    RowBox[{"Limit", "[", 
     RowBox[{
      RowBox[{"H", "[", "\[Omega]", "]"}], ",", 
      RowBox[{"\[Omega]", "->", "0"}]}], "]"}], "//", "TraditionalForm"}]}], 
  "]"}]], "Input",
 CellChangeTimes->{{3.9466313673423004`*^9, 3.9466313786466846`*^9}, {
   3.9467172446279507`*^9, 3.9467172558551674`*^9}, {3.9470572740337048`*^9, 
   3.9470573160120697`*^9}, {3.9470573497652264`*^9, 3.94705735423633*^9}, 
   3.947057520336912*^9, {3.9562116071903496`*^9, 3.956211608429367*^9}, {
   3.956211776320671*^9, 3.9562117768015633`*^9}, {3.9562120686387215`*^9, 
   3.956212078062086*^9}, {3.964855186890377*^9, 3.9648551872340584`*^9}, 
   3.964855488287918*^9, {3.964860110850519*^9, 3.9648601110695133`*^9}},
 CellLabel->
  "In[492]:=",ExpressionUUID->"adcd1f0d-64d9-6144-87b8-312f06141a91"],

Cell[BoxData[
 InterpretationBox[
  RowBox[{"\<\"\\!\\(\\*TemplateBox[<|\\\"boxes\\\" -> \
FormBox[RowBox[{UnderscriptBox[\\\"lim\\\", RowBox[{\\\"\[Omega]\\\", \\\"\
\[Rule]\\\", \\\"0\\\"}], LimitsPositioning -> True], StyleBox[\\\"H\\\", \
\\\"TI\\\"], RowBox[{\\\"(\\\", \\\"\[Omega]\\\", \\\")\\\"}]}], \
TraditionalForm], \\\"errors\\\" -> {}, \\\"input\\\" -> \
\\\"\\\\\\\\lim_{\\\\\\\\omega\\\\\\\\rightarrow 0} H(\\\\\\\\omega)\\\", \
\\\"state\\\" -> \\\"Boxes\\\"|>,\\\"TeXAssistantTemplate\\\"]\\) = \"\>", 
   "\[InvisibleSpace]", 
   TagBox[
    FormBox[
     RowBox[{"h", " ", "t1", " ", "t2"}],
     TraditionalForm],
    TraditionalForm,
    Editable->True]}],
  SequenceForm[
  "\!\(\*TemplateBox[<|\"boxes\" -> FormBox[RowBox[{UnderscriptBox[\"lim\", \
RowBox[{\"\[Omega]\", \"\[Rule]\", \"0\"}], LimitsPositioning -> True], \
StyleBox[\"H\", \"TI\"], RowBox[{\"(\", \"\[Omega]\", \")\"}]}], \
TraditionalForm], \"errors\" -> {}, \"input\" -> \
\"\\\\lim_{\\\\omega\\\\rightarrow 0} H(\\\\omega)\", \"state\" -> \
\"Boxes\"|>,\"TeXAssistantTemplate\"]\) = ", 
   TraditionalForm[$CellContext`h $CellContext`t1 $CellContext`t2]],
  Editable->False]], "Print",
 CellChangeTimes->{
  3.94704235605999*^9, 3.947057318229433*^9, {3.9470573504217186`*^9, 
   3.9470573548624153`*^9}, {3.9491192340685596`*^9, 3.9491192360680904`*^9}, 
   3.9562116098668785`*^9, 3.9562120790560284`*^9, 3.964855489865307*^9, 
   3.964860111803385*^9, 3.964860228746565*^9},
 CellLabel->
  "During evaluation of \
In[492]:=",ExpressionUUID->"88077751-4f72-174f-96f3-a74bebcd0af9"]
}, Open  ]]
}, Closed]],

Cell[CellGroupData[{

Cell["H(\[Omega]) low-frequency envelope, Eq. (13b)", "Subsubsection",
 CellChangeTimes->{{3.9137060311439104`*^9, 3.913706041060772*^9}, {
   3.913706118611493*^9, 3.913706120957143*^9}, {3.9137062377629657`*^9, 
   3.913706240230877*^9}, {3.913706415274963*^9, 3.913706418409092*^9}, {
   3.9137066559652815`*^9, 3.913706662636324*^9}, {3.9137067890913167`*^9, 
   3.91370679126737*^9}, {3.9137068837141004`*^9, 3.913706897338529*^9}, {
   3.913711250263368*^9, 3.913711283391116*^9}, {3.913711858660451*^9, 
   3.913711876121786*^9}, {3.9137133654345427`*^9, 3.9137134109756384`*^9}, {
   3.9137135090051813`*^9, 3.9137135110746074`*^9}, {3.913713560188508*^9, 
   3.9137135902161417`*^9}, {3.913713746429353*^9, 3.9137137929579725`*^9}, {
   3.9137140760859523`*^9, 3.9137140784851427`*^9}, {3.9139540212526855`*^9, 
   3.9139540225481825`*^9}, 3.9463770669740753`*^9, {3.946802906070215*^9, 
   3.9468029189738407`*^9}, {3.946802963587879*^9, 3.946802968072317*^9}, 
   3.947057187830721*^9, {3.9491197814097958`*^9, 3.9491197847684135`*^9}, {
   3.9562120371549625`*^9, 3.9562120492334213`*^9}, {3.9648599970562153`*^9, 
   3.9648600325631847`*^9}, {3.964860273345825*^9, 3.964860282187523*^9}, {
   3.964951455781683*^9, 3.964951456734564*^9}},
 Background->RGBColor[
  0.88, 1, 0.88],ExpressionUUID->"76fde5bd-2365-4e09-b82a-3d597a962eb1"],

Cell[CellGroupData[{

Cell[BoxData[{
 RowBox[{
  RowBox[{"Clear", "[", "\"\<Global`*\>\"", "]"}], ";", 
  RowBox[{"Remove", "[", "\"\<Global`*\>\"", "]"}], 
  ";"}], "\[IndentingNewLine]", 
 RowBox[{
  RowBox[{"envelope", "=", 
   RowBox[{
    FractionBox[
     RowBox[{"4", "h", " ", 
      RowBox[{"Sin", "[", 
       FractionBox[
        RowBox[{"t1", " ", "\[Omega]"}], "2"], "]"}], " ", 
      RowBox[{"Sin", "[", 
       FractionBox[
        RowBox[{"t2", " ", "\[Omega]"}], "2"], "]"}]}], 
     SuperscriptBox["\[Omega]", "2"]], "/.", 
    RowBox[{"{", 
     RowBox[{
      RowBox[{
       RowBox[{"t1", " ", "\[Omega]"}], "->", "\[Pi]"}], ",", 
      RowBox[{
       RowBox[{"t2", " ", "\[Omega]"}], "->", "\[Pi]"}]}], "}"}]}]}], 
  ";"}], "\[IndentingNewLine]", 
 RowBox[{
  RowBox[{"Print", "[", 
   RowBox[{"\"\<|H(\[Omega])| \[TildeTilde] \>\"", ",", "envelope"}], "]"}], 
  "\[IndentingNewLine]", 
  RowBox[{"(*", " ", 
   RowBox[{"|", 
    RowBox[{"H", 
     RowBox[{"(", "\[Omega]", ")"}]}], "|", " ", "pole"}], " ", 
   "*)"}]}], "\[IndentingNewLine]", 
 RowBox[{
  RowBox[{"pole", "=", 
   RowBox[{
    RowBox[{"Solve", "[", 
     RowBox[{
      RowBox[{
       RowBox[{
        RowBox[{"h", " ", "t1", " ", "t2"}], "==", "\[InvisibleSpace]", 
        FractionBox[
         RowBox[{"4", " ", "h"}], 
         SuperscriptBox["\[Omega]", "2"]]}], "&&", 
       RowBox[{"\[Omega]", ">", "0"}]}], ",", "\[Omega]", ",", "Reals"}], 
     "]"}], "[", 
    RowBox[{"[", 
     RowBox[{"1", ",", "1"}], "]"}], "]"}]}], ";"}], "\[IndentingNewLine]", 
 RowBox[{"Print", "[", 
  RowBox[{"\"\<\!\(\*TemplateBox[<|\"boxes\" -> FormBox[
SubscriptBox[\"\[Omega]\", \"0\"], TraditionalForm], \"errors\" -> {}, \
\"input\" -> \"\\\\omega_0\", \"state\" -> \"Boxes\"|>,\"TeXAssistantTemplate\
\"]\) = \>\"", ",", 
   RowBox[{
    RowBox[{"\[Omega]", "/.", 
     RowBox[{"Simplify", "[", 
      RowBox[{"pole", ",", 
       RowBox[{"Assumptions", "->", 
        RowBox[{
         RowBox[{"t1", ">", "0"}], "&&", 
         RowBox[{"t2", ">", "0"}]}]}]}], "]"}]}], "//", "TraditionalForm"}]}],
   "]"}]}], "Input",
 CellChangeTimes->{{3.9137136115210385`*^9, 3.9137136334992294`*^9}, {
   3.9137137037989783`*^9, 3.913713714068627*^9}, 3.913713955741499*^9, {
   3.913953874113197*^9, 3.9139538815891266`*^9}, {3.913953957873777*^9, 
   3.9139539923167453`*^9}, {3.9466311643495617`*^9, 3.946631174196171*^9}, {
   3.9466317535202503`*^9, 3.9466318243464375`*^9}, {3.9466318649412365`*^9, 
   3.946631989557884*^9}, {3.9466320278921947`*^9, 3.9466321271441593`*^9}, {
   3.946797833403204*^9, 3.946797900469145*^9}, {3.9468009667080383`*^9, 
   3.9468009671454315`*^9}, {3.946802898666874*^9, 3.9468028996658154`*^9}, {
   3.947042452981762*^9, 3.947042453349476*^9}, 3.947043431475586*^9, {
   3.9491193220770073`*^9, 3.949119328188799*^9}, {3.956212090057949*^9, 
   3.956212090850008*^9}, {3.9648602586617947`*^9, 3.9648603099581966`*^9}, {
   3.9648603814370327`*^9, 3.9648605258196316`*^9}, {3.964860589882412*^9, 
   3.9648606054884644`*^9}, {3.964860693718439*^9, 3.964860700139124*^9}, {
   3.964860763462948*^9, 3.9648607693052616`*^9}},
 CellLabel->
  "In[517]:=",ExpressionUUID->"da8ff9f9-cfc1-4a84-b7d8-b48cc5ba8691"],

Cell[CellGroupData[{

Cell[BoxData[
 InterpretationBox[
  RowBox[{"\<\"|H(\[Omega])| \[TildeTilde] \"\>", "\[InvisibleSpace]", 
   FractionBox[
    RowBox[{"4", " ", "h"}], 
    SuperscriptBox["\[Omega]", "2"]]}],
  SequenceForm[
  "|H(\[Omega])| \[TildeTilde] ", 4 $CellContext`h $CellContext`\[Omega]^(-2)],
  Editable->False]], "Print",
 CellChangeTimes->{
  3.946631992431797*^9, {3.946632057822647*^9, 3.9466321275502853`*^9}, 
   3.9467141176996956`*^9, 3.9470573886097336`*^9, 3.956212095736124*^9, 
   3.964860409580948*^9, 3.964860439933201*^9, {3.9648605047617054`*^9, 
   3.9648605264441166`*^9}, 3.9648606064097652`*^9, 3.964860770085943*^9},
 CellLabel->
  "During evaluation of \
In[517]:=",ExpressionUUID->"f0d71613-32ce-d64d-a60c-9154b2abd844"],

Cell[BoxData[
 InterpretationBox[
  RowBox[{"\<\"\\!\\(\\*TemplateBox[<|\\\"boxes\\\" -> \
FormBox[SubscriptBox[\\\"\[Omega]\\\", \\\"0\\\"], TraditionalForm], \
\\\"errors\\\" -> {}, \\\"input\\\" -> \\\"\\\\\\\\omega_0\\\", \\\"state\\\" \
-> \\\"Boxes\\\"|>,\\\"TeXAssistantTemplate\\\"]\\) = \"\>", 
   "\[InvisibleSpace]", 
   TagBox[
    FormBox[
     FractionBox["2", 
      SqrtBox[
       RowBox[{"t1", " ", "t2"}]]],
     TraditionalForm],
    TraditionalForm,
    Editable->True]}],
  SequenceForm[
  "\!\(\*TemplateBox[<|\"boxes\" -> FormBox[SubscriptBox[\"\[Omega]\", \
\"0\"], TraditionalForm], \"errors\" -> {}, \"input\" -> \"\\\\omega_0\", \
\"state\" -> \"Boxes\"|>,\"TeXAssistantTemplate\"]\) = ", 
   TraditionalForm[2 ($CellContext`t1 $CellContext`t2)^Rational[-1, 2]]],
  Editable->False]], "Print",
 CellChangeTimes->{
  3.946631992431797*^9, {3.946632057822647*^9, 3.9466321275502853`*^9}, 
   3.9467141176996956`*^9, 3.9470573886097336`*^9, 3.956212095736124*^9, 
   3.964860409580948*^9, 3.964860439933201*^9, {3.9648605047617054`*^9, 
   3.9648605264441166`*^9}, 3.9648606064097652`*^9, 3.964860770101597*^9},
 CellLabel->
  "During evaluation of \
In[517]:=",ExpressionUUID->"bac17610-7d28-524c-939e-9e853dc8a404"]
}, Open  ]]
}, Closed]]
}, Closed]],

Cell[CellGroupData[{

Cell["H(\[Omega]) high-frequency envelope, Eq. (13c)", "Subsubsection",
 CellChangeTimes->{{3.9137060311439104`*^9, 3.913706041060772*^9}, {
   3.913706118611493*^9, 3.913706120957143*^9}, {3.9137062377629657`*^9, 
   3.913706240230877*^9}, {3.913706415274963*^9, 3.913706418409092*^9}, {
   3.9137066559652815`*^9, 3.913706662636324*^9}, {3.9137067890913167`*^9, 
   3.91370679126737*^9}, {3.9137068837141004`*^9, 3.913706897338529*^9}, {
   3.913711250263368*^9, 3.913711283391116*^9}, {3.913711858660451*^9, 
   3.913711876121786*^9}, {3.9137133654345427`*^9, 3.9137134109756384`*^9}, {
   3.9137135090051813`*^9, 3.9137135110746074`*^9}, {3.913713560188508*^9, 
   3.9137135902161417`*^9}, {3.913713746429353*^9, 3.9137138101391077`*^9}, {
   3.913713845011565*^9, 3.9137138520733986`*^9}, 3.9137138907131414`*^9, {
   3.946802929487751*^9, 3.9468029915210743`*^9}, {3.946803039713667*^9, 
   3.9468030442748413`*^9}, 3.947057472227457*^9, {3.9491197594610443`*^9, 
   3.949119767850897*^9}, 3.9562120529852695`*^9, {3.9648606323171425`*^9, 
   3.964860661576742*^9}, {3.964951459703396*^9, 3.9649514603590527`*^9}},
 Background->RGBColor[
  0.88, 1, 0.88],ExpressionUUID->"30172ce4-65cb-4dfc-a720-5fff8e2b9f5a"],

Cell[CellGroupData[{

Cell[BoxData[{
 RowBox[{
  RowBox[{"Clear", "[", "\"\<Global`*\>\"", "]"}], ";", 
  RowBox[{"Remove", "[", "\"\<Global`*\>\"", "]"}], 
  ";"}], "\[IndentingNewLine]", 
 RowBox[{
  RowBox[{"H\[Omega]", "=", 
   FractionBox[
    RowBox[{"h", " ", 
     RowBox[{"(", 
      RowBox[{
       RowBox[{"-", "4"}], "+", 
       RowBox[{
        SuperscriptBox["\[Tau]A", "2"], " ", 
        SuperscriptBox["\[Omega]", "2"]}]}], ")"}], " ", 
     RowBox[{"Sin", "[", 
      FractionBox[
       RowBox[{"t1", " ", "\[Omega]"}], "2"], "]"}], " ", 
     RowBox[{"Sin", "[", 
      FractionBox[
       RowBox[{"t2", " ", "\[Omega]"}], "2"], "]"}]}], 
    SuperscriptBox["\[Omega]", "2"]]}], ";"}], "\[IndentingNewLine]", 
 RowBox[{
  RowBox[{"envelope", "=", 
   RowBox[{
    RowBox[{"Normal", "[", 
     RowBox[{"Series", "[", 
      RowBox[{"H\[Omega]", ",", 
       RowBox[{"{", 
        RowBox[{"\[Omega]", ",", "Infinity", ",", "0"}], "}"}]}], "]"}], 
     "]"}], "/.", 
    RowBox[{"{", 
     RowBox[{
      RowBox[{
       RowBox[{"t1", " ", "\[Omega]"}], "->", "\[Pi]"}], ",", 
      RowBox[{
       RowBox[{"t2", " ", "\[Omega]"}], "->", "\[Pi]"}]}], "}"}]}]}], 
  ";"}], "\[IndentingNewLine]", 
 RowBox[{"Print", "[", 
  RowBox[{"\"\<|H(\[Omega])| \[TildeTilde] \>\"", ",", "envelope"}], 
  "]"}], "\[IndentingNewLine]", 
 RowBox[{
  RowBox[{"zero", "=", 
   RowBox[{
    RowBox[{"Solve", "[", 
     RowBox[{
      RowBox[{
       RowBox[{
        FractionBox[
         RowBox[{"4", "h"}], 
         SuperscriptBox["\[Omega]", "2"]], "==", "\[InvisibleSpace]", 
        RowBox[{"h", " ", 
         SuperscriptBox["\[Tau]A", "2"]}]}], "&&", 
       RowBox[{"\[Omega]", ">", "0"}], "&&", 
       RowBox[{"\[Tau]A", ">", "0"}]}], ",", "\[Omega]"}], "]"}], "[", 
    RowBox[{"[", 
     RowBox[{"1", ",", "1"}], "]"}], "]"}]}], ";"}], "\[IndentingNewLine]", 
 RowBox[{"Print", "[", 
  RowBox[{"\"\<\!\(\*TemplateBox[<|\"boxes\" -> FormBox[
SubscriptBox[\"\[Omega]\", \"1\"], TraditionalForm], \"errors\" -> {}, \
\"input\" -> \"\\\\omega_1\", \"state\" -> \"Boxes\"|>,\"TeXAssistantTemplate\
\"]\) = \>\"", ",", 
   RowBox[{"\[Omega]", "/.", 
    RowBox[{"Simplify", "[", 
     RowBox[{"zero", ",", 
      RowBox[{"Assumptions", "->", 
       RowBox[{"\[Tau]A", ">", "0"}]}]}], "]"}]}]}], "]"}]}], "Input",
 CellChangeTimes->{{3.9137139063127356`*^9, 3.913713911846326*^9}, 
   3.913713977747344*^9, {3.946632190916704*^9, 3.9466322852096424`*^9}, {
   3.946632338431383*^9, 3.946632409284189*^9}, {3.9468029983940983`*^9, 
   3.9468030485853977`*^9}, {3.9470574707232914`*^9, 
   3.9470574940340405`*^9}, {3.9491195477077065`*^9, 
   3.9491195938621864`*^9}, {3.949119630467945*^9, 3.949119677175682*^9}, {
   3.9491197086695232`*^9, 3.949119731368801*^9}, {3.9562121058996773`*^9, 
   3.9562121413661213`*^9}, {3.964860719421978*^9, 3.9648608125541344`*^9}, {
   3.964860847360449*^9, 3.964860910300419*^9}},
 CellLabel->
  "In[552]:=",ExpressionUUID->"b93bd830-4e19-43d1-87c4-d99bd1622a00"],

Cell[CellGroupData[{

Cell[BoxData[
 InterpretationBox[
  RowBox[{"\<\"|H(\[Omega])| \[TildeTilde] \"\>", "\[InvisibleSpace]", 
   RowBox[{"h", " ", 
    SuperscriptBox["\[Tau]A", "2"]}]}],
  SequenceForm[
  "|H(\[Omega])| \[TildeTilde] ", $CellContext`h $CellContext`\[Tau]A^2],
  Editable->False]], "Print",
 CellChangeTimes->{{3.9466322335809917`*^9, 3.9466322857406597`*^9}, {
   3.946632339118723*^9, 3.9466324098153057`*^9}, 3.9467141217705784`*^9, 
   3.947057496379431*^9, 3.949119641574692*^9, 3.9491196795813675`*^9, {
   3.949119720621334*^9, 3.949119734211849*^9}, {3.9562121231905823`*^9, 
   3.9562121424039936`*^9}, {3.9648607944021015`*^9, 3.9648608135382423`*^9}, 
   3.9648608494380474`*^9, {3.9648609052699795`*^9, 3.964860911174843*^9}},
 CellLabel->
  "During evaluation of \
In[552]:=",ExpressionUUID->"70ab5c45-6d99-4d45-9842-8317c8d46a94"],

Cell[BoxData[
 InterpretationBox[
  RowBox[{"\<\"\\!\\(\\*TemplateBox[<|\\\"boxes\\\" -> \
FormBox[SubscriptBox[\\\"\[Omega]\\\", \\\"1\\\"], TraditionalForm], \
\\\"errors\\\" -> {}, \\\"input\\\" -> \\\"\\\\\\\\omega_1\\\", \\\"state\\\" \
-> \\\"Boxes\\\"|>,\\\"TeXAssistantTemplate\\\"]\\) = \"\>", 
   "\[InvisibleSpace]", 
   FractionBox["2", "\[Tau]A"]}],
  SequenceForm[
  "\!\(\*TemplateBox[<|\"boxes\" -> FormBox[SubscriptBox[\"\[Omega]\", \
\"1\"], TraditionalForm], \"errors\" -> {}, \"input\" -> \"\\\\omega_1\", \
\"state\" -> \"Boxes\"|>,\"TeXAssistantTemplate\"]\) = ", 
   2/$CellContext`\[Tau]A],
  Editable->False]], "Print",
 CellChangeTimes->{{3.9466322335809917`*^9, 3.9466322857406597`*^9}, {
   3.946632339118723*^9, 3.9466324098153057`*^9}, 3.9467141217705784`*^9, 
   3.947057496379431*^9, 3.949119641574692*^9, 3.9491196795813675`*^9, {
   3.949119720621334*^9, 3.949119734211849*^9}, {3.9562121231905823`*^9, 
   3.9562121424039936`*^9}, {3.9648607944021015`*^9, 3.9648608135382423`*^9}, 
   3.9648608494380474`*^9, {3.9648609052699795`*^9, 3.9648609111904984`*^9}},
 CellLabel->
  "During evaluation of \
In[552]:=",ExpressionUUID->"51db3c69-b992-5a47-a8c9-3d923e170e30"]
}, Open  ]]
}, Closed]]
}, Closed]],

Cell[CellGroupData[{

Cell["Figure 4", "Subsubsection",
 CellChangeTimes->{{3.9137060311439104`*^9, 3.913706041060772*^9}, {
   3.913706118611493*^9, 3.913706120957143*^9}, {3.9137062377629657`*^9, 
   3.913706240230877*^9}, {3.913706415274963*^9, 3.913706418409092*^9}, {
   3.9137066559652815`*^9, 3.913706662636324*^9}, {3.9137067890913167`*^9, 
   3.91370679126737*^9}, {3.9137068837141004`*^9, 3.913706897338529*^9}, {
   3.913711250263368*^9, 3.913711283391116*^9}, {3.913711858660451*^9, 
   3.913711876121786*^9}, {3.9137133654345427`*^9, 3.9137134109756384`*^9}, {
   3.9137135090051813`*^9, 3.9137135110746074`*^9}, {3.913713560188508*^9, 
   3.9137135902161417`*^9}, {3.913713746429353*^9, 3.9137138101391077`*^9}, {
   3.913713845011565*^9, 3.9137138520733986`*^9}, 3.9137138907131414`*^9, {
   3.913714751741206*^9, 3.913714780137077*^9}, 3.946635987660202*^9, {
   3.94663677611475*^9, 3.9466367839099064`*^9}, 3.94912007030567*^9, 
   3.9648609432298775`*^9},
 Background->RGBColor[
  0.88, 1, 0.88],ExpressionUUID->"fdad0256-c874-894a-86b8-e3406ce42a05"],

Cell[CellGroupData[{

Cell[BoxData[{
 RowBox[{
  RowBox[{"Clear", "[", "\"\<Global`*\>\"", "]"}], ";", 
  RowBox[{"Remove", "[", "\"\<Global`*\>\"", "]"}], 
  ";"}], "\[IndentingNewLine]", 
 RowBox[{
  RowBox[{
   RowBox[{"H\[Omega]", "=", 
    FractionBox[
     RowBox[{"h", " ", 
      RowBox[{"Abs", "[", 
       RowBox[{
        RowBox[{"(", 
         RowBox[{"4", "-", 
          RowBox[{
           SuperscriptBox["\[Tau]A", "2"], " ", 
           SuperscriptBox["\[Omega]", "2"]}]}], ")"}], " ", 
        RowBox[{"Sin", "[", 
         FractionBox[
          RowBox[{"t1", " ", "\[Omega]"}], "2"], "]"}], " ", 
        RowBox[{"Sin", "[", 
         FractionBox[
          RowBox[{"t2", " ", "\[Omega]"}], "2"], "]"}]}], "]"}]}], 
     SuperscriptBox["\[Omega]", "2"]]}], ";"}], "\[IndentingNewLine]", 
  RowBox[{"(*", " ", 
   RowBox[{
   "normalised", " ", "magnitude", " ", "of", " ", "the", " ", "frequency", 
    " ", "reponse", " ", "of", " ", "the", " ", "interference", " ", "phase", 
    " ", "to", " ", "seismic", " ", "noise", " ", 
    RowBox[{"vs", ".", "the"}], " ", "dimensionless", " ", "noise", " ", 
    "frequency"}], " ", "*)"}]}], "\[IndentingNewLine]", 
 RowBox[{
  RowBox[{"\[Omega]0", "=", 
   RowBox[{"2", "/", 
    RowBox[{"Sqrt", "[", 
     RowBox[{"t1", " ", "t2"}], "]"}]}]}], ";"}], "\[IndentingNewLine]", 
 RowBox[{"H\[Omega]", "=", 
  RowBox[{
   FractionBox["H\[Omega]", 
    RowBox[{"h", " ", "t1", " ", "t2"}]], "/.", 
   RowBox[{"\[Omega]", "->", 
    RowBox[{"\[Omega]", " ", "\[Omega]0"}]}]}]}], "\[IndentingNewLine]", 
 RowBox[{"envelope", "=", 
  RowBox[{"Simplify", "[", 
   RowBox[{
    FractionBox[
     RowBox[{
      RowBox[{"(", 
       RowBox[{
        SuperscriptBox["s", "2"], "+", 
        SuperscriptBox["\[Omega]1", "2"]}], ")"}], 
      SuperscriptBox["\[Omega]0", "2"]}], 
     RowBox[{
      RowBox[{"(", 
       RowBox[{
        SuperscriptBox["s", "2"], "+", 
        RowBox[{"2", "\[Omega]0", " ", "\[Zeta]0", " ", "s"}], "+", 
        SuperscriptBox["\[Omega]0", "2"]}], ")"}], 
      SuperscriptBox["\[Omega]1", "2"]}]], "/.", 
    RowBox[{"{", 
     RowBox[{
      RowBox[{"s", "->", 
       RowBox[{"s", " ", "\[Omega]0"}]}], ",", 
      RowBox[{"\[Omega]1", "->", 
       RowBox[{"\[Omega]0", " ", "\[Omega]1"}]}]}], "}"}]}], 
   "]"}]}]}], "Input",
 CellChangeTimes->{{3.9469825972191467`*^9, 3.946982690839527*^9}, {
   3.9469827339290485`*^9, 3.946982734481127*^9}, {3.9469828724605103`*^9, 
   3.946982924759508*^9}, {3.9469829853396473`*^9, 3.946983015107704*^9}, {
   3.946984791044115*^9, 3.946984878683792*^9}, {3.9469849315331516`*^9, 
   3.946984963365204*^9}, 3.9469850622298813`*^9, 3.94704372145949*^9, {
   3.9562121722612095`*^9, 3.956212194917156*^9}, {3.9648610594698544`*^9, 
   3.964861061547806*^9}, {3.9648611741616764`*^9, 3.9648613806263046`*^9}, {
   3.964862059095001*^9, 3.964862070125641*^9}, {3.964866518675186*^9, 
   3.9648665191758366`*^9}, 3.964866634517023*^9, 3.9648667706882477`*^9},
 CellLabel->"In[1]:=",ExpressionUUID->"1cf68a19-b17b-6f49-a03f-4c39f1cfb01b"],

Cell[BoxData[
 FractionBox[
  RowBox[{"Abs", "[", 
   RowBox[{
    RowBox[{"(", 
     RowBox[{"4", "-", 
      FractionBox[
       RowBox[{"4", " ", 
        SuperscriptBox["\[Tau]A", "2"], " ", 
        SuperscriptBox["\[Omega]", "2"]}], 
       RowBox[{"t1", " ", "t2"}]]}], ")"}], " ", 
    RowBox[{"Sin", "[", 
     FractionBox[
      RowBox[{"t1", " ", "\[Omega]"}], 
      SqrtBox[
       RowBox[{"t1", " ", "t2"}]]], "]"}], " ", 
    RowBox[{"Sin", "[", 
     FractionBox[
      RowBox[{"t2", " ", "\[Omega]"}], 
      SqrtBox[
       RowBox[{"t1", " ", "t2"}]]], "]"}]}], "]"}], 
  RowBox[{"4", " ", 
   SuperscriptBox["\[Omega]", "2"]}]]], "Output",
 CellChangeTimes->{
  3.9469826912850685`*^9, 3.946982736288912*^9, {3.9469828745591393`*^9, 
   3.9469828787860622`*^9}, 3.9469829128845406`*^9, {3.94698298846521*^9, 
   3.946983016117262*^9}, {3.946984833939247*^9, 3.9469848793488617`*^9}, {
   3.946984949997797*^9, 3.946984965181181*^9}, 3.946985063469515*^9, 
   3.94704372200721*^9, 3.9562127974630814`*^9, {3.964861306240589*^9, 
   3.9648613215828724`*^9}, {3.964861359990473*^9, 3.964861381579159*^9}, 
   3.9648620364128246`*^9, 3.964862071265539*^9, 3.964862400648258*^9, 
   3.964866519955776*^9, 3.9648666354844456`*^9, {3.9648667570809155`*^9, 
   3.9648667969315453`*^9}, 3.9648669036332912`*^9, 3.9648782612669353`*^9},
 CellLabel->"Out[4]=",ExpressionUUID->"f69caeb2-2b35-ed4e-90c2-6664487c0201"],

Cell[BoxData[
 FractionBox[
  RowBox[{
   SuperscriptBox["s", "2"], "+", 
   SuperscriptBox["\[Omega]1", "2"]}], 
  RowBox[{
   RowBox[{"(", 
    RowBox[{"1", "+", 
     SuperscriptBox["s", "2"], "+", 
     RowBox[{"2", " ", "s", " ", "\[Zeta]0"}]}], ")"}], " ", 
   SuperscriptBox["\[Omega]1", "2"]}]]], "Output",
 CellChangeTimes->{
  3.9469826912850685`*^9, 3.946982736288912*^9, {3.9469828745591393`*^9, 
   3.9469828787860622`*^9}, 3.9469829128845406`*^9, {3.94698298846521*^9, 
   3.946983016117262*^9}, {3.946984833939247*^9, 3.9469848793488617`*^9}, {
   3.946984949997797*^9, 3.946984965181181*^9}, 3.946985063469515*^9, 
   3.94704372200721*^9, 3.9562127974630814`*^9, {3.964861306240589*^9, 
   3.9648613215828724`*^9}, {3.964861359990473*^9, 3.964861381579159*^9}, 
   3.9648620364128246`*^9, 3.964862071265539*^9, 3.964862400648258*^9, 
   3.964866519955776*^9, 3.9648666354844456`*^9, {3.9648667570809155`*^9, 
   3.9648667969315453`*^9}, 3.9648669036332912`*^9, 3.9648782612981415`*^9},
 CellLabel->"Out[5]=",ExpressionUUID->"da9e18fc-3b2e-d24a-8fdb-79fa7244a3ea"]
}, Open  ]],

Cell[CellGroupData[{

Cell[BoxData[{
 RowBox[{
  RowBox[{"Clear", "[", "\"\<Global`*\>\"", "]"}], ";", 
  RowBox[{"Remove", "[", "\"\<Global`*\>\"", "]"}], 
  ";"}], "\[IndentingNewLine]", 
 RowBox[{
  RowBox[{"H\[Omega]", "=", 
   FractionBox[
    RowBox[{"Abs", "[", 
     RowBox[{
      RowBox[{"(", 
       RowBox[{"4", "-", 
        FractionBox[
         RowBox[{"4", " ", 
          SuperscriptBox["\[Tau]A", "2"], " ", 
          SuperscriptBox["\[Omega]", "2"]}], 
         RowBox[{"t1", " ", "t2"}]]}], ")"}], " ", 
      RowBox[{"Sin", "[", 
       FractionBox[
        RowBox[{"t1", " ", "\[Omega]"}], 
        SqrtBox[
         RowBox[{"t1", " ", "t2"}]]], "]"}], " ", 
      RowBox[{"Sin", "[", 
       FractionBox[
        RowBox[{"t2", " ", "\[Omega]"}], 
        SqrtBox[
         RowBox[{"t1", " ", "t2"}]]], "]"}]}], "]"}], 
    RowBox[{"4", " ", 
     SuperscriptBox["\[Omega]", "2"]}]]}], ";"}], "\[IndentingNewLine]", 
 RowBox[{
  RowBox[{"H\[Omega]", "=", 
   RowBox[{"PowerExpand", "[", 
    RowBox[{"H\[Omega]", "/.", 
     RowBox[{"{", 
      RowBox[{
       RowBox[{"t2", "->", "t1"}], ",", 
       RowBox[{"\[Tau]A", "->", 
        RowBox[{"0.04", " ", "t1"}]}]}], "}"}]}], "]"}]}], 
  ";"}], "\[IndentingNewLine]", 
 RowBox[{
  RowBox[{"envelope", "=", 
   FractionBox[
    RowBox[{
     SuperscriptBox["s", "2"], "+", 
     SuperscriptBox["\[Omega]1", "2"]}], 
    RowBox[{
     RowBox[{"(", 
      RowBox[{"1", "+", 
       SuperscriptBox["s", "2"], "+", 
       RowBox[{"2", " ", "s", " ", "\[Zeta]0"}]}], ")"}], " ", 
     SuperscriptBox["\[Omega]1", "2"]}]]}], ";"}], "\[IndentingNewLine]", 
 RowBox[{
  RowBox[{
   RowBox[{"\[Omega]1", "=", 
    RowBox[{"1", "/", "0.04"}]}], ";"}], 
  RowBox[{"(*", " ", 
   RowBox[{
    RowBox[{"\[Omega]0", " ", "=", " ", 
     RowBox[{"2", "/", "t1"}]}], ",", " ", 
    RowBox[{"\[Omega]1", " ", "=", " ", 
     RowBox[{"2", "/", "\[Tau]A"}]}], ",", " ", 
    RowBox[{
     RowBox[{"\[Omega]1", "/", "\[Omega]0"}], " ", "=", " ", 
     RowBox[{
      RowBox[{"t1", "/", "\[Tau]A"}], " ", "=", " ", 
      RowBox[{"1", "/", "0.04"}]}]}]}], " ", "*)"}]}], "\[IndentingNewLine]", 
 RowBox[{
  RowBox[{"envelope", "=", 
   RowBox[{"Abs", "[", 
    RowBox[{"envelope", "/.", 
     RowBox[{"{", 
      RowBox[{
       RowBox[{"s", "->", 
        RowBox[{"I", " ", "\[Omega]"}]}], ",", 
       RowBox[{"\[Zeta]0", "->", "0.7"}]}], "}"}]}], "]"}]}], 
  ";"}], "\[IndentingNewLine]", 
 RowBox[{
  RowBox[{"ticks3", "=", 
   RowBox[{"{", 
    RowBox[{"0.5", ",", "1", ",", 
     RowBox[{"{", 
      RowBox[{
      "\[Pi]", ",", 
       "\"\<\!\(\*TemplateBox[<|\"boxes\" -> FormBox[\"\[Pi]\", \
TraditionalForm], \"errors\" -> {}, \"input\" -> \"\\\\pi\", \"state\" -> \
\"Boxes\"|>,\"TeXAssistantTemplate\"]\)\>\""}], "}"}], ",", 
     RowBox[{"{", 
      RowBox[{
       RowBox[{"2", "\[Pi]"}], ",", 
       "\"\<\!\(\*TemplateBox[<|\"boxes\" -> FormBox[
RowBox[{\"2\", \"\[Pi]\"}], TraditionalForm], \"errors\" -> {}, \"input\" -> \
\"2\\\\pi\", \"state\" -> \"Boxes\"|>,\"TeXAssistantTemplate\"]\)\>\""}], 
      "}"}], ",", 
     RowBox[{"{", 
      RowBox[{
       RowBox[{"4", "\[Pi]"}], ",", 
       "\"\<\!\(\*TemplateBox[<|\"boxes\" -> FormBox[
RowBox[{\"4\", \"\[Pi]\"}], TraditionalForm], \"errors\" -> {}, \"input\" -> \
\"4\\\\pi\", \"state\" -> \"Boxes\"|>,\"TeXAssistantTemplate\"]\)\>\""}], 
      "}"}], ",", 
     RowBox[{"{", 
      RowBox[{"\[Omega]1", ",", "\"\<\!\(\*TemplateBox[<|\"boxes\" -> FormBox[
RowBox[{
SubscriptBox[\"\[Omega]\", \"1\"], \"/\", 
SubscriptBox[\"\[Omega]\", \"0\"]}], TraditionalForm], \"errors\" -> {}, \
\"input\" -> \"\\\\omega_1/\\\\omega_0\", \"state\" -> \
\"Boxes\"|>,\"TeXAssistantTemplate\"]\)\>\""}], "}"}], ",", 
     RowBox[{"{", 
      RowBox[{
       RowBox[{"16", "\[Pi]"}], ",", 
       "\"\<\!\(\*TemplateBox[<|\"boxes\" -> FormBox[
RowBox[{\"16\", \"\[Pi]\"}], TraditionalForm], \"errors\" -> {}, \"input\" -> \
\"16\\\\pi\", \"state\" -> \"Boxes\"|>,\"TeXAssistantTemplate\"]\)\>\""}], 
      "}"}]}], "}"}]}], ";"}], "\[IndentingNewLine]", 
 RowBox[{"fig4a", "=", 
  RowBox[{"Show", "[", "\[IndentingNewLine]", 
   RowBox[{
    RowBox[{"LogLogPlot", "[", 
     RowBox[{"H\[Omega]", ",", 
      RowBox[{"{", 
       RowBox[{"\[Omega]", ",", "0.5", ",", "50"}], "}"}], ",", 
      RowBox[{"PlotRange", "->", 
       RowBox[{"{", 
        RowBox[{
         RowBox[{"{", 
          RowBox[{"0.5", ",", 
           RowBox[{"16", "\[Pi]"}]}], "}"}], ",", 
         RowBox[{"{", 
          RowBox[{"0.0001", ",", "1"}], "}"}]}], "}"}]}], ",", 
      RowBox[{"Frame", "\[Rule]", "True"}], ",", 
      RowBox[{"Axes", "\[Rule]", "False"}], ",", 
      RowBox[{"FrameLabel", "\[Rule]", 
       RowBox[{"{", 
        RowBox[{"None", ",", "\"\<\!\(\*TemplateBox[<|\"boxes\" -> FormBox[
TemplateBox[{
RowBox[{
StyleBox[\"H\", \"TI\"], 
RowBox[{\"(\", \"\[Omega]\", \")\"}]}]}, \"Abs\"], TraditionalForm], \"errors\
\" -> {}, \"input\" -> \"|H(\\\\omega)|\", \"state\" -> \
\"Boxes\"|>,\"TeXAssistantTemplate\"]\) \
\!\(\*StyleBox[\"/\",FontSize->16]\)\!\(\*StyleBox[\" \
\",FontSize->16]\)\!\(\*TemplateBox[<|\"boxes\" -> FormBox[
RowBox[{\"(\", 
RowBox[{
StyleBox[\"h\", \"TI\"], 
SubscriptBox[
StyleBox[\"t\", \"TI\"], \"1\"], 
SubscriptBox[
StyleBox[\"t\", \"TI\"], \"2\"]}], \")\"}], TraditionalForm], \"errors\" -> \
{}, \"input\" -> \"(ht_ 1 t_ 2)\", \"state\" -> \
\"Boxes\"|>,\"TeXAssistantTemplate\"]\)\>\""}], "}"}]}], ",", 
      RowBox[{"FrameTicks", "->", 
       RowBox[{"{", 
        RowBox[{
         RowBox[{"{", 
          RowBox[{"Automatic", ",", "None"}], "}"}], ",", 
         RowBox[{"{", 
          RowBox[{"ticks3", ",", "None"}], "}"}]}], "}"}]}], ",", 
      RowBox[{"LabelStyle", "\[Rule]", 
       RowBox[{"{", 
        RowBox[{
         RowBox[{"FontSize", "\[Rule]", "12"}], ",", "Bold"}], "}"}]}], ",", 
      RowBox[{"BaseStyle", "\[Rule]", 
       RowBox[{"{", 
        RowBox[{"FontSize", "\[Rule]", "12"}], "}"}]}], ",", 
      RowBox[{"ImageSize", "->", "450"}], ",", 
      RowBox[{"PlotPoints", "->", "150"}], ",", 
      RowBox[{"PerformanceGoal", "\[Rule]", "\"\<Quality\>\""}], ",", 
      RowBox[{"PlotStyle", "->", 
       RowBox[{"Thickness", "[", "0.004", "]"}]}], ",", 
      RowBox[{"Epilog", "->", 
       RowBox[{"Text", "[", 
        RowBox[{"\"\<symmetry monolithic interferometer\>\"", ",", 
         RowBox[{"Log", "[", 
          RowBox[{"10", ",", 
           RowBox[{"{", 
            RowBox[{"400.", ",", "0.1"}], "}"}]}], "]"}]}], "]"}]}]}], "]"}], 
    ",", "\[IndentingNewLine]", 
    RowBox[{"LogLogPlot", "[", 
     RowBox[{"envelope", ",", 
      RowBox[{"{", 
       RowBox[{"\[Omega]", ",", "0.1", ",", 
        RowBox[{"16", "\[Pi]"}]}], "}"}], ",", 
      RowBox[{"PlotStyle", "->", 
       RowBox[{"{", 
        RowBox[{
         RowBox[{"{", 
          RowBox[{"Medium", ",", "Orange"}], "}"}], ",", 
         RowBox[{"{", 
          RowBox[{"Dashed", ",", "Orange"}], "}"}], ",", 
         RowBox[{"{", 
          RowBox[{"DotDashed", ",", "Orange"}], "}"}]}], "}"}]}]}], 
     "\[IndentingNewLine]", "]"}]}], "\[IndentingNewLine]", "]"}]}]}], "Input",
 CellChangeTimes->{{3.964861428068613*^9, 3.9648615548303432`*^9}, {
   3.9648616535931683`*^9, 3.9648617848361473`*^9}, {3.9648623136668663`*^9, 
   3.964862363488909*^9}, {3.964862487725647*^9, 3.9648625230455017`*^9}, 
   3.964862569381729*^9, {3.9648626568455925`*^9, 3.964862657579788*^9}, {
   3.964866579818434*^9, 3.9648666664939117`*^9}, {3.964866876764595*^9, 
   3.964866881044861*^9}, 3.9648669434506435`*^9, {3.964866986253086*^9, 
   3.9648670002330647`*^9}, {3.9648790420926323`*^9, 3.964879168284313*^9}},
 CellLabel->"In[74]:=",ExpressionUUID->"407c61b6-3f5c-3849-8f5f-af20965fa407"],

Cell[BoxData[
 GraphicsBox[{
   InterpretationBox[{
     TagBox[{{{}, {}, 
        TagBox[
         {RGBColor[0.368417, 0.506779, 0.709798], Thickness[0.004], Opacity[
          1.], LineBox[CompressedData["
1:eJwVjXk81Pkfx5E7cs0MYcbdgWza3Q7hTUi7NFOs0cE6Wr+0lEiJVFKPLWdF
fqTYoVzJukYh9fk4k3Lm2sktE2FmvkMjJD+/P16P5z/Px/Ol5xvk4ichJiaW
vrb/U9fbl7fPjIvo3/sW3mVUoL1tjH9DjbnIMTym+Vt2BWJaWjXkbuIiStwd
zrb8ChSvoZEur8NFf01+qE8uq0BfO1odupS4qMhQjX3mdQVqt92T4UNMIIOW
7EM+RAW6YqDsHMWeQKkGgYV79z9DA9yXBS8tJtA/ovPs3rlniNNRmFKz4yOa
dDAtar1SiVQ4trYWluMoxdk1oEmmGt04Y9CV8OsY4uy5mrQj6wWy+E9qsp/9
KNLpURIZRbxEWy6Xk2oYI8igOMTM5xBCJbz6+G0JQyh16Z9dzc8xurX4vDrx
xgAiG0rfTOquRZ37vp2czeQgv1M/7orl1yGWi9+F3+70I2HAQevbOxvQCIsm
WfW4F30fYTxWi2xEaVJBHm/qupHL/KDm6fYm1LP9I3nseReK2X+C1eHejK6n
F9C/tnegy+JGmuZDb1BgyubObVdakTbTMP9R1ltUp2+cXhf0Bq3OX/4ccakV
LZm2+rjkNaK519sni13akVVD1bQwvhbVMvoerlZ1oMaShEnt4BdIGPxLffGb
TmQ0Z3HlvGE5ujBtZWcu+R69ocVELn3LQcENmckd9G5kbRI+0GcQh0ZZJXt/
SutBqwXO8ql+ybBiyz4wQu5D+8WnpLMoBTAjOi9aTOpHnyIXN8ZT2CAqNrSO
1uMgite0Sa5DDYQf30rq439AtQZ0Xb/5Wvi0J5aU+HIQzch7+nPVm6BGXBSS
1DOMNjdaaSlvaQGqMZVzTGoURUlcabcWtkL5+9i4Ep0xdPJotbeZTCfkoOWD
sv7jiHrOjwPCLlg6vHhEsfQjOn4hPCbnfTcUewUFnJPnIlK5f5/EUC8Y5uUY
SWZ8Qh6lMrm+jf1gYzt5k799CulMXVOr7uGAv5FM7nXZaRQ8VihOqh+A+VDH
r0HjM8ip0dqoLncIXNx+Nr/Zz0MdZ3vnyo+OQF92vlbXXQGq9fIj36KPgm34
4FVGNYHOTvtI97uPwQaLjSffUObQ+LSqqovHOIQkLbpfjZtH1Fat3w8yPsK7
owsniqVEiOyUFN7AnIBde7fepzYuoO4C754aZy6ErdR6eycuIvfL407DVp9A
UcyFXnJxGaXOvr972W4StlY5NEfUraC/rbU1MnZNgT06Y1umJIb/MO06vdvm
M8icHiLeRYrj2UTLoRW7aaiXPPhaQ3kdtu76nmi/cwZOzb5sLK6UxM5lZkoy
VrNwNyIiMbZJGuufe9b+6w4e3N2owVValcVpB0StwTt5EHBWcDVUTg5voO18
l2bBg9MqCY4janJ4ubmimbuPB9STuddbt8jhblpFbbQrD1azDZ+uusjhmy3l
5dWhPJAuUBtuyZfDM3qlqcbPeZDJ0qm0PSaPKzoKveQt+XA4to+n07cefw9j
StNs+HBi8KK7//h6fEBHvMjcng+qTFpINX895pxmLh1x5kOflq3okqwCFlsv
npLnwYeVz7fbzlsoYGcHZov9ZT7MRB5/f5ilgMeqxH6++ooPwzMX92uFKmJT
n8IPSXV8qBmfkq+8pojPyzKjc5v44FnzY4L3bUUs617Y3trGh5jIMvWeJ4p4
27zbn9rDfOBuTfWjjynii2aFf1et8uEG6em9ZNcN+GansVSErgC+kLykxW2U
MK9b7IO3vgCi7Vp/301Xwr/195Y4GgpglbzZM9JDCesOR3uQtwigPbQ2yzhc
CVfOcMpLfhCAvopMmX65Ev4sE+f7yVoAG3UNwlpIyphuPY1+8xQA23s+NfWO
Mmbb1qbs9RJAab5P+700ZazpkBqg7yMAYVis4D5LGX9yslMX/CEAXeGwaU2J
Mo46+uBMXKAAOBm2tr6dyrgs1Ilad0kAmz2qVe1IKphSWBjxQ/paDzcvvmep
4GcxugfgoQBMOWQ79hMVzPRPITMyBZDQQiSw2Co4xehqyZlsAby11XmQ0ayC
SSwXbtETAZw9r9dmSqhg1ZTFw6YvBDA+e3u02l4VK1513Lp1QACdeiZhsSJV
/NSzRrR7SAABvj23TCTUsLOlecOBEQE8EyvaMqiohuMXNb38PwqgoIvVFmKk
huVDeffyZtb8lgWJ025qWPZUitimFQHsaDnj21KphiVdx/v0aQSkDiw/bU4k
Yb/R/jwlXQLm2I+4Cw9IuCmoLeybHgGM4EdHLAtIOCa+Sr3XiIAe/cdfpRpI
eEPTbfeYbQQ4mlAWHy2RsMYeyz6+JQG+uP8QPZCMw1+b5w1YEzCbHOowH0HG
HLfNYW9sCNC5axjIjiHjjBBV9Uf2BEwTdS038shY/+kkk+lMgA0vPPPsRzLe
ppPSW3OcgF1BBwu7TlBwYlFsboEnATvKlNucQylYsDfqwn+9CBitN6ZN3qDg
siMBlLMnCNjE9fK7kUvBu5NsmQYBBJh/fWV0YpqC90nxemIiCDjk/0vwvkh1
zJze38O8T4Dl/cziJqSBs8aCF/c8WOvlLz5m9GjgmX8fUqkZBLgWvUtQmdbA
15qFfuMsAhYYNQoO6hvx05xMUVA+Afs+69YmhmzE67xF6jHPCWC2J7TO/ayJ
6e56loFVBGgvhwSxGZo4je7szXhBwODbxuGmU5rYzCo7n4wIqKxg35rK1MTH
NOl7spsIUI+nW/spauGS7pxjL3oIaMp6FX1jRQsvv+24ktm39qdY4nSHqo33
1y9nX/uXgLAn8ne0rLXxh9LD046DBKgEMEQ4ShtL31651P2RgGjuP/ONClR8
+K8trOdcAiQMths7mVPxw8uuDemTBMhlQ9YFJhXvCCxQ8JlZ8xnqvP5sKvb8
xS1jdo6ATlYVO86ehvNtomo7vhCA9XdUiQfRsHBX4UT5AgFP3g48OppOw7c2
iZtFLBMQ98dSUO8cDbPXFb2SXieECq+5h1blOnh1qW9sSlIIPv4hWosTOvhX
oYRMq7QQ3rLO3f+moIuHR44wkuWFoEUprpOy08XyryRHdFSFQK2S3udWqYsT
77Qtm5CEUBSQnp3E0cWqJ9LUd1OEEHbxnsnyii7WkjVlHNIUQglT1SjngB5m
cb786aEtBF5pRJzGWT1sWIT+8qcJwT+G2ql1Xw+buri+itJf62loTBwT6OES
Qyon3lAIwkN65VyaPv5pgfslbZMQWBMD1McMfbwiktYs3SwEslvFi9IAffw/
WyEI4A==
           "]], LineBox[CompressedData["
1:eJw92Hk4lO/XAHB7M4MxmOx7SGhVlhbHtBEtlEpKZEurtCJEieorhSxRokWK
StlaqCORVJIIbRSVEmq255mt3uf3z/vXXJ9r5rrnnDnLPddjHhy5MkxBTk7u
oLyc3P9eayonfQmM5cL41dUPbm+zwB+Jikez47jgRWTQ7s+ywJ2rXhYVJ3Ch
J6qO7TDOArlWuXU3ErnQpP5u0d135ihuteU3JXNhMV/YMjfVHBPO8zU6Uriw
dJ9uEC/QHBV2PbT7dIwL/RdpthNmm6Pq+JUhwjQuLBF9+Z3MNUOjwJgO62wu
hJ9hxYl2mWHw58bfGrlc2MGsHVNYbYalIUwNUR4XAl4OZLS5mOHMiEtez89x
IU38Li9Z2Qy9ol4+ibzMBe2/6zREHqZ4mqc74FfChc1HnikuNDTFt/uC5eeX
ckFTEEXLHjXB4FhiHrucCzas3vtGeSYYe8S89m4lF4Zkkw0qBMaIytu7iqu5
8HDEYYb2K2NUOVbDO1FL5V+ySMnhmjFmpHlNC3jAhWi1ij0nA42xNHvfNflG
Llz3V9wv32mE3VefFXh2cMH5wmb9Pd2GaGTLvu/QyYWvcewnqvcNMbh8Y4/R
Wy7Udi64q33eEEcreOyxXi60lRH/QkMNUeW+cXrWZy4cnWZTVkcY4MwXUYkf
fnMh1l4YpTPVAGOX1xU2cbkwp3CNaLOuAWK7Sv1NPhfsBz4MKMgZ4NKuAlEi
ScW74/BkZoc+hnxq2m0lx4MPU30fLo/Rx8zf+mE7NXjQN7z0MeeNHmouVzyY
qMkDm+9Gzl31eni67NfpTG0erA28d/9KqR6eCn9UV6PLg1394zrIBD1M+xDK
/mfKA7xJDiyaooepLbcaT03jwe+CNcNpObqoYn22t3gGD1bQxFu2JetiypHD
Y5UzefA0Yvzh/bt1Mdl1tWGPMw+sbcJ9NVbo4uEq8W4zDg/+BBgedmToYlzR
IovbPjyIcszOfZyqg1LZFOfGVTw47/a+a3y0Dh5cr7e8azUPYPKI+X8ROhir
MxwjWseDq65yz3qX6OCBtNOvOcE82PPxx2KRug7ujn6f2LGbB3X63Le9BeNx
s3dUHy+LBxplbZNCnrOxXef0Emk2dZ6d5YSAR2x0/nizUimPByMXmidsr2Qj
Y+uv1PHnePCjzdClpYCNN49snuZ0mQdyvMahqB1s5NcEJMVW8UDxgUWGH5uN
h409J8h38SC64wOLGamNwwMRJ+ndPOCp3XKCMG30vZ5KaPbyQFP0ddKh9dpo
7dT03OIjD6riN7+39dDGZ95uexd+5UGK0lDCZAttZCU7NqUKeOCZqfyzoUcL
C39abGbq8KEkcAH4rNDClqDHb3i6fCiAZvE1dy3kvd3k1qvPB6WC+75qblro
0Vikf9mYD7y4j7kj07SQW2DywsWKD7Kph1aZaWvhomUG08Nm8mHF8DpTp15N
/HVLU/JgJR/8w1Wv3N2miTrWtzcX+/KhjyxcaxmmiZxz3p0pa/hgp5tRlrtR
E3OOnbrh48+HS/NPKGb7aCJsUg/6vokPp65f1fjhpImZWvQmrSg+bGAt/Dms
rIku++RObTnFB+HorDb1qyw81+zKO5DBh4xSesv7IhbK6cWvTcniQzBXX/92
Pgtb7otML+Xy4fvs7oyodBb6yfEqPlzgQ6d4VoHHfhZG//e1Y0UFH0Y3egcu
cmdhTXGrjuNrPlyOSHIO/aCBBjzawYVv+LAxXvCk/LUGJix071vZxQerlNA4
+acauPh749XIXj6Q7H6bV7c1sMu+3vnaZz745K++LkrVQH7tLX8jLh9e1z4K
i3fUwBltZwoVtAVQeKd6Tk8BE/1erVIeZQvANfldtnUWE+Pbtbb36gjgqvkW
QfwJJrZ0nHapMBCASf/hc+4xTNzYndYZYCGA5br39i1ay8Tj/cmMe9MFsL5+
iPuFzcR+7t79kd4CaA5daR+eo44qfIeP/isF8FH59ZzGdHW0E3AXLPYVgNc6
m1k2qeq4n9ilaewngCP55c30aHVUk24vbw0UwCu98xm2/urorBz2xSpSACWj
VzZ+MFXHU7qrl384KQBb2vGs9go1LExaQn94SgALZru/dL2uhuXD855cyBBA
hOrv9spLatj6yHp2SLYA9iaXmd7JUUOVCNLq5zkBOET0uv2LU8OEuwUyokwA
4aeffn3rqYY7130p124VQKTg+06/YVWMb3y7WfBcAL8df/Rmf1XFtMnPLbpf
CqBodklkb58qXpevyst/LYB7lZ/pezpV8du1o8nmvQKoajdKGqtXxY1imw1T
hwSw7D2+oWeq4vKCSFUvFSHYvQiIKnVVxZx+hYeraUIog4mrHF1Usc8qZ1cQ
Qwg9lo8GWx1UcVdFXdc+phBsdnKVaZNUMbOJXlSkI4S2bTktr7VV8e3YpZlC
ayFItfk3LvxkYMDCnoBidyEcqNWrpZ9nYMnxbazyJUKYVmzzPCyPgaNtfx/X
eAnBXXEJuyWLgQnrrGxerBCCZXic84UTDCzauZsrXCuEklsZO3KjGTiYp5a6
NEIIa9unPytfzcDtI24VxDEh6Az9KVnDZuD+L75hfSeE0N+e872axcDE7giD
p2lCuLaVBQbqDDzTcDo557QQFgzuteUqM7Auu99vVp4QfO6UPvhE0FHNNVF+
z1UqHqMLhtc+0LE8/dHK0SYhrOA89BVeo2PNkTfj3j4VQnqX9kd+CR0x+ntd
/TMhpHIsFpKX6NgZrDHx5EshOHjHlqoX0lHqGCix6xLCjGthxbsz6bi07++l
LYNU/OGTDS3j6Dgy1VUwqEAAzAiyNVpFx2lyf4oFSgRMWPI3NNGbjnvbLy1X
GUeA+Sn1ST+X0VGyi146UZWATzMXe7R50JF+p9N/qzYBGaIzj3pc6Wg1cxuO
TSCgzfVkssCOjhFKJjvkrAmYz5zYeHsSlU9nu76mDQFVN8Oi90yko8M+xz0z
7Ako8aqfP24CHTk18tb7ZhIweJszZ5cBHQOc8/4TLyQgYjBkZDGDjkU0L2dV
dwLmzFez8qfRcbBHNmi4hIBCT+Wm3Sp03BYT4jpvGQECq+HZVQp0jLk/5c+h
1QQ4Wx76eUBCw+y5TWuUwwk4X7miWX6Uhj1q0Yo6EQTkTv0xfdsvGhp9tK2w
3kq9f+eRpPcnDS/Fn6Z77CRgRcDU0qffaXj74fq6E/sJSHm0bO3AZxq+dOOa
s1Kp73++pdqwm4YdaPVadoyAM4ctv451Uee7rUscPkFAPEvxYUsnDb+44afm
dAKa60O2HuugodAtvSA+h4BxgwOl0EZDCTZ4bssjQFjXY+TykoZyHIHIL5+A
vXG3nJ1e0JDB2eA3s5CAbfH5mzmtNDTh2I4fvkLV66ZD0clmGk5oCHjSc5UA
kdxv7/ImGtpwMvY0XyOgX1312qsnNJzBIV8X3yDggrLvCstGGi7mNKf7VROw
ZX/2XmWkoVeDaN7iWgJix3KCljyioTdn8ojDPQIuT5zOz3hIQ3/OGS+NegKe
PEzWml5Pw0hOMK35CQEqnAtTrt6n4d6G7NrKZgKUej38WZRjOc/Ci1sIeL4w
aUrCPRomc6Y1xb0gwMTL5/XmuzQ83hCyd2sbAe9OLSkaqKVhOid3gl87AaHS
DL1Qynmcv0kOnQQkvuAr76mh4fmG6dPN3xLwxTX1oDzli5ywfmYPAUeF6wrO
VNOwnPPC9ed7AvRj29+1VFH1avg30v2R6tcaRckWyjUch/NNfQScNchp1qCM
nHxJ0QABA4G6m7ZU0rCp4eX19K8EmI6/Mc2YcitH3j/uOwG/8sbKu+7Q8FXD
TPrWHwTwLru8zaTcyYm4u3aYAG7fULkv5d6Ggs2LRggY/hgw3ZDyJ84rHYcx
AvaYSUO+3abhQINCs9kf6jwd20U1lIc4jvuYPCo+E5+uE5RHGrZYSvnUvCR/
ZIdS5nLOv/khJOBHkqvSfMpEQ/vhbpKALs63S5aUpRylGU1iAm5+XMJXpSz/
2OnzHSkBVoGfBUQFDVXmbztd9JeqJ068NkRZ7XEhpMuR8PtXPvMTZc35HaMH
FUhY0/DAuoeynN0cbqASCTFr/vv1lvKo9mXBAhUSFCsCnN5R/ihVE02kkbA7
oWrcF8ovvu6TqjJIuGDP3jhK+X7bp39jqiQE9CvO+Uf5Wq27Yqc6CVoH1S+w
qfjyiipU7mqQsCG//sQUyinH9RnnNEnAvEt/l1Leu/uweqI2Cb7pPpJIyiHr
h1mh40mI9dmQlEt55UJftocuCUUH1mc0UnabXK9rr0/Cv9U/7PiUp+hYG7IM
SYhQuOQzifr9jf+lm/CNSGD52iiGUBa3B1nVmZGgzpqgNkh56N4zmyILEuKJ
r6F2VL27L86wT7YkYXqixtIDlKv2KjkstSEh+MeKFiOqXy4F7HCcZktC777W
jfspZy5+68K2JyFNtjulk3KkXqnbh6kklEoc0gqpftwor7kQp5Pwa3vzNgbV
r0t/xrhfdqDyex3bF0vZts5r+XYnEpiuG1K2UP0+GDi2XupKQmuHxVA8NS8d
Hn6B/W4k+O3sSGBS89QwvSH4yXwS2N+1Ki5RLlTM2pK2mASirvLr+wc0XHfV
8YDRchLc5bRqjlDz6nH6QqycNwmDZa9dXKh5doyhJQz6UPG5uAfyKLO93iWX
ryZByd44a18DDdtG4zPnBpCgsyr33m1qX9R1f8s2CyTB5Ck7PI3aJ2W44qzS
JhIa7azrtlH75limedGLUBLad9ttcW6h4XzHphsbtpNwwnPvIJ3aV7Xxas/i
DpJgY7x1bTq1//o57CfH40lQq54w6yW1H2kqRo9yDpGwvsjzsia1P/3S7aor
jpCw6IzlvLJeGpKFnsWD/5Egt7nrqHkfDZ3xWMzScyRI++q+Gw7TMCj59N51
hSQM9cwsrqL29zGPvMjwIqr+08zHrfrffm+/GpZ4mQR7+8q+oj80jPnc7FNV
ToLTkCuZSFL9qqBsa1RPwtcojVjfcXT80qxmNekRCTe2Mj970OnI+I9t5thA
Qgehwl6gSkd/bUsd7yYSMuZs/eahQUfxhAUKyS+p+ONvxOTr0nHOoqR3wx9J
qMvtXLGWuu/qUmUnHvyl6uftvsvDh44lkqPHrsiJwHJqatEL6r49FclMOaUg
ghgbI/M1a+gYvNY0KURFBLeUvYxi1lP360TOAVWmCO5ldMz+F0bHNc3JIeuN
RfDEcu9EJnV//1ZSmyuZI4Ix+R3mHuV0fBd9xuXrPBFY+2xgHrxFx8ZfRk6v
QATLRKvPVd6hY07n5BmXFoiAf7yuZNY9Os67vMLGy0sEm389aopvpuOJBVns
An8RWDDfo9kXOloeNhiZHSOCUWFR+FNjBrq/5nxZdlAEWzKhiGbBwK1mW7qD
4kWwKL/ql7c1Ayse1jakJInAeK1eu3AKA+dJfHM6jlOflwa55bkxcM3eU7A1
XwTT/Hb2zwpj4LFwpcyzD0TAkhM8+1vJwLJqu9TyehHcHIf37e4xsE1pVdyj
RyJ4N5gQGPSQgexLxeFfG0XwzDPrfX8LA4v7XOdMfyGCqvRsgE8MvO8XM9jy
QQRd7ae+72eo4rDnqCMpE0GwW9RlWYQqkgpeifJyYpjh8FOJFamKSg+uPmMo
iGHP/MEc232qaGK3aYOxihgcz93eGp2kit6qnUnzmWLwaR3LOpCvijXP771I
MxHDxdfn7Rhtqpi49GiwOYjhp8O8ddVz1DBN6UuZLUcMCo0V0z7MV8Ozda4C
hwViAMXWqWrU/+k79mTqYncxpEnePU31U8OvattubFshhk3be9aO7lNDz5fe
ZHWgGPQ8jgoT76ghe7lRumeiGH7QJ9rKOajjl2pR77TDYug0fGPXNlsdK4y7
rXSTxbDtqdTpynx1XDaSUT+QKga69eEzO1eqY0rauJG4U1Q+2dEhkbvVkWjl
et0qFEOpvXfD9Cp1fOf+jM6uF0NedzhPDphYeqtktfihGCb9e5Wi6MHE/brJ
xf0oBje3/CiWDxO1v7u63HgihoC5Y3FLQpi4NKUqYvELMSjJzta7HGPiwycX
nka/FwOXc7DbuJOJxZz9Rz+KxLB+euUXn70aWJrMbfklEQMjwjro7CENrHi6
U00qE8PGKgPa2AkNxGWbswwUJCAt07BpKtbAT+v8itcyJECP8v9u0q6BRrtn
1782kIDWPVnqS10W5lz8y2+aIwH3KtNXdvEsLPwa69w1TwKLC3e8eXqEhSU2
xMFBkEDA/rebt59gYfXNMQXFhRJwsd8Y8yqXhZ33+1luSyUQM0vW8fcOCzXf
PLa/v0ECl9X1/tMYZmGaYmrozXgJxO2p09kerImrhUeu5x+SgO3Lhj+VWzTR
5Efi75QkCbwKiTBQjtLE222xcYFHJVBx9Fhu4yFNfHt25xnWSQn8WtdvVnle
E82mrXmy+5wE/MtUzLa/18SqDVaWTg8kUCM9XPxqoxbGr7DYOqFeAjPkV/WE
bdbCxfNNKzQeScDsO/Ft3C4t7J2oP3fosQQ4EQNjkUla+Jer5nu2VQL9ZWmJ
HZe10OM4/4iklzrf122VaEQL31c3DjwiJVDpk2lQfEIb0zWF8RfFEgjJDlhZ
c0Yb3XbY6B2VSqBT/fitd4XaWGJ5cqmnnBRmhXvv8qnUxt1Za6o7x0nhj7vz
EskHbaRF/Uj5oSOFmNaagFAHNs6017DVniWFzJsp9R0jbPyeynkicJTCugJm
goWYjfkDezb2OEthcCAuIVVlPP7L78k8P1cKtqJATqbpeGylX5RMXCgFV9U3
lndWjseg7zNfzl0lhQrXqwf868dj2kX/XeFRUnBeVbL3bIkORvfaKezeI4VU
zTcaCbU6GMqSZcXvk8Ka45Zdx1p0cF7ChdozMVJIfBAZpD2sg6PrBv8+TpIC
53qTgDlDF701d540zZTCiYNDSQtadHGuB5janZECs/xfRt97XbQ5xLrtmCMF
o+Pv6TfHdFF+5E7nsnwpHPu2VuObrh7eaSEM4y5K4enRTVP7tuohOzHpes8d
Kcx7NcmANNRHudqVcwerpLBKGGrj5qCPv0YmtI3VUPnUv5rY5qmPTeub/6g8
kEJ1TFn441h93O+k6jKrkYrnWPjEuZ/0MXjnh1a3JimoG3uVDhD6uPzKjQ1L
n0oh/pxiZp+mAU7U9k4MeS6Fw4HbZ31cbIA9o2eeZryRgn/Htqpp1Qb4xCp8
3fkuKXjmvPvz4LUBVmxwGi7tlsJnjYDJt0YN8HhrLxPfU/UM+rend5Ihzi4x
WTM6IIWDfkkXc68Y4rmA0kFPvhR2ihNydWuM0HOhONpBKAXp+oc7AnuMkLRd
qm5ESkEGAo+5EiNcRY7NGpFIIfn2y9Jn842RkeWUekpRBrQHy/zf9Brj3Zjj
htHKMkjXTdYNljfB8KD3t4LGySCqYIlD7SQTfDz5UM90VRlsslGM7owzwZiW
5kmdWjLQ2T6g0zPZFK1v6T2sY8vAPLZBmrXBFDuzt668oiOD7oc5M8PSTHFa
CPPgfgMZaF2ky8ePmeKQbPULPQsZWAyUZ58NNsOcwatB8pYyWJDl9MXikBku
fC7i/7CSgYubde/Bc2Z4Ie+88YNJMtjauS6qrdcM1zh83RkwXQbJgcqC3CBz
VDJwUlzsIINl67Pt5xw1xztyx3OnzJJB2H25FKcyc1Rvs8d/zjIw0HENLZWY
4/2qBN+h2TLonTG+dr21BUYUtA+1z5XBBNauP99WUr6iovdqnuz/n8//H7Gp
4EM=
           "]], LineBox[CompressedData["
1:eJw1mHk8Vd33x/eRTEX33MFwzSqVosfsoZxdjzSJShpMyRAyJJQhpJmUFKVI
8ZSiCaUMRcuYSp4kylQ0aCBEyHDv/e3vH7+/zuv9Oq/X2nuv9Vmftc/RdN+9
0UsMIaREIfS/Z77JjOjEswKG5/DgUYGfFmy8NevVrWQB8+xVreG8DVqgufjX
14ZUAcOeGnexH9EEqV/dIV0XBcz4h4RUt+eaMHjvtehXuoDplDojpp+lCeUm
hQq8TAGj2+jWctZeE67/uXZV+18Bs8lw3Pq7niacKj232OyagOkwLe1LmKEJ
zpZhK51yBEyVgfQF1zoNGF9hHpaVL2AKGZPR5bYa0CW5cNr9ewLG51tB4JC+
BtQ9Uz5dXShgGuY++tdPXgPOrxNc/1osYBTSpZ5qVamDkQO06FYImLHfwmxX
kRooKxS4M1UC5kTZP+MOjWog1prVv75GwPRkJW53vqYGjc6HJUKfCZjdxhYT
3uvUINDT2qS0UcAY1sSnOt9UBQdt08oXTQKGtWpBbs5hVVjybZ5tZ7OAsbQq
O1nkogoz/KV3ojYB0yUf709xVSEnpP6c9UcBU7FqbnpynAp8PLRx5PWQgIlW
v67BP6UM9++EN7f9FjDBNn/fDwxShiPvLj/4OCpg/GRW8gw2KcNcvd69QxMC
5tbdE5rjKsrg03p4lJ4mZLwDG5TN7/NhYPGDsfUcIeO6Thf8BpUAHNvfbuUJ
GQeq8GlEqxIkHaWK3RSETL5D4d3GSiUwaF8XHqQsZOz5aolbzyvBvmM9f07P
FjKTd2zLU7ESTHUoTDQYChmdOI+y25mK8FLSsq3FWMgEOY/L3z2lCJcNPEvf
mwoZ4ztZ+z5HKgITlx/ZbyFk1iZKOfc5KMIhw9WTslZCZt7UnWZbOUWQPhE5
ZbNJyFTJfXh+9bgCyJt2Cp+HCpnn52u2VqTKQw59pDtvn5DZ+uiqccsJebDo
06lOCRcyf4+4XJSIkQe3rPB41yghk7N9IrHYUx5yZ3C5Q4eFzF9VNvVbDOVh
SdeaBUrJQiajJq9zaTMP3OOL7b0LhIyWe5pS7QIe/PbYbmJzX8iIFxfffqTO
g+OWEkr6D4TMnOSVLtU8Htwetn8/USxkZPUfbJIT48GIy4BPIpD9DU+LPtDO
hTgD7ZgH/wmZ7S+qLPLPcOFue3LOtH4hE1o2omchw4XIM62H6EEh41SnduQC
xQXrleou6kMkv2H1JRLjHHh/7yZtMSpkjg2PGPK+cUD2REVksFDI7HtudHC0
lgP+ZgM23XIiZolu0pI7xzlg1m80b4AlYgr8W5KkYjkgfi2SErBFTKDkZElw
OAcuzZJ4qKggYnSmLVIK8eXAix4V9fXqhJ2dJTVtOKBzbs2v8sUiJuOtTiuf
y4HRNUkv6vVFTFhXnNgWWQ5UopbsNkMRk+6c5JMpwQFH/x2Oo6YiZizR/ozj
OBvi/wmv0sUiJuds9ajvBzZ8+5V97tJ6EbN76ST/0x02ZNtS5pF7RMyr6L1p
ZfZsMCh8Ku8VImIqo3+8fmPLBlBKHLbbK2KmTFZmjKxmQ9tn/p25ESKmzrS0
xB6zgbXfSKMxVsSkbf/0NlaXDVE3vCXmJ4kYeb299uek2SAjq/eJfVbE+GrB
WTydDanBv58IkkXMk4HNj38jNtxbejCiKVXEuCcq54b9oeFrU1pfzBURIzFw
40fPVxo2oobXzXdFjLTE1iiPOhq6vFLyIF/EmIIvc7GahoAXjidv3RMxM2/3
e74FGuLOf11x8KGIacibXeJfQkPZIqpkUbmIcfh5onjiJg3ztxldOfxSxGyI
uz2acZoGUUGan36fiNmZWWXd7ErDvtjzl9j9IkayoSpG0ZmGPtuzL4cHRMzT
tBlSHttoaOuNX/xwWMRYaWybkt1Ew8O5EcPmkyKm+9jEYOlqGorqby3Vmo5w
ap6Hb4AJDUP3F7SwJRCWmrxcMtuIBr30G4HTJBH2V2L43fo0ZPtevfJZCuHZ
nExhkC4NyRLp1I2ZCJ853vD78xwaduMTNQu5CPfnOzXweTTcnCflqsJDOHJP
Zwbm0NAjd2x0pjzCVUZ6NgE0Dc6dB+f1KyCcLao2b5elYU1kRHy+MsLXB0OV
pCVpOLZjTDNLBeGXPx9d8JpOQ8WqvaVnVBG+0Gr5qW4aDWYKe3qD1RH+cnVB
41VEg3ahzzrj2QgvEjxuvjnBAvf0ni9z5yAsV1EQsnScBRmHPGPk5yLM7TtT
3zLGAu4Gt7wxbYSVnTpuqI6wQKx/C12qg/DX6No3kwMssGxuzr25EGHDyF6l
6n4WRDy2X56+iOxXun5m8k8WDJ6wC4nSQ7jRddaoVS8L3s9b2WxpgLDnE9+C
Pz0seBiV8v0fQ4S11x0+2fWFBYmN3YJVRggfePHU7NVnFjD7o7TtTRA+Lxkp
qv3IAsVXz8y3miJc7OGp0NBN4s9RsHMxQ/hsY/BkRxcLMhsKwrzNEe6tyJ7N
/sCC8NmiBH8LhNMUn3qZvWfB+nCbzD1LEK6mJYJ2drKA0vpat98S4T2aR1tb
21nQts+oM5ZB2K0Om6oTvvfi4K+jmNRbnXb0byP52qvCT1pO1qtP7lNtZYH5
c1+9c/8gvMKEcTr0jgVs9aLlaVZkPa9fJ/vfsuBHiPiWKysQftK+7qA74aq6
DX7XrBEuvSpp9r6FBZdUrxzIXYkwY9Odv4NwaHBf8t1VCP/pvt3b18yCOSrH
HxevQTjLNe86n/BU0JtXZWsRlsl5q132hgVvajS/VNogHJv+xseb8G3+7vGn
6xA+sq/GX4nwkd2PZV/aIry0451BUxMLnKultV7bIcxrsnmUQthIaYvJ2/UI
Q2WghCvhmYHX1nRsQLg2OJ27mPCXyl+u3RtJfGmmR5JwuQIT0mOPcNyM5v3f
XrPgvP/J472bEM5x+tb8inBgRWv6oAPCFhacESBsLT8vf2QzwtPXilqLCav5
hVZPbEH40Emvo//j0ScV70RbEb7vIffnCeEG7qyf4o4Ib7nYaPAf4eu+zpSM
Ezm/y3mTHsIx5bm8Wc4I71prLz6d7GczZ2wB1wXhJj+5jIWE9XysLJVcEXY3
76QcCUuWndmoth3hi7mfDZMId9Efds52Q1icGEcD4eKdi/bP30Hqkx0jziX5
SnoUcVrXHeG9aTnZOwj7sJ5eNfBAuGOGuVIRYezFLTb1RPhGSrYbl9RDsXRH
/RIvhIf9AqIjCA/K5XUt24mwfsDsPT2En3lM/bb2JvnS8F3qROr7b/FqaRsf
hIuqBj69JRwpm6q6wZfozz58pzPRh06RvrWTH8KZmh8loomexGYecHTzR9h+
d8p8JaK3Nrf6QK8AEv/9D90ywgky3qm7dxN97m3uVSF67XO59O1wCDnPTNdg
C6L3bBmdmLBQhHNtL41Lkn5wLSri+O0l8RyzA9sJv2I1WW4MQ9hRJVwnlfRT
YZX0OY39pB7LD2i7k34MCErV4UYhbGassm0n6Vdt1bkgGY3wZv+EhD1fWXBh
H+7tj0G4+2Pz+KXvLIhaELas7BDC33SuWa0ifmDcIv42/zA536Jp5UeIX/Qf
Out/7QjRl84em7pBFrh13ElNOIYw+sQu9BxmgdXpzz+3nUDYy+2k2PAfoseR
DWmjZ0g+nP/Z5UP8rSbrw+IfZxEuty2+rUD8L8Y2oKYzGeGHtW1mDVI0DN6I
G6w+h/Dqcrx0w0wa3jg+sU6+iHBKZYRHHvHXS7BoeHEWwsYbL5X/N5sGh4DS
uNn/kvjrJg+MzKVBjr9KTeEqwt5n7Bq05tMQG+KxWngN4Z72pjkpi2jw1E67
Up+DsGzEm2WvjWlYeFLSxjefnD9yXjGQeRF73dNlTwHCHH+pC2k2NLRARWDE
PdJvI5dLo+1oODSy/0x8IfG7tudftjvQ8M51sCW3GOH1l6Zupuwgfq7fuuMH
IBwanUU93U9Dx1qTkKEKhI0uLqwxO0CDwc7kIxOVCC9+4GlXeIiGzrR1N2Rq
SLzuro66eBqMxCv7dJ4h/Cqj4YvPBRo+ttwM82tEuF1svu+pIjIPfknGh7xG
WGPc6a/MRzQkzvBK299E3ptr7ih7QsPfWL0soZnomd+zSIHM56TcZLHbrWR+
vdpRuLqVBsuoqFN93QjH5NKWDwQ0pGnaXg0YIv73bOuouB0bXiX3GnsOI7w8
OaBTYxMbJCXi6xx/E38JZlxWbmND6I+qnytHSb2KLLYXerDB9v7fZloTRK+R
/qJZEWwQWzH3ZQtF4eY/Oz+1ZbPBrKhy+0sxCv87mbb2xi027F7gNlQ1jcL8
9JblBwrY0CGbrlAwncK+ZtzZG8vY8LCF5Z4gTeGD21kXjjazYZfP1ChDU1gi
Wu+YoRQHMtsuxpuwSbzTMd4Vchx4a2OqosuhcKbIScKZxwEr/eBlfB6Fb7sd
bizS4oDaxNeE34oU9kwxEc2w5MDrhCaNXA0KF5yOqTMP44BF3s017L9IPNZQ
tudvDvQ0u0uK61NY8To/5vQUB85O8atHCG/dbV75TJwL31YnLG01pLBPZezM
AB4Xzn/2+yvTlMKymG8abMqFQSVdeT2Gwqv22Yqfi+FCOv7yWh1T2KXpVlDt
cXJ/9Sa3nGUUvsCWj5Em992MQlnpkeUUXmxcqFpzlQtr7PonH1lTeOTnGFJ4
zoVrR/K6V9tSeCHjb2bD54HdLe/LFnYUlgpLUrk9hwcTjepOuusp3ONaEaWx
mAcb1JPesDZSeJ9SyZGVVjwQlgQ9fetAYdXm0PyU3TzYOqB/x8uFwktS/Kpc
n/NA1rEw/KA/hfes2eWVcFYeNvdbFBwPoHDjl1M9/Cx5uHyo6vupQArH5VXK
vMyTB71brx3Tgigcfeq7QfpLebCdGlxyP5SsL2O466eMAiRe1qW+RFF4hvf3
mq8nFaDF4MHfvdEUdv2c8tenDAVQe7ok+FcMham03lyZPAW4O7D2kyCWwpOV
Swu7GhWgAe+qkT9K4vWeeFSupAhyn67HrzpF4Uqc4CV2XxE2h+lV2iZSuH7X
PW2tp+R7acbDiU2nKbzJ9ZhbVLsi6BnV+O04Q+HLkWPtn8WVwPbop3WR5ygc
9uaCS46jEiTO02DfzqBw/vyqFfocPrQ8urHm3mWi17qBbRcX8kFt/eLDxVco
fK7rXoq9FR/uhlv+rs6i8PQ4a7/afXxoeObc0plN4SFJzf3dH/gg538xbdZd
Cseec5Di1yiD6dYdm8TzKGxcedr/XrcyuFktkBsnbB3idqlIqAwFKiUHPxZQ
WKVuey3XXAU2vXzn8+ABhUsWXJgb8VAFoksytW4+pHDOlqCx5hYVuJ7t03G5
iMLr1S/4PB5TgT/Rf+ziSijcf81FxsxCFdL1FE2dyijsNZlaGPpMFar5XYN2
5RS2CCjPuNGvCn0SOTetnpB8p2inJnLVwPKDqZpeBYUN7qq1JburwcfTW6ZT
NaQ/nut1r5dShxlR6k9GCFsMlbiMGZLve5+v4T9qKcwe19JIcVOHozisr6mO
6NF4LKLjsTrM/3W+6Xo9hSP9500/ukwDNnS6nkp/SeGv7+LmdjlpQOQz7ZVJ
DRTO0I5Z0b9PA15kPSyNeEXh871vHq3J04Dfp2JCAxtJ/gdia+/Wa4BKpLWe
x2sK37tf6/frhwYEbmzJsnlD4UGrmpDVOpqQannZaVkz8YNtQRnRazUBdHby
TFooXPHf+OqGAE2gp43Gqb+jcOi8lWG8h5pQeJ8XNNROYe+uYdHIFi2QCs3B
rh0U/v//L/8HE2kvaA==
           "]], LineBox[CompressedData["
1:eJw1l3s4lVkbxllr5zxyePcJsTcpH0oyGpF6UuNQkmMpkXKqHIvOoqQp0Qmp
ECqlIkJKST2VDk6VlE5DZZKaEaNByPCt74/vj33t63e913r2Ws9z3/d6t3R1
pHsQkZGR+Zt9/vedtDfoXbECAb5XRVVpqD6ePnVd10mRwIaf/LloV30M+eHq
6a5EgCqfNakw0MdvxfG3A1UIrJlxsOrlEylWKgj7w38iUNbDMww/L8Udq4uN
N6sSmBPwjrcnQYoKgtajSWoEqs5urH5iLcXHkTH1qeoENioKHZtFUkyrVZbN
1iAwkJb4z9B3CerusA4r5gio3im2XXtdgh9bmk5d4xPYZzJgmJolwQvT1r5E
AYFRDdWAnDgJ/vzxmF2ziMDaw6keZg4SXLCwXzSoQyDU/E998V09VDub4iKr
S2AwcSjELlUPX4waJCrpsf37Rf12LEAP/cvce3SkBBr8BD8dVtTDTeLL9+ca
Evhinm4Vs0oXz3Su25A8hT0nm1u+WU3Atn6dZ4emEtgm35dwXjgBRbwn5ulm
BJq83v9ncEAHUyQWvdnmBNY9M+l1u6aDm5b9iCy2ZOs5j7ro2TroWJ8c3mRL
IF7mSoBZgDYmvLZtfDGbwJ8xDZX5Ttp4s7PH9M0cAtNXBdtun6aN5jzPrva5
BB5G73ayG9NCLVud0L5f2XqXwIzhPC3sKi5aI3Qh0NOWLA76R4yTqv0eaS8m
oBKjJhxqE6N/vZqRxJXVi9pz42mdGF90xnQaubPf82049usZMd6S2AZbLyHQ
NSttt/5SMR5JbQzw9SNgcfxyeXGtCBvy4u+tWknAMHBk59+VIpQrMTcI9idQ
kBJXEXhehNvqj7ZHrCawvk9W6cNeEQby/FbtDCaQJVt3XNNJhDM2dfudiSBw
wO/DzbvNQnT7/f2cjEgCRuRe7p0HQgyza5YkRRHIeXSgq/26EE+rVrZHbCCQ
8CmSJucJUbVgV7D1JgISFc+ooEghdr7kIpp2EKh8p6b3VUOIZLb84po4Apmf
fvnWLi9E3fwhs2vxBIqd7X7uHxGgZ1Rbb/Yupmf/xLrwTgGiwvmNa/YQ8H2V
JFNQLcDjM212jKUQUJiosWUkQoDluVP8vh1gfkjfkXAsSICPx0nmdBxk+33c
XrVghQB5z3iy9YcJpNckvRp0EuD6dY8TM9IJmDpGY/gkAS7IWpUyJZtAR838
pgN/8DFI1jNccpLpeey+S9pbPu4MsXfRzCHw6pZv+6VmPl61MFEbyiVg9yEu
X1rDR/2GvrSaM2yefvdNxs7y8cfI3iyfQgK8jxKv9eF8LHvqNLi6iMBQwKEc
w2A+rstX9lp3iYDT3qaRHj8+vll4SHVrCYEHZlrLHrjy8UZmxq6McqYXS4fA
jZZ83GJ1NqSpisCety6V1YSP01RCal7dJLA8L9fy7giHn98ZSd9XE4gyrc15
M8Dh0r1Fb7pvE5i7rgLt/+JwRkv5IpUaAkF2VTMUX3DYH33XwqGBQLUVOEiK
OCxySDzs0sj8o/tJYWkBh4Ha9l+9HhNo3HTCIO80h8/v1p4LfEqgtc1Zbe0J
Dq+oN4kTnhPQtVdMb97LYVhH6qakFwQChgWfM3dzOPG6Z/PhFgLaU3YORsdz
mOb/KiX3FYH2tjp5n80cbih5N3bzd9Yv3mH5HyEcGu8+taKmlcBijZHVLoEc
ti8JuF7fRsAvO/h7mT+HbqOfNrx5z/KDbDtcsozDaYu6O75/JLBl6csfMc7s
/JLLdmMdzK/uvemuThzm9a3Pletkfo6NHp5lz6Fadr83/wsBN+fSYQfgsOfP
kfrpXwm8Pdp0xNCSw32CsQtG3QSuFm5fXTadQ4md7D7dHgLZDcbJi6Zx6H5i
3HylXgIh4evvF5uw8zuo3vzQRyBsgoKajgGHztFqmS/7CZQ3XGjSknLYkaOx
pXGA6ffNrbLJehwKBgQ/Xx8kcNadqwrV5nBLvl7R4RECkwPb7LM5tr+n0v2/
/cvqq6oGKWtyeOGHwZrYUQLKcGPzPnUO37gbTVwjQ6Fj4OuaIlUOo+OMiZ8s
hX8djOZ4/MShykXT9x6EQo7J/CF5FQ5tZc2z5/AoPPEsV8pS5LDF1GKb5TgK
8faLfLYqcBjhbeltIkdh9yWvhCB5DuUTf5khladwwKIrdqUc61/JTE6oQGFr
6yrHkHEcWr21+aaiSGHVG6v2WB6HTXKznxIlCiu9JjrmUQ6Jn11KtzKFNp+h
SDXCYWbS/HUfVSiUl8ya6ivLoUWFveObnyhceeRQek2Gw4b3jpOeqrL1Ifhd
j3GgykLeg/EUlofGymSMaeK/vyxqr1Kj8PXarjox44yAxViqTkFOW86rcFQT
px5yyynQoPBhRmTuAsYPb3jEntSkMCvC/cL3fzXR/5PX8jSOwuTmmA1ljAfV
va2S+BSWieqHtzE+YrtcEC+gINmz1c6NsfHaFX0xQgotfzU7WTK+m+73bJ2I
wqfTvuqTGfug/2V/MQWfnbUnJjHu+2v1wSVaFIZfDv1hwThFGBTmrE3h83aZ
XhfGE+eFLLDTofDmtu7dzYyrI9YaWU2g8Djuvncx4yWZoXJTdSm4GBy9+o1x
9/3wjwZ6FOzLfFvns/P81ht5VyyhEPBK90k+Y70JG/LGSynIDMsf1GD9qHSM
iRunTyHv1y06Bxm7xmxa8YOxQu1orJD183PuFuteAwqt+5aXFTPeVb9N1DmR
wpfMbbc92Dy0vscO/G7I+msXVyDH5lWmH//82SQKWhoV4Q8ZL3TZVfZoMuuf
Yi4/g83349bdh28ZUVCr7jq9gc2f37TX+aIxhRu71+7wYnrRL833zDKhQDtK
9i5hepp25M6KFFMKVheqRgKZ3ha4/QiLmEpho8dTq4tKHHqbizauNKPQd1Bf
8YMyh0Hqljtcp1HYOadxiSHT886miAPTp1O4u/FmXMt4Dg+UJh81sGD9nHEr
YB7zQ+aR8ye5nymsWJn2tlqDwwq39ksDlhRuxVtnveVz+GeT1+MbMyn0fj6g
WKXD4WDphpZCawoHyT/Tj+pyOC71UFu2DYXXiWKDHRLmd/fa7jhbCmuNHTdu
msih17NZ4+fNpeD2PLlq/BQOV5ctE/5sR2Hf77J93mYcRqVu0jOcR2Fp6hmL
y+Yc7ne/bCb/K4Xarh1d+2ZwiM8MXOsdKQw4fXb+yPLmcRl433SiUKR47n7O
PA7fpvr6X1rA/OwzNy2E5dOA+7GoQ84UUFbNeyLLM5NmpSMerhS0Y+/dWejN
/Fc++cR8NwpOM0+It/lwaJ82/5SlO4WaJHv9a34c+nvElQo9WX2L/C2+QRxm
NPc2vV1KwbD68vkV0Rzml6u+afBmfn74tk+W5W9pmkl79TIKUlk/36vbmB89
gr7l+jB9L+RuOSdwKPv8lUbgSgqOGXPXmKeyfH9+26MrmMKuueo5n6+wPNMv
etkbQsE133h113V23sjjPt/XsOfpIVPobQ455fUBJJTCWY/OWetqOayeqx8t
iqSwX75YU/qOQ9WSxNT5mymcXmj23kmVj5UjUYIFWyg0++55uJ/j4+oFvpmL
t1I4Gfol7r0Wu287LE8v38762b3+j7rJfFyp01kaFU8hpjVtUa4dHy8nOTVl
72XrL3MTQ2L5uPylpdfpfRSeVn9QlUvkI89Q/3VBEgV/wbSpN5P56I3D78uS
KUR3n6qOyOKj7PfCvx8dYn7ZbfrLtyo+ugeqqvUfo/BsFLxyZAU4UjqcNnyc
gmZTUNhDJQGeG/sklMmk0PjpW68SJ8DhzNt6ytkUjt68atPO3idON0WZSfMo
9Jfxrr1aJMB/Zje7LDpPoSd0k0B6SoBxH8c85l6goN9fKPIsFKDCftNllhcp
+CXs/3aqQoC6L/YETCiikKJ7YfahOvZ+Emq15WsJhZCoKJnKflb/2MlTB65R
sPldHLTHTYhTbOvO7aqkoGN5TzbJV4iV7QOFG6+zPCyYF1m0VoiPp7he9a2i
sOlYykzPBCEO3SP1U25TKM2KCZteIUTXv0P6Gh+wvLExU9knFeHbo+lDdx5S
0LtlqXXDTITBNndGKx6x++TuJKo5W4Sxv2kp5tQx/zw1TrbxEWGBTuOEiMcU
kshZm83HRDjqON1BtYVC5qQw+YkiMSZ1+zmTlxR0Q8f3K/9HjFx6stsA4+uH
B3UNrcVo/O6jT9trCr5bLwZ3rxCj18ZjUcWtTP8ek5/25Yux6NTICZcOCoOd
86oL5mjh8yuDWks/UTD1GnVs8NLCHw/7slZ2UlBd/OsT2zAtXNDddTLqCwXb
4B1xqpla+MW69VTqVwo3XxTVHx/SQjWX1/pZ3aye4pdpSzW00WrVizNneihE
BsuWrDfRxn17G89e6WX3TeHhvnt+2jjpefWFln4K1SmtTdI6bXTpvG78boDC
u60qebxP2rhxuKKw8zuFhrpGkTfRwRpJ8aXBIQoCkUeC7ywdDAjPKdUapRDs
+SRr7lUdzJOLv+4nx4M5X++3jtZMwEfi7dYh8jz4q0O9/uaXCdhjurkqUoEH
261MhRbjdXG2R2T1TiUefHWo0g5coYutuSvvnFblgdgo7EyxjB7yyn3sCsfz
oM7aVcIz1UPTB0vvlavxQJq/7bKntx7Gdi2+X6PBg5oM9XWaV/RQaybUfhLw
oN9c+XPFLAnaOc9a0CPkga5bm82/SyS4dqVV/XcRD8awJGZ4vQQr90xrVNDm
wQ3tArPZFyX4/ripi7oOD6KaE3MyH0pQocjoiXgCD/hqWmOvOiS49JmkyViP
B1X90ydYGEoxrkPH3ULCg6zMRT/C7aV4blDUbCPlQbwoYE3tGikO6Kq/cDZg
9VocrS1KpZgeKvs6YjIP/owu+ifDQx+vzTQ9N8L4//93/wsnG4Cq
           "]], LineBox[CompressedData["
1:eJw9l3k4VtsXx6mzK35SKee8XrzeV3QNlxJNklakXEMpQ0hkSKZUqCh06WoQ
RYOxpER1ZUpCN1qSKBVX5iKlkEQppFK//fvn98d5zvN59rOfvfZ3rfU964jc
dm7cNklMTKyGPv97t4k7X4vfxICsbdE/Bb7K2NO65oPAngH74cfP5G2UMTJ9
S5KyAwNpao5LgzWVUckryHieIwPr9q2ZF8Qoo/3YxWQtJwbi9KqzG26L8Et5
yWqdLQx8OaOvIZ4kwvjDdUN6zgyYJwyoeu4V4SPZCRODrQxkvnROiVosQs+O
2Z9WujJwyOjEaUWeCCdnapwzdmNgn3D7+axvQjTQsx8282BA3F3fxe6eEHM2
FqY5eDFQ/cu8fMhRiBoBkrXm3gx0B+gHblstxKvxrmMrfBi44uD2yUNbiJfq
Z1gp+zGQegT4/ZOFmLDOT/z9TgZctA5W/vBSwtn+lVoduxgwiRowdDVWwrhY
vmPdbgb4DfEqsQIlPP645kZhIANnlwR3CFoE+KeZqkfoPgY+3QzfHmwlwAnv
0Dj/YAaOacaFuS8Q4P5jz+5sDWHg+NhK3Z6ZAgyqiZA1OcAA6x49cuGZInqv
6Xww/SADh3ku3/xdFHGjUaL6hcMMJBZYtjvHKmCd66Bt/BEGJH0sqsaDFNAi
wiTy0FEGBD/rpo06KeBa/Ny+PZqBF5blOyW0FdDA0CpmwQkGyhdUbdraKI+q
+hJDFWcZuLwg02rBAnm85LBV/mYCA9+VnMRHFeRRGFK8NiuRASZu4rKYpDzy
S7alRyczsEHnzrmXb/govfjeBuvzDATUp+25dJ6PX3UO3HxzmYHpqnYVZnw+
yty96PQ+k4GD+narYyT4+LtFDTOcxcAR7wOm/xmXw62esra/rjJguWt2fVmr
HFan5I3I5TBQZz66vT1FDhMmv1m8voiBbZZDanrqcpgfJ/nS9hYDW0e3ZHTL
y+EjRZ0jTsUMBC/+ElspLYc/l4S3eJdSvf9w15YZ4aGnHy/4rzIa7/G6nrZK
Hi5qsigtrWJg7PUm7RRvHq5zC3TFB1SPoHGY7sJDr6Fkiepqqoef2farNjw8
J9Hr0PiQgSTjo6a2wEPGMOLb4BMGPveHu4XL8VBQe+XSyFMGNna+mvzbTB4u
tX9q9qOOgcqy+pwvU3joFyCfKtHAgOkBt3sTXzhszCpartLMgGPq6pGyBg4H
dV90a7QwUFKm1hD1iMNpFZNidFoZyG8r1N91j0OD5+tfGLYzYOS370z2DQ4z
ZvSHOnQysCWvQaboDIcBwYLyEz0M9K7+t6jDmcMdW6J6D/XS+mg2/chz4NDL
aGBmSB/N32jZ9J3WHG6Ruu3u3s9AQtgpe19TDk3TbSWWDjKQYSa1MF2XQ6Oo
Owu1hhjwevYkIlebwxU+c52UPzIgmvU6uVmdw4V6n3Klhmm/bJqcFSjkULEm
xubVCAPKLWIfO6Q55OV8DmseZaC/2cqwWJJDmVOOV2rH6PoL953XptD7Oal9
KxpnoOfrZtnWnywOD1VeiJ5gYJbGl9bNH1n80Kjx8OBPev6i0+njAyz2lcYP
B/1iIHZU+UzeOxY7DrmYuIgTcOb88927WazhvvfrEgJp6x7f7m9hsfKH6xz1
KQT0a3e0r21isfxVzQrBVAL5u6Yl32lgsTA7IW6aBIE/VxmVDDxhMTduonSC
8qrTb39cqWXx6h6P7mFJAof2Hbm6/yGLaSsXLu6QIlAVqTrZs4rFJJVkl4bp
BDw+304Jr2TxtITYsWppAk6KB31yK1g8+uzJ84KZBPZGvD1mXc7ioRI9cmUW
gQz7kw9q7rAYfj5V+5wMgW7VPbK2/7AYuN074vAcApJvRx7eKGHR36L+7wOy
BC686xH+Vcyil86Sxl0sgR9B5X5+t1h0Z9MmtnEEzh8LueJbxKLzd+a3zTx6
Pj+1NuImi/ZdvlZWcgRe+mo25hayaF3VEGLCJ2AYWXxn+AaL6/5elqEvT6A6
xSrCkrLpyfTH8xUIlBUcF9wtYNE4aOqoiiI9b3ZE/FrKhg7+SnwB1etHbUtP
PotLDZtMZygRSFwRPXSOsu5cgwBGSKB+ZHOLN2XtaRmp45SjrNxPWFJW+yBR
NSgi8HPD6jmmlOc27BrsVibA5al4O1AWFLdwbXMJ7MjPjo2gfEtCuuy1CgGp
Q7OfPqBs6bTabUCVQHOmQfs8Gs+b3P1TR+cROFX/8+ZFyqHiBdd//UYgxvmN
6xJ6nzk2vRsk1AnUhmq87aWcnaU4JqNBoM+nwriQ6mE0bn1OQZNA3FOLQ8lU
r3bz6FXzfifwUE7l7xSqZ0Aa9szXovFOtr57i+ot8Wn0+DJtAv9hUx59oPlI
N9bSMZ5PYMMfOxtXllI9EtybLRYQ+Fz68+312yzW9SUfsNMhsNtPU2IRzbfn
8nrh1oUEaubFmbaWsXi2y8A3UI+Aqq6E2S5aL7/rBs4MW0Tr9+SwyjZaT/ej
rhUdXkxgYA1a7qH1NqzBiqUsJeAKtfd6aT1Gh1lkZiwjMOparWX2mEVRfaRZ
jj6Ba5FqKjVPWbTaM3QGDQgUbPzwlW2k/VOtqv9oBQFzebUfvc0sHuQ7vXxm
SO93PaSxsY3W/90a9V6g+lYW2E3qYlFK8lL5dBMCHYZPpPM+sHjZqdWdW0Mg
VPKisusnFpfnSUuI1hJImbW9av4Iiz42B6z1/iDAVharzJ1gsTrNps/RkoB6
2dm926gfOH+KjvVYR2CB9UK1XzIcjhpXLPRfT8DrvaTjLY5DlXdaYREbCKxN
fVkTJuIwUneqzFVbAvcXjD4LWswh//CK4gI7Ah+V8iN+LuewoDXQ6Z9NBM6s
+NiZtYrDrrCurKcONL+Bz61tLDk0rCldPrKF7n+/gf+bJ4fjTn7bjDwJPMls
yG05z+EUjzK9tdsJhIjNOrgyk/qTrzRj4UXg65ovk2quc6gRkn/J1odAllEi
Z3CHQ8ezX156+dP1lD89il9w6HnOJG/HTgKflu8v0XxL/TcjITxgF4FLmzxq
733g8HjBUsXQANr/fc4bHX9xeOdJqOPJvQTejEitXaLCw5rGJ+pn9lE/EVd5
91CLh43PBeNJwQT8CmPuRSzh4Yd3mHhpP4FF2BbqZk6/L1NIU1E47RdRrN5w
EA8PGsauf3GYgEXM7IKMOh7GmHQKXh0hsNQqdWbJcx4mWcwffHuUwJKoLtOv
vTzMd/w3Ziia9uf1rPU/xeSwa6/so0knCURnxzyev0gOjfLOr1ZPpH7gr9ua
kyWH624NztZOon5R6zp2v0gOHctWdi9MJnB8Ztq7WVVyGFj7KsIglcDzzUt9
rd7I4eVe1bvrLxD4ZpOruU+Vj0SYu2zvFQJkzp9Dywv5OBy+Mtr7KgGjxZ3F
Tff52NlR3+50jcBT9xMfs5v5WJL6+YBxNoFirbZ/Z33nox+3rHxmHoEm0+DJ
r9fIo8PeR9JMPoHBU26PwhzlcU3TZpcxypNyBlVc/Ol8cjpcrPMGgaRG3uux
BHlslL5vlH2LQMD7Co1r7+WxYoft6bRiAjrFn0eSxBUw93FPd3wJ9S+7pTrt
nAIejZaICr5NQLPK5OMmEzofTVlfbVJO9ZnrMWPPZQW8PNFm3lVFIEH0VVd+
jyLGO/mee/aA0Hm3YoZ8vCKG//Nj4EE1XZdbUxCfo4j2IUonch4SWDy3z+Nj
ryJKjXjU739CwMFOQtjqJsBx61Gh/1MCjxx02j9FCrDnxpHdrnW03lZ5fk7P
ECDu+lvG9F8COx9m2zT00HlwYMhGtonAi8jsatk9SuhqHpE5rZkAfK2YsiNF
ifq5zOh3yqHz83lHUAnVvBYlvm4lIBPquTduqhBfdO9vy3tBvz/mD157bRbi
QyMpjYwOAjfGbzfE7xbirYvn9yd0EihfVjgNjgoxzgXlw7po/B6mlquLhWj8
nDibvaFst0cyV0GEj694amx8S2BK7xexWfoitAuqHnXooXom3et3sBehz/Rj
J737CPw+tbmvKZHO923vNu9+R0BhRt4ptVIRhmWZqYX0E6iMsi1Nfy7CuJVS
FUcH6H4/GdZGRRn5Ujti4z4QaNVMdSk3U0Z3hVJ9n0Hy//+N/wJm0qHz
           "]], LineBox[CompressedData["
1:eJw9VnlUzVsbPqj9q0uUq7TPUOdEikglJNIrcqWQNEnTTZSKojpyU8gQIpRc
mUJKlCYalKNXaVChKFQaNJIoilTo/r5/vj/22utZa++19/O8zzuI3Hyttozl
cDhJ7PrfXjsn/8TRaQQUbbLyM7zVMOOXgdhoBoFifQ23v/9QQ75afdE8DQIX
PaS033eL8MjKYIVZmgTmOS42F1eK0OGUJEVpFoGyIP0h7ygRSolM2nrnEJBd
c8Nso6YId5i26XRqE5iwbtW95EkirNt2KPTtXALtcYfWJA0KMTWzhD7RJeDy
U1y0/4kQ7VeYW16fT0DdtvBan78QCz17Lp9fQECuU6+x2kWIc06e/Bi5kEBW
/IT6WRZCHPvq+ZHgRQT2mLm06s4QYoqHtcTaiEBX5u9JKx+qIifCaRZjSkBn
l2n35iIV9Er7vfsXiweL2+wKElWw9mVccf9KAobXygMTj6vgbX6ra8sqAv7D
0rYy1iponbr13/sWBMbGxCjn9gjw4QumI20NgYx2ZSpXI8CZg0l6iWsJ3GXU
ZF7mC/C38cenUZYEwkwlLYknBJhU7SvlY00gZ8HqXM15Apz8Xd7KzYbA19LO
kw8FAgzhZsbZ2xKIF041z5QRoNXmAUNTewK6FV7Xkpv5+HMgaKeKIwF9o/HZ
mWf4aKkc1lS1mcDxfCmPO1J8nPvFyLbQncCAbA331gAPJ5YPPb27hT2/LO1E
VzsPnwbvlJzzYP9fqu2vWcLD1c2ulxy9CWjpGJ+7EsHDmbn8KWt9COxaMMn0
bAgPZc68iTDeTmBDc4V8sS8PS00sg9V8CQin6WbXWPNwRaKxw/tdBJa4FZ0+
J+LhtH0j1XX+rB79bevWKfJwrH2OWUUAgcdS9XpGsjx8JDt3UaqYgIOq1dOs
L1xcul1FOeAfAoLLCxbKFnPRQP9X7egBAklub9IlAVycKnd/zZcwAgdKQtsO
enPxe0dAcetBAuCd9EDsxsWsf3vuFR9m+Z6ql7RYclFvpCE64hiB7p5mbv5c
LirU/Ds+5DiBhHXzIxo0uNiXsuHgjggC9prpV9WFXExzrti1/iSBq6/cvOcr
cHF2Yd76qWdYfurbXxp+ozj+oviJTBQB20STtLjPFLv99ZYNs/hthkuF1nuK
t9Rv6zSeJZDip5aX20BxxrHYSfHnCfROVoy58piitJtN+NlYAhUjmkcXFFBs
N1QYPXyBwJDn2df99ynG9xz97HmJwLow5fzGNIpCy6Cn2ldZ/qb7jbZdpnjp
3LhH+tcIlHwR11Scp6jcGHnP8DoB59cxCfZnKcp7JVxceYP1982E2X0RFE+k
65yySCDQaZoeNhxOUWYwP8wqkcAYZ+kN2ococg692OacRCB76H6OQgjFveVO
Tu63CDSEm4/gHoo/5D9Yet0msNcnZGqsmGKAXcAKv2QCLVVb3sf6U+y7PLpQ
nEJAqqPevMiPok/7ca29d9h8/uAjUtxB8f0sJdWwVAKRh11Xn/Km2JIzm0Sm
E2hz7pj2cytFx985Q9EZBLwX28V9dqf4ZsXyT7GZBKJvt46T3UzROuJZS9xd
Nt+qmMXmf1Osqt5Yk3CPfc+peW6WC0UL5Y7S5CwC4gal5yudKZY5++VnZBOI
Wv6JcJworkgYSc3JIaBcObe0ZRNF/HjkuiSXwOjPBWM+OFBcojf5XNF9AjGc
9pvKLM4NunzsSR6BW3pX0nw3UtQv0Ax5ns/q12M58bM9xXTpe361DwikntqW
H83i2RbG7g0SAgUltWmuLE6KKrd795CAquzYTmsWT6+zMe8qIPB8w5uNfiy+
qvpu6SckUK5SIHOXxfytPnr9j1i9Tpz/wmffO58yqD5USMC86tGUVBZP6Q+j
o0UETGonB2xl/3d60UQ56WIC6xWbJq9k+UzYH8sZX8LWk/S+bxaOFI+WTB+Q
LyXwIS9qWjDLX0ouvUupjIDv4/D4Klaf/RsWN/CfEFhzYdK+Na4Uf8aWPFMr
J7DWpAu/sPoGtawv1KwgsFJndaCE1X9gRmOWdiUBpez+W+lbKPpt97yl/5TA
7VThjgoPij13+y8ZPiNwzP3MCzkvip7DoafhOYHD9yI+7Pah6Boes9uimkBg
T9O+op0U3z4Velu9IGAzHKiVEEDRfkqKs/1LAqXtyq2puylaXis0da8lMPmY
Sb1hKMXKrjWLvF6x94dvWksOUFylXTfb7zWBurwmc8/DFCG/98+9dawfL3np
G5yk+GBMMBNWT2CBf4G30xmKBqvISHgD2x+MepOTYyjq1PJboxtZ/7gldBRd
YfOr1yw9+R2BJ29rfnRlUgw5qah+tZXA+dRN2SM5FOu13sWebWP1Mo/x0pdQ
jPYMOhjSwfaTJmcPxTKKpDXRdt0HAkt/S9VdaKa4ef+uiuXdBDzEZZ4NHazf
VJaCwUfW/yNjg0x6KO7ZVDtT9IlAhET049AQq1/NuF9f+wgkn12r3KrIRTP/
5zu7vhCY+eCorpOAi4kKFzsbvrL1bE9kAUediy5r9aoeDxB4pVdrX6jPxRel
rvHnfrD99k5/5UJbLt7Pk5gZchio3JcQNv8aF5U2HnuoPYYBr786uc7JXNw1
aD1v2lgGDsa43rmXxdY3/R7+BCkG/vnDIvRTORev3uH2NTIM6AS2pFwY5OIv
8073FzIMjB4obTYex0OH7oy6ElkGjA0GG5Qm8fBPDbOitPEMSDoiHRw1eHjk
6u5zByYxEPHRLsjGgYdtS5ePF8szcMNGof28Bw+hceJ+LwUGpDNc6iYH8nCI
Jm7b8CcDsrrxSndO89AnumaJ+lQGjBwKv0eW89DqiG5bmQoDy7rSZz0w46NF
VOXLalUGQjLLcuc78tH0isfjeiEDy0/JbxrdwUeD7MsJPWoMLNk8LD4aw0eV
TllPeQ0GeJ53p1/q5KPy1xv2VJOByHQZFRzho8JvYzO1mSyfQ6ZloCBAKSXx
LH0tBqx7yU0XIwF2m7b22M1l4MrxviHzCwJsXx/S6KrDgFbcTfHJTAE2Oik/
26bLwNbBM3FLKgRYFbg2LXgeA6mxPlqffwkwOyFvZ9xCBj73hb7/6KmCYdLR
3zuNGcj7Rpx17VVxr4J2Vy8w0PtG99vjIFUMFDx5/WMZAxoRzKXRWFX0nD+a
+8cKBgJ3h7rua1LFtVu8g7VXsfE40WShYSDEVTuJz0IzBpSmTtjlYi7EZSHX
HGE1G48Nr+9IsfOQfsxrIysLBiB+jtTNcCFyi5dzxJYM7LwAzc+ahDiluqkv
dD2rdyVH+us3Ico17nkXbsWAif4W32Q5EXK+pRXGWjPw0sxX7tdSEQ5zzO9e
t2HAjmMRdcNehP0TOuOTbRmwdPfhjvEXYed0/mGJPQNungNff98SYYtOTmDJ
RgamWIwRZpWw890Sq63PHRjoLqs2WN0uwkrro3+9c2RgvlbJM1M1NdS432tH
XZj/z5v/AUAFt7g=
           "]], LineBox[CompressedData["
1:eJw9Vns4ltkWd9/bXYTifb+L0EUlNIZSVlNoVHREUaKkhHxRiFy7IJpyLZSk
VKe+yiCK6tQqQpeJVELEkUHUSEz6UM47/5w/9rOf37OetfZa6/d71tpCn90u
22WkpKSOcuefW1PolJOZT0DbrfxOSaAB2hX43lI+T6B+aoT/T0oGmFWxcd0P
Dp/StNtbOCTE7oa1g58LCSR96T9Q3SLEg9JLZjZdJJCYmnPyx1Uh3vPRzi64
QkBm7kOtlA1CVI1StsgUE4gNOPLq4XIhemZK1ydcJRC4eHNk5AIhjlV9Ugi8
TuCLjLX3GmUhWhrVhP9UQiC93Dpgeo0AE5bc1ZxVSuDxLo2aunIBvnIrLdK7
QWDL6VHfposC3JOY3zNZRkAubGC/VJIAi3rD1z+pILBZbv2jFWsEOFM809Ib
ufyqtA6Y1/Mx/CHb+K8HBK6z6ax2BR9rWrVEKx5y8WTr5waf46OvstSl2dVc
/e6GWYfD+Fiwq1l7pJbAyqDfXTsM+Dh4+HlJTx0B2wbF4CXqfFx6pnpNy2MC
5gKnXKkJHrb9UZxw7ymBsJIl/KImHk4zTf77SD2BnNa8zXvSeOjnEJce1UAg
5VDXzeo4Ht70DpsnekHgtt83GdFuHrqmbd2+7iUBqaN7Mu478zBtyPo1+4bA
7h9Ny6ym8rBDcUGIRjOBjo/TYvUVeDjfwFhVtoXAbI8D81d9Y/GZi6ZdXysB
3yN/xB1tZ1GxrL+s9B2BkX09E3uusjhiXfyssoPAa1/lr2fzWey8H9aNnQSe
iNuD2AwWK55KTa3vIlCr6JElv5/Fne919g70ELgmmPJJtIZFV/+2lC+9BOZd
nv1QdjmLMHjuvKSPgMeDWxH/tWJRd3xuIxkgYP+80j3UiMUazeVmhoMEljnq
TH8vzWJpDv3V5DMBcVvP6BUJg/m851vMhwhM7asiZUMMhs3xSINhrp5cw42p
XQxuKeZddhghED0jZr/3WwZXW3bfd/qbQJ6KdVLwKwYNf9k96DlKwOGUmue6
WgY16hYS328EuicaTQwfMDixZowXKCHQaaYyanGHwZceCU6R4wQOHiuuUitm
8F6H4474CQLns92/NIsZFG/XiE36TiD/4K3wzosMHgw5ff3EJIGyuDNKl/IY
FI1ueZQnRUElP8x/Ww6DG2OM2wulKdSui7zrmcWgvezHEbEMhb88bcrT0xg0
Sy5RKZWlILvKSFHmGIOM+j7DSjkKFhUbQ64nM0hP2NigPIXMuBJxZiKDI3oy
rrUKFMyGToeVHWKws6A28Dmh4CaZflL9AIPPjI8dek0pTLMQv7wQy2DFNZfT
bYoUKt4tluyNZvCC+bQb75UoVJYJX0fvZzCtov1JvzIFr1R56/sRDEYvLewa
UqHg0t0mWbSPwZ3VO8e+qVKQUXw3OBjGoKvjfE0pdQqBNuFf20MZtG0Ynk00
KKSHwEc5Ds9ZX7lMbQoFm6aJUt+9DOq0xXpoa1IYmZJs+n0PgzI+K0IYLQoJ
1i2/PufwX72KyTOmUqjfO/TxDYdbg+oL5mhTqFrdqaDH+dcMZ1WY6XDvl1Ue
yeJwaeTGBitdCuUXMnY4cO/lT/L7bKdROBsak23O5ZeS8Oek/XQKBXWJ2uvD
GQxXvqrrpEfBed6N9hKuHp/0YFM3fQrRLt8H7SIZXKNr6eDJULjX5+qsGcWg
1Zlxr20shVxBvrRuDKefGQ/CA3gUWp6UqLvGcfq5kng8hM/1X88r4THX74n5
qy9FCCgcVNgZsu8wg3UqLrYiIddPrebqOUkMnujf0LzNgILheb9d6ikMzr+0
TcnZkEKYvo9CEMf/2CH/whVGFMbE1UY9mQzWbt1ts8iYwqVXNsNp2Zy+2SiR
0SyunyWtytFnGZw7Hk/0Z3P6WpRz8m4hg5LmxAKNORQUgy86mV5mMCMro3Hc
hLPDws6rJQw+UhZbNppSMLlxyk6B03/Gh9/raxdQuGx/o6ftGYNeteU7/2NG
Qa9ObXZvI4PfDj44ddmCQrDb9ejsDo7PseYfsT9T6Nod6icaZ/Drm3fZoVYU
3hJn+kGGxary7gUB1hQmza/65yqx6Bny2cdtMYUZCanleXosHu8jtSa2FIJ0
X+j9vITFjTWqW4RAITIgd52/PYszL2hJdJZRQJMss1fOLKI330RmOcdP18t0
t20sDjdZpjbbU/ALir+mdYyzl9nMeu7A5SMm93VzWPwt45cHVSspKLn/28G9
kEVjJ6fhIkdO/xGTI2m3WXR/tH1DghPHZ/9Sn6EBFg0LAz/vd6bQLTfrygdu
Hg7FhyQHr6VgfDNi0wxuXqbYxNzZ5ELB9DTp3izk4d0bWXzz9RTcZe4oy2/i
ofB8Ve+7zRQEdkevv3vLQ5+F3eJ6L85/3xZ/yUceXqiRE6H3P/lPzNv6g4fG
A3Yj57ZSuON5zZ/h9sPchXVS27dTsE1tnO4bxMegmr4qtx0UrHJDVike4GOR
u2KSvR8FRy+VRvkTfDSLcVSd5U+hTST/SekeHy1rnk0f2MXNhw+aUdZKAoxw
/9T2NoiCwjWJYry2ACv7VQueiSgcaBLpSwQCtFF3Ni4KplDYoNOSaCXAZe4v
zENCKdRkeZ8xDRDg6v7Xq0ajOL36BEqamgV4PPqrWl80BQ9n1x0tvQKsV9Nt
bI6hMNopV2w4KkAXC3f323EUTq640ntGR4gbolt9Yw5REMcXTfXwEGKO2vhM
0WEuXlK2dGeAEFsL9Ae8EijMsihueBjN7fdHniGQRCFZMmp0+ZwQfdQ6YmSP
cvr8IG2w9rMQCwsmYYTDeWM3z2vJG2C3uUDuz98osLljS9fqGaDfhq0pNcc5
PqLypFbaG+C69qfVy9Po//8n/wMSRs7u
           "]], LineBox[CompressedData["
1:eJw9lHtUzGkYx0vFPE0WXSiU3zsRIUWqrU09FMqlKLLdiUQu06QkDnI7cgnJ
2Wzrlnssth2hIo+OWBMnVpLKSpItl6bLTE0zsa9/9o/3vOfzx/O+z/f7XFiM
NCi2j56eXgQ/3+/IZt80408itFhYUJy/SkIrFga0budc/09+ks8yCTUZXpPG
fxFhrZ/ixvKZEnq7NCHBvV2EsmWyaS6mEjpVfMrJoUOEKyYYHlAYSSjK7JlS
6BTh5EYHxwINo7rSiTKRWoTVlusztzUwqmYdspcaEVp5yg+V3GSUnWo7qbxH
hB4fSpaXXWEU8iy4vUQrwotVmyNNzzKqTLueeL5XhMsfD8nbkMkoq7pxUs5X
zrU2ow+mMwpysujI+CbCum2LBjdtZVTxJnldsj7gOknE9HlSRgfczjuv7ANY
V7zSbkkcozkHqzoiDAC9y8sKr0QzUni5JfkaAdpVed9XzWP04Hh3khkATixr
XmXnymiXaoxLP2PAncZ++zSOjHznhqp6OBc9K+irP5bRPV1hcoMJ4APp3MGX
bBilLWhxqeoPWHE+EmdZMfL6faj60Q+AA5zPtA0zZ3Q7fNP6/IGAygzr2PnG
jDbJL7ueGwQ4qTVbJTdi5CGuUx81BazUBeRN12d0q8gzJc0c8Ll9QVhnt0Ap
pmvckiwAhzmXhgxUCeQaf7wrbjDgR6PoxNA2geRWX1MCLQHjE6K8ZS0C/fCm
V77ICvDMh6xgXZNA8Wd7W6OHAvYVr1tR9E6gByt7x60YBpgprzG4XC+QxLE3
LmE4YMLJP/KfvBZoS6fuzAZrwPTrVw0ktQK9KtS9SbMBFPs6Z16oFmjyVt2w
PSMAq23NuyKrBDrkq1uUKQBeTU566Vsp0CfQZf3KALXqY6/C/xZoZoW2IlfC
+UZV3umnAp0+ohVfsgWcZuansawQ6GuoduafIwEDXz/fXPJEoLAR2h1FowCf
ZPS0HX4sUEFjz91SO0Dz1XfMfykXaOClHq1iNODDwzvyHioEWi3tcXs+BvBE
sd6G0Zz/mtyzrtYeMLXEek7BI4FsezTX3o3lfuc3qBI4b7mr+fhxHNeTHeMf
xrlmp2Z053hAg0MXbWScXWdpluocAA+knp//Pf7wAM1JQ0fA0I6RpXb8/S+V
3bUmToAtxdeDyzj753QPsZgI2B2a+/kQz+9sdHew9SSuT/R+4x6ev96o7oOj
nLmeGuuWq1xfREtXucNk/r/FTgd9rv/Wta5+ri6A8ry3HmncH/PkLh8vV0DZ
673i8dw/qUfX1hlugKV9fz5myP1VfFMXB/wI+Db21Gfg/tuVqbtC3AEXD3Q1
8OT12b5X7RztAdj0KaYxp0ag14FqadxPgKNuN/1mx+t7pEb1IWUKoKvGQ3G/
QSDlSZVtmhfgM5MXcS/fCzQnVhWd7s39lkfYD2kWyEDZ+fLoVMChVob7bZQC
RRV0muVOA0xMfCpt6hCoaGNnYJ4P4Bj3Vl1tl0CJRp0PC6cDep49dneeHqP6
oR03a/wBSwZ5xi83Y+RZ397RMAvQcMZug1xLvg/OtTt+nM3757jfN2M+TwFO
7Re0cwFrxTd91tozujO9LXt4EGCzV9znjdMYWYrbno8MBlxyYutqd39GSU+V
AxwWAKbJr/Udy+d5fLhy95QQwKyr+6aciWKUk9CaEhUG2L/I5HSfLYyqMhxd
FoYDTuhvGF+xi5HZZWn77AjAC1r/qeUZjPa/b13tHsXnx2BZv6ATjDaHKZeY
xwA2PrwYeekeo6IUpxHipYDBDeIvvQpG6iMJdfrLAIcXxdbvrGS0tkIZ0hoL
aJ/3NtXxX0aLfdtmK1by/l80h4z5/jy2ZCLciwfcOzt9o4m1hF5tkT24uQpw
kOH88JljJBRU2Ibn1nA/LS9qVnlLKOax/IWNDP7f1/8B0luiOQ==
           "]], LineBox[CompressedData["
1:eJxFlHs01VkUx6XS3I2Qpaab9Du3hFGaVggLsy/qUpebZ6hBXMIISdLtMnq4
KM+mprFCiVFUU0pPt2a3pocoPUwPJq1KRqWR2wwRZX7z1/xx1lmftc46Z3/3
d38Pi0zyi9bW0tJaya//9vT8wo0FpoAmgWca678T0dvzRfk3ZgJqbOQBJqtE
JFzxMVltBug8Y1jd5CMirx55YP0sQO+KgwNqNxHVmDiZ7WeA4rAgW7m1iNak
vDyRaA54P0Mv+scxRsUC2Z6ouYCxFp0qhwFGlw9eSA+2AHzVmW5o0svI9E6h
2M2K568KLigeMXpo7dhmMh9wnCut6znFaOJvVefABjCiedvPy+sY2YZOLhvj
OaHVpba7klFJbpf89deAi9W+iy+UMJJ2FwyqbQHjLpbm3N/ASKEc6qi3A8w7
5WTUnsCo1jjq1xp7wA7tZQunxDDScXPILXYAnNfgOCAMYWTXfigh2xHwSYZy
whs/RvJkfV+FE6DhP01Zb6SMrlS8mC53Bpz/fsf1TDGjfjvvz8EugEXmq2dO
cWZkdvvcC29XXk9M38gDe0bKkfyjixHQurZ0X988RnW7PxTNEwO+bHPVdrdk
1G4VmcrcAKWtVbIbsxnZBy920fUAVNhv/jJ8BqPod5VMawmgbWBERMo0RntU
ejoDPLfeeDP7jDEjTcPz1qcSQEFf0bMmPUacVHq6zRNwcvW6q6UCRj5dZ/c1
eQFmilOHS3UYHTPKjzi1HHDqVsMgy3GMOo4MehyWAj5U/aI6+5kjAa6xKvPm
++VfJEwd5cjhUYt+iQ9gtKZl1pqPHMUk2r/PlgGaGoYfyRjiaO/EyoeKFYBC
zfzmm4McXS3TbUzyBTx8aMqBJQMcvV+UdkDuB/i4pMdD8zdHrOXZ9hB/wBPK
PZ233nP09o7wZWQA70e5pey6hqPzvwd4JAQCulhmrh/q52h7e2H1xiDAgrKg
rCiefZ42Tfh+JWDj1PhLk3gWdmlH5wYDqhWq5O53HHX3OF8rCQGcEFXfM8rz
ybdp5vtDeT/7pZt8+PNKzcns6lWA+yu/UXTw7Dn4pvv4an5+ZbP8Kvn3jUfm
LD33LeBqVfjaKr6+p2NhNRQG2Ba23eo5X3/dhFKd5nDASIG/wSpeX5qgLaYt
AnBEYrLP6ANH4sn6N56sARzVvb104jBHesYSiz8jAZMVW47Zj3D0eNrWnHdR
gI5lMWE1nziqNm3sGZIDWupEjwRoMUpiAxLtGL4fLTbW7uMZOc1dcER3LWDp
tIaK9bx/OtZxX5jE8nm6udnwOe/vvQVVsWZxgIm5ox679RmV2XY2WcQD3msU
6qqMGC1y9c1zSuDnSc/5soOQ0We3Xa/d1wFCnGDrsBmjZsk1L+9EwHNVxtu0
5jCK8HWEiGTAuTvVqd02jOYFbYiPWw+olDyuumbL6EPo8eaUFED73oKCfidG
hXK2KzsVMFsSctrak1Fo3Krewo2AsnEDda4yRuaJe5f/lMbn84DBw8ogRupN
Ar2j6YDl5bF64Xz+cpTuCQ2bef1KrSR1IiO/rRm3LikAcx54nk3exOj1Tk3+
XSVgbmdrdXceo4Yi67/aMwBvcsq1dT8wytoT7d2Vyd+/0NyrtZzR1Ip2/cEs
vr5jW3qdTzPyqL9SOCMbkOl8Y6DVxcjw7EjfHBWf190r4yb1M/rjop3MJgew
2HisY8cnRilXaw3EeYCBryTjNdNF5HqzK2nZTj4v4rB7PZYiErTOvOu/C3CW
8ad3cgcRHXxUUhxTAOhQezJsYoiIEp609CcV8vMrTWSL4kWUY1Ljoir8/3/9
F9fiXbU=
           "]], LineBox[CompressedData["
1:eJw9VX04lmcbf4jGfT4mjSi67/uRr4aUsMyjnZWmNHpRimIlzDcVUo0UofYq
5DUfUxI1vSUqjXydOvoQlbAWMkMSMqZEVOzeP/vjOq7jdxzXeZ3ncf0+Loln
iJO3rEgk8hfWP/tbZnWLSQ+DaptLK0oCtClVM+nqCgHHhsTa3vLXJrUd3V1y
fQwmyVQVZIq1yWJ3xNCEgA3/n9F5dlxCLkfg3eBLBj1i+39Y2S2hjHxz5aYB
Bl/Jax7hyiSkNXDMOudPBr+pL3szGSAh6yl2ffIwg1uVTn620E1CHnB9U+wI
g2+aNMaK10ko17gzwG+UweZWUdVCfQnp7DHNMn/LYJ1FclFZP09rY+8VGIwz
GC1dna3UzpNP2vYSzQkGzZ4Gzqlq4OnnG/F1MpMM8rk9SouKeTJ63z7+8AOD
OjWPQ598z5O9OFS29iODL8RWvfdCeQpeKP/p9WkGb4SccZntzVPxVya6WSLA
/eUK8TsdeDKLi3X2kQMMWpDyNFCHp83/0/jWVR5wRWBhXNYCniLOX/b/ZjZg
SdpDH0aFp7K6p4dNFQANOcVW148ctbUFJukqAqYniA9UvOJoalAmU4MBtJN2
WmW1cyRVMiqeBkCdSo3aunKO3NnailEx4OvkvfFqFzmKNnG516sEaJ74Nqgt
iyNyjOmsVwa0fm0cXBvF0Zr0X8U/fgZYuOyG8+g6jkRqlmmnVQF9Dopzn1hx
VH0qR/O8GqDWmrOJViYcfZni83mpOuCaAOOJBHWO3ik3lFRqAPZZPU8KFHNU
esLE8vZ8wIxnm7ofyXC09L/vbFs0Ac28ZzIUh1kaZtwb27UAt23fl9rVy9Kl
Y7UuPQsBa2zC9ph2sOSvoNc5wAI+VpC9ON3Ckn7Cce9RDrDsrFy5zQOWeuVH
ht7xgB3SSWO5OyzlxTmHibQBf8mrLpBWs8Qe0YpV1gGMDJbdqn6VpQ7RYUZd
FzDG99Tc8kssZR16kcLqAd5/0N7YfIGlrdPr5+vpA0Yl2e/xOseSWlRRrrEB
YHyu7GDQGZaa3881MF8snE8tNBvJZin5wL4r0s8BG7YluPdnsOQw+czCxhAw
OHh/lGs6S+JIrN5gJNQrztxcncZS/Xj+WmdjwLimdXb5qSwlhCs+dFsCaHTL
ISg6hSWbsaBNniaAA0lDe5uSWZLd2/zMb6nAd7xcZY6AadRi1+5lwnubFpY8
F3B0aPZgpKmgn1L7xnNCvXRkZnfMckBa9TGnU7h/MshrMsEM8MSdzNI0of+N
obqYk+aACaraVXeF+cICjBV+tABsb53xD89kyXQw5eTpLwCXZLofPfsTS3/5
js87vwJwnsnRng25LBW9dDt92RKwUsXWLzyfpQCfGt3SLwGLnvurcIUsGbxY
dLnSClC1enHv+iKW+nYlmt2WAqrR1Q/j11jK7xmqaLAGTIm4mah/kyXPnY5r
WlYC2tSo3e8glviu0vr2rwS+23bM1ahj6XePBU49KOjJ/9rD9kaBr9+j2wZW
AZ5a57lfr1Xga/vzHaOrAZ3fNxZ+6GLpV9dLIaK1gM15Ch4bx1hKbZ0z8cnX
gl7CVA83TrP0ny3h0cq2wrweB/y6FTlq2LQyiV0P+Ntg6KtbEo4SW/JU9ewA
38S8/Ji+hKOvnT75yXgD4Csdp3p5KUe3Nj6+KLUHHC4901W1laOYR2amNg6A
/nfwotiXI2v7zPINGwFVNNSXyURyVGbnWefmCJjmvWxRfyZHV9aOvYjcDOh4
XctsTh9HDlqZw8EugFOVFY+PTnI09Np6wmsL4EE9kUzLbJ4MchMUHF0FP09e
65vS5OluhJGKrRtgZpVl9zx9nrztm+ZbbxP4+T44LtmUp7ypBYaL3QV9BLsG
nrfjCZtqlnMegKkw1W67hac/LnhJ1b4V9Nb12s7RiyetzUX2MjsBu4Mumf18
iKf0K6tC27wA+8Osa29XCHkV3xfZ6A2Yff9446wHPLVs/+HwHR+hf/m5L+o6
eJrDPEkt8QVUPGpxfGyGp6Ku/dkX/AQ/VCTN+m6uhOx/YfNz/AHdon6bFaYr
oeNevqXHAgF3F0g/3WcvIQMrpepDQUI+qivKHvSU0D2Vq3fDgwFXFYf4mkdK
SK7m/dOdoYCP2qqKRgokFD3/5JRlmOBfwxMqp0CbtP5aPmtpuJBnOnkmO/S1
qeJuK+hFAMrn63230kabnLgw6a598O9/9DdPYOjM
           "]], LineBox[CompressedData["
1:eJw11Xk011kbAHBL4ufevIho+P4WZRtFthYpD28mskxSki0ZspSlN6+lMWVt
prFETGVLU+8YYzSydUaJJ2oYzDCHKKKxlWR7DZX9vfPH+8c99zznnvvc53Of
c+4V+YQe8pMQExMLYePveWX3g19USwkoH6l6UHZKAys/VfMXlREYXl0ZtRFp
YGNPT7ZiOYGjLUtPX4lrYI9fTqtkBYEjgs2OeUMiFI/ZaPSqksB+80IHhWIR
Kkk/9+2uIvDNrOxvVWki1Lly/VrTPQLyUVrnd4eL0LFIZbn4ZwJrzLI76ixF
eMK42yCvmsDdyqodP+qKMLz2qk/qfQL+sYJNTooizO1UbgqtIXDxxbcxd0aE
OCqmlGmCBPr4koNvM4W4mNzxRPMRgeAB66yxWCHKqWR+2FBPIFXwcOJMiBBN
typ6zTew9aiFhzJ2Qow/Jq9b20hgQqY9YpQnxG+G29xLmwicSvQriJwTYFHo
5bSbvxIwWGgome0WYFuS3Gx8C4GR9fNP3QsEqF5O6/a3Efgzg4s9vEOArcW5
wQ7tBC75W42qcQKMuf2xuvMfBP7BKyirkBTgiyybaK8OApOF4uFWHXxMSe3W
9u0ksLHKYr1hDR/NL57sCnxKIDcpx/Xld3zMi0w0/nc3gYCpsazTn/PRPmz9
4LlnBB4Hyo7t8+fjUsCt9NjnBPKjDPPanPno4YYTyb0EJBMvNU3r81F9z9L3
t14SsLBvaFab4LDVNNml6E8CX98XO2LRz2GM/kdSPw0Q6HDkzkq0c/hCsNOn
eojAJt2pOO8qDlNUG+Xrhgn4pSxYfyji0FzBpe7xCIFkx1gr3XwO8yTC1dtf
E/i0w6vc6UsO7RclWp6OEghv57V88gWHS39lRPe+IXB/i6df+1kOS8aFOgNj
BH55GH55IohDj5HSrldvCeieUAvJ9+GQ9u9NGh8nMObziflLNw5run4znpkg
oNJ140C5M4en2zwG308SELNTXVV24FC96W368hSBZe+sTt5+5sNzFpL/JbCz
/opbqiXzVfMmZWYIeOlMmNw053BL+fU8ub8I9KgUqFntZN5ibTulWQLr5LJ7
/mXCvLfvzW+cI1A/fsPJyJB586yLBO9YvecMw2P1ORzP6nTRfE8gpz/e1nML
86d+JqX3gUCgVMR408fMf3GmYts8Ab25ouQGXeY/H+ezfYH1S/nrQAcWl0TK
K5gvEli6FPXiJIs9wgrqLJcI2NZOOcqz/TRQP2T/MoEu71qLA3rMf+KhusMK
gW1rbK2UtzK/m33LoVUCx2qerZwxYH7n3mhXMQriyu+MThgxv12Qjpc4hZK2
9rIhU+bfN9/1mQQFuTeVvgu7mH/PV0mBkhR6IlLtCvcyv6mKSegaCn4SEV+M
/pP59QsHw6UopKu669bbMr+2aca5tRRW+4qvmhxkfsFji1hpCsppG7QsjzK/
qvNkkgyFgyN+h954Mb/CYF4yj4JklmeZvj/z887YZchSMJqrnlUMY34JsYWr
hIKzv8Xba9HMv5hWlEcpBDQPxNUlMP8sd/TWOpavbc2T5DTmHy+RKpKj0DnT
NbCSzaFaf7NPhTyF/LuaskPlLJ9+zpXvFVh9vasWwXWs3guB9bmKFKyjxX0y
Wjn0EspoJCpRiFPePHd3lMOpsG6nKGUKJxM8L5S95zD2UWHc6Q0UUoinnos0
H7/1sR44rMr87WLl13T4aFShpGC7kYLbvPEzMzM+1ksOw56P2P36zjxIs+fj
8H/ib2qqU6i7ccz+6Fk+ar+uO/5OQOHLoRCzvl/5+POOy5fHhBQmMzuaIgb4
aPOVV12/iILe9EHF4Xk+Buku8xs3UVD06Qs+uFWAi9Gtjg82U3ie7H7b3UaA
Kc2550s1KahsyHh9yFeAd06Z9V/TppBX7qSrwd6fvTU8uRQdCjaGrmm8WgH+
Tp/vidWloG1SNbTYJ8DpO5H5AXoU5NdqLF+RF6LxdKXHLgMK642dPHvchPgY
ElO2bqOQedz9hmyoEA9nONeIDClsT90dPJkgxAijGTVZYwoXXDvyp0uFKJ3w
yG6FxbviI9OFjUK83pH++YwJhbL3RS7aL4VYHW7Q27OdwmLQH6YjCiI88GRF
tm0H649RQFnlFhH2KP9u1rCTeSsSJVNsRLh073TOj2YUtITvstMTRJgqbd5c
sJtC0LLduoFbIuS7koVMcwr76HdasQ0itJj/4VjMXgrelmuPS/M0sN02+lKY
BTtPq7Jns74GeufYVPsCqy+/4/rSYQ1c4D0reMPi//9n/wMxFA34
           "]], LineBox[CompressedData["
1:eJxFVXs01ukWxsw0NDt1pDjj/X0X06JJQzkdKWV2ZCrJpEPlFooj9UlhXHIr
t4zLfIZUGr6TotwqfCIpbbcYyogvXWZSJNIFJSmh8zt/nT/etdez3vW+a6/n
2c+zxTv9tnipKCkp7eHP/+pAjuqPTySA8xwuVZfu1aWPTUEtin2A9+pWGM+a
r0sL4+cFPfQDzHVdbVX5Qkxb15aL+/cDKu8WN9nWi6mUXoeM+wPOrjl6ujJY
TN2RqQuUAgHbNGoKNtqLCVYbtav+BNikMeRkZywm7yqJ/tfBgJ0CQfq2NyI6
GvxVp24IoFrm0OElChHV/bMw0iAU8KXGxA6DShFxZQN3VoUBOjTe8LI+JKLO
wp2xblGAZRl7v2rlRKTko7xk9yHACypLpFZfishQ/9Sf+w8Dim6fqp/5REg/
n3loHB0DmFHy3leSKqQKj/DuxFhAP9fhCGMfIfUJdRLT4wDV7x5R32gppO+z
tvfkHgG84W4wafVRQBKn8eTzCYDCtamSufcFdFL7mGnFz4CjP6zyVLssoLGj
ndKmJEDnI8NWNqECKkqxNX8uBUysCdNxVBWQrZKq5lAq4NIeu3dfDnM04l87
+PpXwIu0zETWxdGy7csyPqQDDku1d/nmc9TV8mrP1FHAK5rF1tlpHIWuPofK
xwD/vTYh5nQERzW6X79UPcH/91BazW3lyD2jsxYyAT9KpyuTLTlSUU05Puck
YHHM+Ie6pRyte/XJQjsL8FNRSnroHI6eu1Vps2xAvaG2uLdKHCV3+A8JZbwe
O/2HDN4waq98mql/itcjr3NlUxcj/0X/8TPI4fnaN6Ku38JIM3u7ldFpwKnP
1Jeb1TCqmK2h848zvF4j71RV5Iwco1tHTHIBA58mT4XmM5p8G3tjZR6g1KTg
Yo6MkczbPMv8LKDNG+0/gzMY4YPxAxbnAA+Mlzl/TGbUa1O67od8wKHi+MUG
cYxir+/hrAt4vQW63jMiGekZLxjdVAh4WDJkkRzMqDn3YbNdEeD833I0rx5g
tFfruMyhmNf/Q8OmDAkj9cTNgY7nAc18fgzX2s2oZFLN2vUCoPmnLdYWnoy2
+NULPS4CcuHXIuZ5MHrbEz7mWcL3Z2vwPnUHo2P2Jq27S3l+u25WlLswMm0a
PiUpA1zf5tpxyJnRgxUFQfvlgL9XGUaNOTGKKN5pE1jO+ykaZ83l70VCphty
CdBqk/+z+zyu+/XOeFgFoE537QlrV0aen0tvRVXy83ZbVuflxmhG8PozMZcB
vZfa6S/eySh/UDn0SBVg6bOAPJkXI2uXatukK4CX22NW1PgwetkWuEBazfuD
i51O2sdIusZwIu0q4H1WZagWyMi4fOCPY9cAs1wPLlh+kJFCLyfvZA3gLwGc
s9ZhRkGZTmGy64AhtRN+RQmMtEHT7jQBLryb8s1YKqMrkbf0ztby7/XlTu8y
Gbm8jp8sqAN0m/OFqPQMo+ld2HG+HrDH2ylP/wKjnK4P50obABUzfaxcqhit
3SCPuNQIOPatNM6ukVF/teRfVTcAQyU3tGZ2MFqU82iamgHLmzf2t79idHNu
pqLhd0D9Xnno00lG++K3FDa3ADqpF2i0AEfyvY0O7TcBj3Y88tIw4mhrd6SB
4hbPt1uyZeQajt5vNlW+1waoFaj5U4s9R6tMiooftfM49fjftSI5uq6U91nH
bcC4qPMeMt5fFq0yp4YO3i+GYScmznG03j1NtUAB2D9lKLe6w1HromS33+4A
mib8bcP3rziyHYurSOkCnB72XvXNDAHZJ4Z6+t8DrLz9XlK/UkB37QOqPe8D
+jyeWJOyVUBOQl+NbQ8An5eflLsECMi93J3M/gIUpI9dXFwiIN/udeyLx4Dx
6xUFacuFNJK/JmCcx1fT3bUTXIQUGGDWMtgD2IuOKopoIR1UNQppewL42KRa
cbZTSFMdC/+gPsC5Qb8st5kW0qFsXT35U35e5H05FvNEFG88X3F8APDzC859
05YiUpuabZD4jM8noUWM3EVEyU1q0eGDgLYnXr5wDhJRmsuUkccLvr+sbe+v
FotIFt+XtGgY8LtZf5lF6YtJbNfdy0b4/Nn1bDBpg5hyde6tmP2a919PqIPI
V0yFJa0Do28As2cOsW1VYvourNG8fxRw09ioo3mvmEqsrmfce8vnaUuHv+ks
Xap4UGZ57R1gyY4Xu7/do0vSVZtzGt79fx/9F6nvDhw=
           "]], LineBox[CompressedData["
1:eJxFlXlYU2cWxoEyLuCJaEAGcrNcpC64xAICxQIHtfoAlSrggkhSRalIRUFZ
FCHgVkoJVoQwNSrqFNt0BlEEBbecCorUSpgShWoHBpCOSxWF4BIhzOdf88d9
vuf33O+e8573e++9/LotERtsrKysPmfXu7Uw0333TRGg0/KaS2cT3ejyQ0m/
kfGrgoyP32x0o6FVZ0u7xYBj70bWnh3hiTu4c9MjCWBmWpxfqIGnj5oWBDyX
AsYOnApQnuAp88O73cM8oHPj5pzZn/B0OLmsxnYy4Jg3iqZv3Hm6qNuYZ+8O
aPJPOn7FIiOzy9tZLlMAv1pSv9J8QUauEQ1WsqmANmZzsFEjI/98deuUaYC9
X5U/sE+X0Q6zdIe3B6C8ao9s4TwZvb63sOHT2YAfGRoahSel9FehoHSFHDDi
/SvC3mQp+YW1JcTOAfyXbqEud4GU0i8ljE/0ZPWXVNwxPJGQZsCzO9kL0LNq
qFZxTULnZwxVZ3gDTsm6MXfbYQm91Bau3u8DGK9NmzQYLqFJxpWz1L6AWSJX
CJkhIZ9xvFWxH+CS7z01fWMklLrrXPkJf3a/zKXN7qaYTGvan18OBFSViJdm
RYnJseREfX0Q4B+pHmFx/mLyvr1J8zMyv/c9fLWKF9O2gOF57fMBD950Ko/p
56go9YagcwFg15xIfezvHFVVHOjqXQgoroutim7kqF/s9uXAIsCO5r7Js45z
NHHFk2jzYkBzjDp+SM2RZ2H1TOsQwLuGI9Y1uziKuJE1MjoUMPy6PC/yC45S
LIt+FYQx/3vqbxvXsH4+DuVOn7D96XN75oazfkm/pXNLAHneLNyOHL3oSBR7
fAr43qgs++yprH9SarJ0KeCOA9UTLBxjS/Z1x2WA84J16CvkaKAwz8Uugs3j
o/WeZseRSVK0eYRxl3J7hcGa8WntT6ZIwKCoNvVMs4gGA8udHkcB1mpD7gUM
iOhl8+mEzuWARveMWpunjBW1V4wrAH+9Vpy087+Mn/004eeVgP+8fGvdd90i
epV9a4N+FcvL4RbXnA4RvRbcqauOZs/vz50H9xkf64AfVwPqzhzPC2tnPPvh
2rIYlv/Ivz/wvyuiN1df1BSvATxnr1l63ygic/jbsfmxTI9i0p8z33GHrUKl
ALwas3ZQ/o6TBFXblYAXM9KbHjB+a3EetekzVq9t+YMwVm+okF+tXAs4afHH
XRtYvyHJjNNR6wD/kh2U6cX0DJ32tgmNA/zOKVFdw/QOBwauCFoPWCCoFD5l
81iaF//ovQEwuFox4z6b16JYZpkeD3jkkUWYy/ywPFsdIf0c8CFMmfMf5tdI
9vpTjhsBD7enjzIzP63GJ5nHJrD8X7w6v8WGI6uy9PARxrKv3S+st+fIWp57
0rSJ+bOzILbOkSMbff7LR4mAfoccolskHL3XefSYcTPgtMbec+FzObLd8n1/
UxKgtHqc76VgxiNnFum3AOqtuRgTy8soacMzXTJgyaXA5+2JjCtvzy9LARwM
PSj9OpOj0UFtmuJtgE9yZ6c4F3A0Rvk4UJXK9Pbptc2VjPsGiranAXb353vY
1HM0VjX8R0I6YP+x81F8G0d2ZQ4Honaw9+VIj5+vjZjs5K49ITsBA1JXzvzQ
RUz2+sm+QZmAm0O9/AM+ENO4Tp/O6VmADstuxcWvZ7wFvaTZgNlus0a+VYkJ
RkK+dFSx82wR3fhTKyaBNFY+ksPy6cRrJrYzrozfY8oFfDHYuv/1KzGND9ra
9mg3oEdcsHqyi4QclHtUxr2A+R0F2jQl476C1qZ9gNOfV+ou7JXQBJVmqn4/
YM4+ue3Wf0hoYpnOoMsDvNkaZ7t3WEJOnQapqgBw6y7xrQ/OS6nq9x/68tSA
L53vB2U8ldLSe7n6okLAwh553BGhjPLveClPfQN46J7q5NplMprWOk5+5iA7
T+cfDCkpMrre0mupK2J6uTcC1xIZWf1Seux2MWB5juHEyU4ZHW3amtRWAhh4
oPlQ02ie/BtDArs0gFE16Cf05Km9wU3wpJR9H+sq0ioVPKVee/tv09+YX/m7
o++oeZpIxgrLt4DQnpzfoOfpzJWKrDFawFJK8G008fS4VinmjgLap/G0LcGN
EhXmVe8f/f//5X/qa+eg
           "]], LineBox[CompressedData["
1:eJw1lXlUlFUYxhEYC+FeEXAEvm9mvkGUJWTYIh2M3jTEEBEURxE0BFckKEKO
SBIGJqQdFFQsDMzQ2CRUQESNl1UBWVQWOSowIYsJsSUMytLXH/1xzz3Pufe8
7/P+nnvOlQaEbtytrqamtptf/+2XQwqEX90lsHBz4e1rB0wwOfgbQ8UfBCKb
2ka67E3QJmhr/2elBLyPNYc1qaTYsNe2eD8S8KAJAkWZFN8N7N5ypJwAF9c8
fdtXilf875gdryAQaL8uSmuZFFfvODtxqpIAU10dUK4mxWgf15SMagJRFuhz
PY9DZgu3N+8egb/mtu06F89hsfekY/F9ApudYPTDXRyObchpraslUFAV4LuT
4/DU+rgrLXUETmyaM5KlxqH1uu0RnQ8IOCaucPu5UoL71swXjjUQ6CLHpks3
SvCwSl1X1UhApd199FOxBE9mj2tNNxFI2F3fMPRKjPm0Y3ruYwK3MqusbH4Q
Yzk+nNBuJuBift8ozV+MzWFVI7otBOzmfGvc9L4YVa25PcZtBBJn9EPlPSKc
l3CxU/KEwIIBK9mmUhGyTmfaTdsJ7AnJTx3+SYSQHlVv/ZRAp9NUxncKEW70
Cr1n/4xA85Mc832OItylEVi2/DmBm03us+mLRJiw161wVScBgzzLhYPPWbxg
5Py7axeBdzI7HEbKWcyrs81yVxI47+O7wSKLxUcyo58V3QQa88tijCJZfKHU
SfF9weepONxeGcDieLLaaf8eArrGZhe/X8+isaovLqiPQE3iiVLPpSxaZT+N
Du0n4NcWlO9qwKKzX+Oh8JcE6tzTHdZosOhJK8Ii/yJQ3H0xfO0YgwFYFBz9
ioBN71S/2wsGw8Oy98QOEJjjfFzh1srgd6Zp/vGDBD6vGKxdXcPg+dbT2374
m8Bg1uUfHe4ymB1/zDtpiK/PWvkYX2fwjjzSI2WYgOdkctfobww2DASvvTDC
n2/zdbmTxmBXmv+qX0YJxPjFtYefY3DU03vllTECpsJBCyaRQU2NtY45/xAo
2tc9dTWeQWGhk03+a75/0YinVSyD5ntlloXjBD5l/vQ9G82g3GixackEgZPW
4wn9hxl0rxOKS1U8T/Q6suQQgzuOzDOsnCTwZWgKcY9g8AvZzIKaNwRCPYpc
/Q4y+K1yRLvhLYE7H/Z/ruD1meQeweMpnv9A14Scv3/FpX22bZrAXeWy5Hl8
veKJB5PPZggMOd9fXM33q8vCMeUsgdmA9soQ3k+Hb8FgrxqF3S9u1Ah4v8Mk
s+/VHAq3WtRLT/LzqGOqclidwmS+bbCAn9cgLPHpaw0Kf5bNb/mS57HUNLbl
jSaFkweuOzXzvJa3RjTOCiicfv8nE1kmg27xQTWa71A4aynZcIzn7SffUaH1
LoX55RYP2vk8Qga87lItCku9nAdltQzGpLnc1J9HobRd6XWijcEkzxXXDLUp
rNLwfznUw2CG+rIckQ4FPcnb8Z2vGSwq4C6bEN6P9ylhr4DF+3sM0s0ohV8j
b398dBGLA7Vvk2x1KbwsuX1ez5nFzmYZXbKAwlhtyaNLXvz77QhMMNSjEG1e
GS7fw2LxaN03s/oUrs5kx6cksZgzNftm1IAC0T30cH82i2lzHSJ6F1IwLPvx
o+0VLMYaXwiuX0ShyudGTLWKxQjTpj40pHBvXYzd+oUi3GetGVhgROGRe1SH
0F6EHquCfVIZCgXWNjoXwkRoHLRyzX4JhZKqmeRb6mIk4V+U+XEUemV6vemW
YlSLzljpKaVwSbX6kp23GHtO69h/sJiC/Jp8V2auGJ+kQp6lKQWh0E6n8KkY
ay+HW4iXUPitNqWiTEeC+beeSQRmFFwEYjOXgxL8tUI3VcVr502WFhO5EjxX
/4lwwJzC2rq4ZK5Pgl8rc3UeW1JIyqjyKrHlMPRV1/Hq9yhwpKPi7UYOA14b
aJRYURg2+aDx4UEOXbWOTF605vMqGlbcQA7l+tfCz8gotEjqPTRfcmgl6hk6
bkNBaj93RYS+FCVmRgeibClomyiVy0GKerbre0PsKCi02uxiQ6UocDq6M8Ce
gkNNxNUzv0hR9Unhs80OFHJXb/O42SrFjq2ixysdKfh9/6Y4dZ0J4qGjeYW8
/v//+BffoNvW
           "]], LineBox[CompressedData["
1:eJxFVH001ncUl8lR7Vys463f73nT5iXLo1YHY+smlohVREWR10g9lZBHWJ7y
qISHeS+liFY8oVBWrkjCrBeZ1azmLCt6VUPNbN/9tT++53vuOffc+/nc+/lc
SZBsTaimhoZGIHv//YdW7rNI9AI0WHuxqWarKQm15hivWgsYd3jK0u6NhKoT
BLrrfAAv+zjEvbsooS/eiLUDfQFPeyuyj+2VkP+g+VvZesATj90/n5wtoWfr
rUbiNgBudtZVz/5dTHtvWw8m+wGu1xydbKkXUzEtvpW5kdUTbIz6MFhM8+zs
b+RvApQ6VQk8HcV0We149XgA4Lw+3xKZkZjulyw7p94M+CrP56PychFFGi4/
1RAEKJE/brwUKqJ3R9yKmoMBDz7hm9QWIjJOXJ32YyhgN/4xfLReSJVvvZN/
CgNsqgvYtXKfkGyj1sU+DAc8a+Rg7OEpJB+/gJCXEYBhK/Q+7X0hoKE7QX7j
kYCmU9M7La8JKMYtbM0/WwFXl0WHbM8X0Lf221B3O2D50R+5PcsF9HHNDlsj
GWCWTcTAHFMB1VnsthbtAHxoyxWFT/F0xyiBl+5i+BI/29jRxFNQZtJs22jA
IKmqtvUoT6PaKTOX7AZ87t8dbZvMk/5Y2oRnLOCZgrqyQFeeTmxLf+kTB3g3
J9dKS8qTzePMoU17AP1idttMGvJE/jkDYfGAbi8qgpdq8LSqN693uxywL8Zr
xg/DHD1yL+qKTWB8rvS/LOjjSNZ67FrSXsA5f64IP97KUUZt2fmMJMZfoCxb
XsqRcF5lRV4yYHLY69WPVBxVlZ4tKfkG0Eb13KtUwZGjiTr39D7AAyZzRcpY
jrqzatOrUwDfbD+VmhHJkb9OvaJeAXh/Kdd4IYCjkeRL8qv7mR6UCXbjazmS
j3+/s/0A49Op/5uXB0czZbSlJxUw/ZjOQIcLR0VDrQF9SjY/PbcK7yUcWW66
4fNrGsNn1qwzZs9R471Oj6GDgHt0nxieW8yRq0eP84tDgOMvbi6MXchRf9tt
h7HDgDNKpDreNhxtcby3cCqd6afB4YiLlKOJun5L7QzW/7mbpjuLlVa/iCET
sNXPbDSE5U+8FxVqZbH59OxXhrF6WzqD9f9icZZ5adcG1q+/sOLgaxXgcHvM
oBPD4xoxMu1JNqCh+VYr8ZcMn51U/msOoMtgsdPbZQy/TvRo77eAomAfzRY3
xu+n+siuXMCJsIf709Yw/hXvB1vyAM114s08/Nh8Yr/0a8wHnH2mVqkfytGw
S8rd6gLARze1s/plHG0waHcvLwQsK+jeUZ7AUdfvM9qKiwAj/lBUJqSx/Vzw
cMwuBjxiqdAOyOPonEJ1Ie0o4KoFemqvco7STU3KY0oAUwO3LFa0czT52l8Q
dRyQJKPSjn6OtrWcyA06AbhR5Xt54TOOPAMtUr8+CZi5lcJVTG9XpVFTLqcA
72m8XZwznyfrf9SxjmVML0+dJ++58KRbYhtueZr5K0J/ZImcp2+2JTwUVbD9
patk8Xk8vXJs9jWsZP7XOtdsfIGnWw++cv3gO8BdWk79F9/whGcP0TsW73mg
jOo2EFCNvMfu1VlA3XjPTLm9gLJNfCwHqlj/3J1j9w8ISPNpYendaqbPv0fs
1dUCim4cMOlUA/paWa8O+FlA3r6hMxtqAFO6NFSVi4TUZnYmpaqW+c87IX5n
qJAWjT17f6qO3a+bxjaxBUIyyN09knWR+dVWOlo1XUSpIY3BynpAOFMYYoYi
Gvts8kFiA9PbYbl3WKKI+u4ouiMvAS7S0ZPJNcT01ckbzpsvA7r+GZLfN1dM
DTtnXfFtAuxof2o4bYWYCvRyqpyvAJ43nRXkVSgmnUd9nzhcBeztOP7h7TYx
xavnlCxoBtTPt73eOSqm4aRNhhYEOF//tlHiXAlt8DyZIWxh/DfPD7X2lVCn
YEjb4BpgwKHz4gUZEvr8uWXyrFbApbljTUMdEuLSa2QTbUxP04/1eLmbEp8d
cyv0+v/3/l9/Ca6c
           "]], LineBox[CompressedData["
1:eJw9lGs0lXkYxaWkkveJkpz/e25yKRmhUkfiQZLQnE6Yck2lmyylGyWjCyU0
VhQl1Ur3m24SNXpKaolZZqhEJCQqScid5syX+bDXXr9ve+2115auDFUEqaqo
qPgq9Z+LGtxcQ2s51PHMfnArWJ/2e1rWJSh58L5HRPRKfVpfmbQv6j2HV3Sc
tH/w+rTY75vhpjoOr5p21NpWS0kv6NqGpQ0cFsq9s/XXSmmoeYym0wcOb+Tt
aXtnIaUPG9dnWTVy+H2WlfTqTwnd2GrUqdfEYVqovrFPpoSSe/Yf02jmsLNy
KOtFuITCIxvmDCq54ss1d3+5hBz2n9n9/jOHR+OPWinUJGQ86qe47AuH1Tvk
B6ufimlsgt+TghYOo7S8pS57xfQ6WaB+sZXDnnMZz3rVxPRAN+Jy2jdlHtbq
1VQsojPpFa6H2jj86hFq5JMiouDMlKSQdg75yOldClMRyY07LAM6OMzdaqyT
0S8kq6tLXsk7OWzTKxjZWyIklTucYGYXh1lm3bsTtgmp0SrkoWE3h1XHGvLS
3YT0Iq/YX7eHwwJhU2WwoZBSnhzM7OvlcJlJbAtXzVPEgianlj4OxVs8tApz
efJ/4dRc08+h/KSZg+pxnqaUqf7yeJDD3XedjzT48KTpFVh6e4jD5YGpFGbH
U3vlo83nfnL4fKdhl78BT3/WRd47MAwwfl9ptmk7o7NBb5dFqAIW8XzHUBWj
g59k/RuGAz7669EBKGQUEpKW4TsC8PXObvNlNxkpvnfZLVYD/OKnalJ+ktHs
bZ71diMBLQpiDXYdYsT33tlvoQ64MSnf3jWC0UeVzUUTRgPKNveGKbwZ7fDU
eyweAyi3NXQWuzIadeXxfRMNQGH0PEuHeYxODK2/OWss4KQTKMsxZzRtqfYl
1AS8Mnl19U5DRg8v5p125QD9o+21DzFGiwdWpnoB4JGSW4712oxq5Rp/BI4D
9LFwX7hHg9Gm83diN2oBWt3dtypIjZFqn0/UDm3ANeucHRJVGCUvHrF973jA
giT73u4BARlkXgtJnAB4pjhx+Pk+Ad3r9ghK0wGsf91tn9IrIGe3Qd/MiYDz
a3L7CpX85sx5jxu6gOvS8iqt+wW04Ye7W+4kJX92/d4xKKB+ly7Hp3qAHZ+D
H7QPY5Rw6tTcUgFgzvN4JlNnJOpYMKOKAba61K0o0mSU5fzNpJEHvOXr4nJB
hxGeTNVvEwLGpRaMKBcxKmuzE/SLAB1OJcmWTmW0yqlZa6QEMMLo56hpsxh1
Hk8arSUFXH79x4QAB0axrXOG8fqAdutdYjvljHQd63qMJgPOrvkx/vsKRpdS
49osDACNclw1fMIYWbdYNNsYAq4MtFgui2FUjFW1zkaAthopKcnHGfke3Vuh
MFb2O2g6JiyLUesnk1K/KYC+A0+Lap4xGpe8K3+LCeCWmO6kmD7lvpom34ua
Bli4OV/3zUSeZtiUXI8zBfwaGACNM3nyauQzTpsBhloXW63dzlOTrDDlynTA
2pdtEweU+w4/HJKQbQ5YVZSnEf+Ip/TZ+buKLQHLnnjVNY0TkmnCmi2vZwDO
1Gr5Vm8jpPz3XHDdTGV/efH1lsFCeh8X4N1tBVgal7NmQamQwt6pK1TnAG71
/ChwUxPR8Bk3XTRlgCV1tSXTbEVkVK0imzwX8J8Yv54puSLKMb9sbmYDaG1w
6ber/SJaGLNkimweYM/W343K7cUUbHZW91c7wPBnVD21SkwDexeBNwKmRx7S
i5ooocMV7SOD7AEvur+yDXCQ0M1ox66djoDc8CXm4WeVf/Xqy9eY+YCqb88t
xQoJlU9NaUxyAtyT4V5+HqS0OsqmJn0BYKwCs3XcpNRV9uHlBWfAyIoH6uMT
pXTAOLHk1kLA0YrZ1vPKpTQpctbThy6Af4999nWZWJ8SWznX24vg/7/+F/bF
jgU=
           "]]},
         Annotation[#, "Charting`Private`Tag#1"]& ]}, {}},
      {"WolframDynamicHighlight", <|
       "Label" -> {"XYLabel"}, "Ball" -> {"InterpolatedBall"}|>}], 
     StyleBox[
      DynamicBox[(Charting`HighlightActionBox["DynamicHighlight", {}, 
        Slot["HighlightElements"], 
        Slot["LayoutOptions"], 
        Slot["Meta"], 
        Charting`HighlightActionFunction["DynamicHighlight", {{{{}, {}, 
            Annotation[{
              Directive[
               Opacity[1.], 
               RGBColor[0.368417, 0.506779, 0.709798], 
               AbsoluteThickness[2], 
               Thickness[0.004]], 
              Line[CompressedData["
1:eJwVjXk81Pkfx5E7cs0MYcbdgWza3Q7hTUi7NFOs0cE6Wr+0lEiJVFKPLWdF
fqTYoVzJukYh9fk4k3Lm2sktE2FmvkMjJD+/P16P5z/Px/Ol5xvk4ichJiaW
vrb/U9fbl7fPjIvo3/sW3mVUoL1tjH9DjbnIMTym+Vt2BWJaWjXkbuIiStwd
zrb8ChSvoZEur8NFf01+qE8uq0BfO1odupS4qMhQjX3mdQVqt92T4UNMIIOW
7EM+RAW6YqDsHMWeQKkGgYV79z9DA9yXBS8tJtA/ovPs3rlniNNRmFKz4yOa
dDAtar1SiVQ4trYWluMoxdk1oEmmGt04Y9CV8OsY4uy5mrQj6wWy+E9qsp/9
KNLpURIZRbxEWy6Xk2oYI8igOMTM5xBCJbz6+G0JQyh16Z9dzc8xurX4vDrx
xgAiG0rfTOquRZ37vp2czeQgv1M/7orl1yGWi9+F3+70I2HAQevbOxvQCIsm
WfW4F30fYTxWi2xEaVJBHm/qupHL/KDm6fYm1LP9I3nseReK2X+C1eHejK6n
F9C/tnegy+JGmuZDb1BgyubObVdakTbTMP9R1ltUp2+cXhf0Bq3OX/4ccakV
LZm2+rjkNaK519sni13akVVD1bQwvhbVMvoerlZ1oMaShEnt4BdIGPxLffGb
TmQ0Z3HlvGE5ujBtZWcu+R69ocVELn3LQcENmckd9G5kbRI+0GcQh0ZZJXt/
SutBqwXO8ql+ybBiyz4wQu5D+8WnpLMoBTAjOi9aTOpHnyIXN8ZT2CAqNrSO
1uMgite0Sa5DDYQf30rq439AtQZ0Xb/5Wvi0J5aU+HIQzch7+nPVm6BGXBSS
1DOMNjdaaSlvaQGqMZVzTGoURUlcabcWtkL5+9i4Ep0xdPJotbeZTCfkoOWD
sv7jiHrOjwPCLlg6vHhEsfQjOn4hPCbnfTcUewUFnJPnIlK5f5/EUC8Y5uUY
SWZ8Qh6lMrm+jf1gYzt5k799CulMXVOr7uGAv5FM7nXZaRQ8VihOqh+A+VDH
r0HjM8ip0dqoLncIXNx+Nr/Zz0MdZ3vnyo+OQF92vlbXXQGq9fIj36KPgm34
4FVGNYHOTvtI97uPwQaLjSffUObQ+LSqqovHOIQkLbpfjZtH1Fat3w8yPsK7
owsniqVEiOyUFN7AnIBde7fepzYuoO4C754aZy6ErdR6eycuIvfL407DVp9A
UcyFXnJxGaXOvr972W4StlY5NEfUraC/rbU1MnZNgT06Y1umJIb/MO06vdvm
M8icHiLeRYrj2UTLoRW7aaiXPPhaQ3kdtu76nmi/cwZOzb5sLK6UxM5lZkoy
VrNwNyIiMbZJGuufe9b+6w4e3N2owVValcVpB0StwTt5EHBWcDVUTg5voO18
l2bBg9MqCY4janJ4ubmimbuPB9STuddbt8jhblpFbbQrD1azDZ+uusjhmy3l
5dWhPJAuUBtuyZfDM3qlqcbPeZDJ0qm0PSaPKzoKveQt+XA4to+n07cefw9j
StNs+HBi8KK7//h6fEBHvMjcng+qTFpINX895pxmLh1x5kOflq3okqwCFlsv
npLnwYeVz7fbzlsoYGcHZov9ZT7MRB5/f5ilgMeqxH6++ooPwzMX92uFKmJT
n8IPSXV8qBmfkq+8pojPyzKjc5v44FnzY4L3bUUs617Y3trGh5jIMvWeJ4p4
27zbn9rDfOBuTfWjjynii2aFf1et8uEG6em9ZNcN+GansVSErgC+kLykxW2U
MK9b7IO3vgCi7Vp/301Xwr/195Y4GgpglbzZM9JDCesOR3uQtwigPbQ2yzhc
CVfOcMpLfhCAvopMmX65Ev4sE+f7yVoAG3UNwlpIyphuPY1+8xQA23s+NfWO
Mmbb1qbs9RJAab5P+700ZazpkBqg7yMAYVis4D5LGX9yslMX/CEAXeGwaU2J
Mo46+uBMXKAAOBm2tr6dyrgs1Ilad0kAmz2qVe1IKphSWBjxQ/paDzcvvmep
4GcxugfgoQBMOWQ79hMVzPRPITMyBZDQQiSw2Co4xehqyZlsAby11XmQ0ayC
SSwXbtETAZw9r9dmSqhg1ZTFw6YvBDA+e3u02l4VK1513Lp1QACdeiZhsSJV
/NSzRrR7SAABvj23TCTUsLOlecOBEQE8EyvaMqiohuMXNb38PwqgoIvVFmKk
huVDeffyZtb8lgWJ025qWPZUitimFQHsaDnj21KphiVdx/v0aQSkDiw/bU4k
Yb/R/jwlXQLm2I+4Cw9IuCmoLeybHgGM4EdHLAtIOCa+Sr3XiIAe/cdfpRpI
eEPTbfeYbQQ4mlAWHy2RsMYeyz6+JQG+uP8QPZCMw1+b5w1YEzCbHOowH0HG
HLfNYW9sCNC5axjIjiHjjBBV9Uf2BEwTdS038shY/+kkk+lMgA0vPPPsRzLe
ppPSW3OcgF1BBwu7TlBwYlFsboEnATvKlNucQylYsDfqwn+9CBitN6ZN3qDg
siMBlLMnCNjE9fK7kUvBu5NsmQYBBJh/fWV0YpqC90nxemIiCDjk/0vwvkh1
zJze38O8T4Dl/cziJqSBs8aCF/c8WOvlLz5m9GjgmX8fUqkZBLgWvUtQmdbA
15qFfuMsAhYYNQoO6hvx05xMUVA+Afs+69YmhmzE67xF6jHPCWC2J7TO/ayJ
6e56loFVBGgvhwSxGZo4je7szXhBwODbxuGmU5rYzCo7n4wIqKxg35rK1MTH
NOl7spsIUI+nW/spauGS7pxjL3oIaMp6FX1jRQsvv+24ktm39qdY4nSHqo33
1y9nX/uXgLAn8ne0rLXxh9LD046DBKgEMEQ4ShtL31651P2RgGjuP/ONClR8
+K8trOdcAiQMths7mVPxw8uuDemTBMhlQ9YFJhXvCCxQ8JlZ8xnqvP5sKvb8
xS1jdo6ATlYVO86ehvNtomo7vhCA9XdUiQfRsHBX4UT5AgFP3g48OppOw7c2
iZtFLBMQ98dSUO8cDbPXFb2SXieECq+5h1blOnh1qW9sSlIIPv4hWosTOvhX
oYRMq7QQ3rLO3f+moIuHR44wkuWFoEUprpOy08XyryRHdFSFQK2S3udWqYsT
77Qtm5CEUBSQnp3E0cWqJ9LUd1OEEHbxnsnyii7WkjVlHNIUQglT1SjngB5m
cb786aEtBF5pRJzGWT1sWIT+8qcJwT+G2ql1Xw+buri+itJf62loTBwT6OES
Qyon3lAIwkN65VyaPv5pgfslbZMQWBMD1McMfbwiktYs3SwEslvFi9IAffw/
WyEI4A==
               "]], 
              Line[CompressedData["
1:eJw92Hk4lO/XAHB7M4MxmOx7SGhVlhbHtBEtlEpKZEurtCJEieorhSxRokWK
StlaqCORVJIIbRSVEmq255mt3uf3z/vXXJ9r5rrnnDnLPddjHhy5MkxBTk7u
oLyc3P9eayonfQmM5cL41dUPbm+zwB+Jikez47jgRWTQ7s+ywJ2rXhYVJ3Ch
J6qO7TDOArlWuXU3ErnQpP5u0d135ihuteU3JXNhMV/YMjfVHBPO8zU6Uriw
dJ9uEC/QHBV2PbT7dIwL/RdpthNmm6Pq+JUhwjQuLBF9+Z3MNUOjwJgO62wu
hJ9hxYl2mWHw58bfGrlc2MGsHVNYbYalIUwNUR4XAl4OZLS5mOHMiEtez89x
IU38Li9Z2Qy9ol4+ibzMBe2/6zREHqZ4mqc74FfChc1HnikuNDTFt/uC5eeX
ckFTEEXLHjXB4FhiHrucCzas3vtGeSYYe8S89m4lF4Zkkw0qBMaIytu7iqu5
8HDEYYb2K2NUOVbDO1FL5V+ySMnhmjFmpHlNC3jAhWi1ij0nA42xNHvfNflG
Llz3V9wv32mE3VefFXh2cMH5wmb9Pd2GaGTLvu/QyYWvcewnqvcNMbh8Y4/R
Wy7Udi64q33eEEcreOyxXi60lRH/QkMNUeW+cXrWZy4cnWZTVkcY4MwXUYkf
fnMh1l4YpTPVAGOX1xU2cbkwp3CNaLOuAWK7Sv1NPhfsBz4MKMgZ4NKuAlEi
ScW74/BkZoc+hnxq2m0lx4MPU30fLo/Rx8zf+mE7NXjQN7z0MeeNHmouVzyY
qMkDm+9Gzl31eni67NfpTG0erA28d/9KqR6eCn9UV6PLg1394zrIBD1M+xDK
/mfKA7xJDiyaooepLbcaT03jwe+CNcNpObqoYn22t3gGD1bQxFu2JetiypHD
Y5UzefA0Yvzh/bt1Mdl1tWGPMw+sbcJ9NVbo4uEq8W4zDg/+BBgedmToYlzR
IovbPjyIcszOfZyqg1LZFOfGVTw47/a+a3y0Dh5cr7e8azUPYPKI+X8ROhir
MxwjWseDq65yz3qX6OCBtNOvOcE82PPxx2KRug7ujn6f2LGbB3X63Le9BeNx
s3dUHy+LBxplbZNCnrOxXef0Emk2dZ6d5YSAR2x0/nizUimPByMXmidsr2Qj
Y+uv1PHnePCjzdClpYCNN49snuZ0mQdyvMahqB1s5NcEJMVW8UDxgUWGH5uN
h409J8h38SC64wOLGamNwwMRJ+ndPOCp3XKCMG30vZ5KaPbyQFP0ddKh9dpo
7dT03OIjD6riN7+39dDGZ95uexd+5UGK0lDCZAttZCU7NqUKeOCZqfyzoUcL
C39abGbq8KEkcAH4rNDClqDHb3i6fCiAZvE1dy3kvd3k1qvPB6WC+75qblro
0Vikf9mYD7y4j7kj07SQW2DywsWKD7Kph1aZaWvhomUG08Nm8mHF8DpTp15N
/HVLU/JgJR/8w1Wv3N2miTrWtzcX+/KhjyxcaxmmiZxz3p0pa/hgp5tRlrtR
E3OOnbrh48+HS/NPKGb7aCJsUg/6vokPp65f1fjhpImZWvQmrSg+bGAt/Dms
rIku++RObTnFB+HorDb1qyw81+zKO5DBh4xSesv7IhbK6cWvTcniQzBXX/92
Pgtb7otML+Xy4fvs7oyodBb6yfEqPlzgQ6d4VoHHfhZG//e1Y0UFH0Y3egcu
cmdhTXGrjuNrPlyOSHIO/aCBBjzawYVv+LAxXvCk/LUGJix071vZxQerlNA4
+acauPh749XIXj6Q7H6bV7c1sMu+3vnaZz745K++LkrVQH7tLX8jLh9e1z4K
i3fUwBltZwoVtAVQeKd6Tk8BE/1erVIeZQvANfldtnUWE+Pbtbb36gjgqvkW
QfwJJrZ0nHapMBCASf/hc+4xTNzYndYZYCGA5br39i1ay8Tj/cmMe9MFsL5+
iPuFzcR+7t79kd4CaA5daR+eo44qfIeP/isF8FH59ZzGdHW0E3AXLPYVgNc6
m1k2qeq4n9ilaewngCP55c30aHVUk24vbw0UwCu98xm2/urorBz2xSpSACWj
VzZ+MFXHU7qrl384KQBb2vGs9go1LExaQn94SgALZru/dL2uhuXD855cyBBA
hOrv9spLatj6yHp2SLYA9iaXmd7JUUOVCNLq5zkBOET0uv2LU8OEuwUyokwA
4aeffn3rqYY7130p124VQKTg+06/YVWMb3y7WfBcAL8df/Rmf1XFtMnPLbpf
CqBodklkb58qXpevyst/LYB7lZ/pezpV8du1o8nmvQKoajdKGqtXxY1imw1T
hwSw7D2+oWeq4vKCSFUvFSHYvQiIKnVVxZx+hYeraUIog4mrHF1Usc8qZ1cQ
Qwg9lo8GWx1UcVdFXdc+phBsdnKVaZNUMbOJXlSkI4S2bTktr7VV8e3YpZlC
ayFItfk3LvxkYMDCnoBidyEcqNWrpZ9nYMnxbazyJUKYVmzzPCyPgaNtfx/X
eAnBXXEJuyWLgQnrrGxerBCCZXic84UTDCzauZsrXCuEklsZO3KjGTiYp5a6
NEIIa9unPytfzcDtI24VxDEh6Az9KVnDZuD+L75hfSeE0N+e872axcDE7giD
p2lCuLaVBQbqDDzTcDo557QQFgzuteUqM7Auu99vVp4QfO6UPvhE0FHNNVF+
z1UqHqMLhtc+0LE8/dHK0SYhrOA89BVeo2PNkTfj3j4VQnqX9kd+CR0x+ntd
/TMhpHIsFpKX6NgZrDHx5EshOHjHlqoX0lHqGCix6xLCjGthxbsz6bi07++l
LYNU/OGTDS3j6Dgy1VUwqEAAzAiyNVpFx2lyf4oFSgRMWPI3NNGbjnvbLy1X
GUeA+Sn1ST+X0VGyi146UZWATzMXe7R50JF+p9N/qzYBGaIzj3pc6Wg1cxuO
TSCgzfVkssCOjhFKJjvkrAmYz5zYeHsSlU9nu76mDQFVN8Oi90yko8M+xz0z
7Ako8aqfP24CHTk18tb7ZhIweJszZ5cBHQOc8/4TLyQgYjBkZDGDjkU0L2dV
dwLmzFez8qfRcbBHNmi4hIBCT+Wm3Sp03BYT4jpvGQECq+HZVQp0jLk/5c+h
1QQ4Wx76eUBCw+y5TWuUwwk4X7miWX6Uhj1q0Yo6EQTkTv0xfdsvGhp9tK2w
3kq9f+eRpPcnDS/Fn6Z77CRgRcDU0qffaXj74fq6E/sJSHm0bO3AZxq+dOOa
s1Kp73++pdqwm4YdaPVadoyAM4ctv451Uee7rUscPkFAPEvxYUsnDb+44afm
dAKa60O2HuugodAtvSA+h4BxgwOl0EZDCTZ4bssjQFjXY+TykoZyHIHIL5+A
vXG3nJ1e0JDB2eA3s5CAbfH5mzmtNDTh2I4fvkLV66ZD0clmGk5oCHjSc5UA
kdxv7/ImGtpwMvY0XyOgX1312qsnNJzBIV8X3yDggrLvCstGGi7mNKf7VROw
ZX/2XmWkoVeDaN7iWgJix3KCljyioTdn8ojDPQIuT5zOz3hIQ3/OGS+NegKe
PEzWml5Pw0hOMK35CQEqnAtTrt6n4d6G7NrKZgKUej38WZRjOc/Ci1sIeL4w
aUrCPRomc6Y1xb0gwMTL5/XmuzQ83hCyd2sbAe9OLSkaqKVhOid3gl87AaHS
DL1Qynmcv0kOnQQkvuAr76mh4fmG6dPN3xLwxTX1oDzli5ywfmYPAUeF6wrO
VNOwnPPC9ed7AvRj29+1VFH1avg30v2R6tcaRckWyjUch/NNfQScNchp1qCM
nHxJ0QABA4G6m7ZU0rCp4eX19K8EmI6/Mc2YcitH3j/uOwG/8sbKu+7Q8FXD
TPrWHwTwLru8zaTcyYm4u3aYAG7fULkv5d6Ggs2LRggY/hgw3ZDyJ84rHYcx
AvaYSUO+3abhQINCs9kf6jwd20U1lIc4jvuYPCo+E5+uE5RHGrZYSvnUvCR/
ZIdS5nLOv/khJOBHkqvSfMpEQ/vhbpKALs63S5aUpRylGU1iAm5+XMJXpSz/
2OnzHSkBVoGfBUQFDVXmbztd9JeqJ068NkRZ7XEhpMuR8PtXPvMTZc35HaMH
FUhY0/DAuoeynN0cbqASCTFr/vv1lvKo9mXBAhUSFCsCnN5R/ihVE02kkbA7
oWrcF8ovvu6TqjJIuGDP3jhK+X7bp39jqiQE9CvO+Uf5Wq27Yqc6CVoH1S+w
qfjyiipU7mqQsCG//sQUyinH9RnnNEnAvEt/l1Leu/uweqI2Cb7pPpJIyiHr
h1mh40mI9dmQlEt55UJftocuCUUH1mc0UnabXK9rr0/Cv9U/7PiUp+hYG7IM
SYhQuOQzifr9jf+lm/CNSGD52iiGUBa3B1nVmZGgzpqgNkh56N4zmyILEuKJ
r6F2VL27L86wT7YkYXqixtIDlKv2KjkstSEh+MeKFiOqXy4F7HCcZktC777W
jfspZy5+68K2JyFNtjulk3KkXqnbh6kklEoc0gqpftwor7kQp5Pwa3vzNgbV
r0t/xrhfdqDyex3bF0vZts5r+XYnEpiuG1K2UP0+GDi2XupKQmuHxVA8NS8d
Hn6B/W4k+O3sSGBS89QwvSH4yXwS2N+1Ki5RLlTM2pK2mASirvLr+wc0XHfV
8YDRchLc5bRqjlDz6nH6QqycNwmDZa9dXKh5doyhJQz6UPG5uAfyKLO93iWX
ryZByd44a18DDdtG4zPnBpCgsyr33m1qX9R1f8s2CyTB5Ck7PI3aJ2W44qzS
JhIa7azrtlH75limedGLUBLad9ttcW6h4XzHphsbtpNwwnPvIJ3aV7Xxas/i
DpJgY7x1bTq1//o57CfH40lQq54w6yW1H2kqRo9yDpGwvsjzsia1P/3S7aor
jpCw6IzlvLJeGpKFnsWD/5Egt7nrqHkfDZ3xWMzScyRI++q+Gw7TMCj59N51
hSQM9cwsrqL29zGPvMjwIqr+08zHrfrffm+/GpZ4mQR7+8q+oj80jPnc7FNV
ToLTkCuZSFL9qqBsa1RPwtcojVjfcXT80qxmNekRCTe2Mj970OnI+I9t5thA
Qgehwl6gSkd/bUsd7yYSMuZs/eahQUfxhAUKyS+p+ONvxOTr0nHOoqR3wx9J
qMvtXLGWuu/qUmUnHvyl6uftvsvDh44lkqPHrsiJwHJqatEL6r49FclMOaUg
ghgbI/M1a+gYvNY0KURFBLeUvYxi1lP360TOAVWmCO5ldMz+F0bHNc3JIeuN
RfDEcu9EJnV//1ZSmyuZI4Ix+R3mHuV0fBd9xuXrPBFY+2xgHrxFx8ZfRk6v
QATLRKvPVd6hY07n5BmXFoiAf7yuZNY9Os67vMLGy0sEm389aopvpuOJBVns
An8RWDDfo9kXOloeNhiZHSOCUWFR+FNjBrq/5nxZdlAEWzKhiGbBwK1mW7qD
4kWwKL/ql7c1Ayse1jakJInAeK1eu3AKA+dJfHM6jlOflwa55bkxcM3eU7A1
XwTT/Hb2zwpj4LFwpcyzD0TAkhM8+1vJwLJqu9TyehHcHIf37e4xsE1pVdyj
RyJ4N5gQGPSQgexLxeFfG0XwzDPrfX8LA4v7XOdMfyGCqvRsgE8MvO8XM9jy
QQRd7ae+72eo4rDnqCMpE0GwW9RlWYQqkgpeifJyYpjh8FOJFamKSg+uPmMo
iGHP/MEc232qaGK3aYOxihgcz93eGp2kit6qnUnzmWLwaR3LOpCvijXP771I
MxHDxdfn7Rhtqpi49GiwOYjhp8O8ddVz1DBN6UuZLUcMCo0V0z7MV8Ozda4C
hwViAMXWqWrU/+k79mTqYncxpEnePU31U8OvattubFshhk3be9aO7lNDz5fe
ZHWgGPQ8jgoT76ghe7lRumeiGH7QJ9rKOajjl2pR77TDYug0fGPXNlsdK4y7
rXSTxbDtqdTpynx1XDaSUT+QKga69eEzO1eqY0rauJG4U1Q+2dEhkbvVkWjl
et0qFEOpvXfD9Cp1fOf+jM6uF0NedzhPDphYeqtktfihGCb9e5Wi6MHE/brJ
xf0oBje3/CiWDxO1v7u63HgihoC5Y3FLQpi4NKUqYvELMSjJzta7HGPiwycX
nka/FwOXc7DbuJOJxZz9Rz+KxLB+euUXn70aWJrMbfklEQMjwjro7CENrHi6
U00qE8PGKgPa2AkNxGWbswwUJCAt07BpKtbAT+v8itcyJECP8v9u0q6BRrtn
1782kIDWPVnqS10W5lz8y2+aIwH3KtNXdvEsLPwa69w1TwKLC3e8eXqEhSU2
xMFBkEDA/rebt59gYfXNMQXFhRJwsd8Y8yqXhZ33+1luSyUQM0vW8fcOCzXf
PLa/v0ECl9X1/tMYZmGaYmrozXgJxO2p09kerImrhUeu5x+SgO3Lhj+VWzTR
5Efi75QkCbwKiTBQjtLE222xcYFHJVBx9Fhu4yFNfHt25xnWSQn8WtdvVnle
E82mrXmy+5wE/MtUzLa/18SqDVaWTg8kUCM9XPxqoxbGr7DYOqFeAjPkV/WE
bdbCxfNNKzQeScDsO/Ft3C4t7J2oP3fosQQ4EQNjkUla+Jer5nu2VQL9ZWmJ
HZe10OM4/4iklzrf122VaEQL31c3DjwiJVDpk2lQfEIb0zWF8RfFEgjJDlhZ
c0Yb3XbY6B2VSqBT/fitd4XaWGJ5cqmnnBRmhXvv8qnUxt1Za6o7x0nhj7vz
EskHbaRF/Uj5oSOFmNaagFAHNs6017DVniWFzJsp9R0jbPyeynkicJTCugJm
goWYjfkDezb2OEthcCAuIVVlPP7L78k8P1cKtqJATqbpeGylX5RMXCgFV9U3
lndWjseg7zNfzl0lhQrXqwf868dj2kX/XeFRUnBeVbL3bIkORvfaKezeI4VU
zTcaCbU6GMqSZcXvk8Ka45Zdx1p0cF7ChdozMVJIfBAZpD2sg6PrBv8+TpIC
53qTgDlDF701d540zZTCiYNDSQtadHGuB5janZECs/xfRt97XbQ5xLrtmCMF
o+Pv6TfHdFF+5E7nsnwpHPu2VuObrh7eaSEM4y5K4enRTVP7tuohOzHpes8d
Kcx7NcmANNRHudqVcwerpLBKGGrj5qCPv0YmtI3VUPnUv5rY5qmPTeub/6g8
kEJ1TFn441h93O+k6jKrkYrnWPjEuZ/0MXjnh1a3JimoG3uVDhD6uPzKjQ1L
n0oh/pxiZp+mAU7U9k4MeS6Fw4HbZ31cbIA9o2eeZryRgn/Htqpp1Qb4xCp8
3fkuKXjmvPvz4LUBVmxwGi7tlsJnjYDJt0YN8HhrLxPfU/UM+rend5Ihzi4x
WTM6IIWDfkkXc68Y4rmA0kFPvhR2ihNydWuM0HOhONpBKAXp+oc7AnuMkLRd
qm5ESkEGAo+5EiNcRY7NGpFIIfn2y9Jn842RkeWUekpRBrQHy/zf9Brj3Zjj
htHKMkjXTdYNljfB8KD3t4LGySCqYIlD7SQTfDz5UM90VRlsslGM7owzwZiW
5kmdWjLQ2T6g0zPZFK1v6T2sY8vAPLZBmrXBFDuzt668oiOD7oc5M8PSTHFa
CPPgfgMZaF2ky8ePmeKQbPULPQsZWAyUZ58NNsOcwatB8pYyWJDl9MXikBku
fC7i/7CSgYubde/Bc2Z4Ie+88YNJMtjauS6qrdcM1zh83RkwXQbJgcqC3CBz
VDJwUlzsIINl67Pt5xw1xztyx3OnzJJB2H25FKcyc1Rvs8d/zjIw0HENLZWY
4/2qBN+h2TLonTG+dr21BUYUtA+1z5XBBNauP99WUr6iovdqnuz/n8//H7Gp
4EM=
               "]], 
              Line[CompressedData["
1:eJw1mHk8Vd33x/eRTEX33MFwzSqVosfsoZxdjzSJShpMyRAyJJQhpJmUFKVI
8ZSiCaUMRcuYSp4kylQ0aCBEyHDv/e3vH7+/zuv9Oq/X2nuv9Vmftc/RdN+9
0UsMIaREIfS/Z77JjOjEswKG5/DgUYGfFmy8NevVrWQB8+xVreG8DVqgufjX
14ZUAcOeGnexH9EEqV/dIV0XBcz4h4RUt+eaMHjvtehXuoDplDojpp+lCeUm
hQq8TAGj2+jWctZeE67/uXZV+18Bs8lw3Pq7niacKj232OyagOkwLe1LmKEJ
zpZhK51yBEyVgfQF1zoNGF9hHpaVL2AKGZPR5bYa0CW5cNr9ewLG51tB4JC+
BtQ9Uz5dXShgGuY++tdPXgPOrxNc/1osYBTSpZ5qVamDkQO06FYImLHfwmxX
kRooKxS4M1UC5kTZP+MOjWog1prVv75GwPRkJW53vqYGjc6HJUKfCZjdxhYT
3uvUINDT2qS0UcAY1sSnOt9UBQdt08oXTQKGtWpBbs5hVVjybZ5tZ7OAsbQq
O1nkogoz/KV3ojYB0yUf709xVSEnpP6c9UcBU7FqbnpynAp8PLRx5PWQgIlW
v67BP6UM9++EN7f9FjDBNn/fDwxShiPvLj/4OCpg/GRW8gw2KcNcvd69QxMC
5tbdE5rjKsrg03p4lJ4mZLwDG5TN7/NhYPGDsfUcIeO6Thf8BpUAHNvfbuUJ
GQeq8GlEqxIkHaWK3RSETL5D4d3GSiUwaF8XHqQsZOz5aolbzyvBvmM9f07P
FjKTd2zLU7ESTHUoTDQYChmdOI+y25mK8FLSsq3FWMgEOY/L3z2lCJcNPEvf
mwoZ4ztZ+z5HKgITlx/ZbyFk1iZKOfc5KMIhw9WTslZCZt7UnWZbOUWQPhE5
ZbNJyFTJfXh+9bgCyJt2Cp+HCpnn52u2VqTKQw59pDtvn5DZ+uiqccsJebDo
06lOCRcyf4+4XJSIkQe3rPB41yghk7N9IrHYUx5yZ3C5Q4eFzF9VNvVbDOVh
SdeaBUrJQiajJq9zaTMP3OOL7b0LhIyWe5pS7QIe/PbYbmJzX8iIFxfffqTO
g+OWEkr6D4TMnOSVLtU8Htwetn8/USxkZPUfbJIT48GIy4BPIpD9DU+LPtDO
hTgD7ZgH/wmZ7S+qLPLPcOFue3LOtH4hE1o2omchw4XIM62H6EEh41SnduQC
xQXrleou6kMkv2H1JRLjHHh/7yZtMSpkjg2PGPK+cUD2REVksFDI7HtudHC0
lgP+ZgM23XIiZolu0pI7xzlg1m80b4AlYgr8W5KkYjkgfi2SErBFTKDkZElw
OAcuzZJ4qKggYnSmLVIK8eXAix4V9fXqhJ2dJTVtOKBzbs2v8sUiJuOtTiuf
y4HRNUkv6vVFTFhXnNgWWQ5UopbsNkMRk+6c5JMpwQFH/x2Oo6YiZizR/ozj
OBvi/wmv0sUiJuds9ajvBzZ8+5V97tJ6EbN76ST/0x02ZNtS5pF7RMyr6L1p
ZfZsMCh8Ku8VImIqo3+8fmPLBlBKHLbbK2KmTFZmjKxmQ9tn/p25ESKmzrS0
xB6zgbXfSKMxVsSkbf/0NlaXDVE3vCXmJ4kYeb299uek2SAjq/eJfVbE+GrB
WTydDanBv58IkkXMk4HNj38jNtxbejCiKVXEuCcq54b9oeFrU1pfzBURIzFw
40fPVxo2oobXzXdFjLTE1iiPOhq6vFLyIF/EmIIvc7GahoAXjidv3RMxM2/3
e74FGuLOf11x8KGIacibXeJfQkPZIqpkUbmIcfh5onjiJg3ztxldOfxSxGyI
uz2acZoGUUGan36fiNmZWWXd7ErDvtjzl9j9IkayoSpG0ZmGPtuzL4cHRMzT
tBlSHttoaOuNX/xwWMRYaWybkt1Ew8O5EcPmkyKm+9jEYOlqGorqby3Vmo5w
ap6Hb4AJDUP3F7SwJRCWmrxcMtuIBr30G4HTJBH2V2L43fo0ZPtevfJZCuHZ
nExhkC4NyRLp1I2ZCJ853vD78xwaduMTNQu5CPfnOzXweTTcnCflqsJDOHJP
Zwbm0NAjd2x0pjzCVUZ6NgE0Dc6dB+f1KyCcLao2b5elYU1kRHy+MsLXB0OV
pCVpOLZjTDNLBeGXPx9d8JpOQ8WqvaVnVBG+0Gr5qW4aDWYKe3qD1RH+cnVB
41VEg3ahzzrj2QgvEjxuvjnBAvf0ni9z5yAsV1EQsnScBRmHPGPk5yLM7TtT
3zLGAu4Gt7wxbYSVnTpuqI6wQKx/C12qg/DX6No3kwMssGxuzr25EGHDyF6l
6n4WRDy2X56+iOxXun5m8k8WDJ6wC4nSQ7jRddaoVS8L3s9b2WxpgLDnE9+C
Pz0seBiV8v0fQ4S11x0+2fWFBYmN3YJVRggfePHU7NVnFjD7o7TtTRA+Lxkp
qv3IAsVXz8y3miJc7OGp0NBN4s9RsHMxQ/hsY/BkRxcLMhsKwrzNEe6tyJ7N
/sCC8NmiBH8LhNMUn3qZvWfB+nCbzD1LEK6mJYJ2drKA0vpat98S4T2aR1tb
21nQts+oM5ZB2K0Om6oTvvfi4K+jmNRbnXb0byP52qvCT1pO1qtP7lNtZYH5
c1+9c/8gvMKEcTr0jgVs9aLlaVZkPa9fJ/vfsuBHiPiWKysQftK+7qA74aq6
DX7XrBEuvSpp9r6FBZdUrxzIXYkwY9Odv4NwaHBf8t1VCP/pvt3b18yCOSrH
HxevQTjLNe86n/BU0JtXZWsRlsl5q132hgVvajS/VNogHJv+xseb8G3+7vGn
6xA+sq/GX4nwkd2PZV/aIry0451BUxMLnKultV7bIcxrsnmUQthIaYvJ2/UI
Q2WghCvhmYHX1nRsQLg2OJ27mPCXyl+u3RtJfGmmR5JwuQIT0mOPcNyM5v3f
XrPgvP/J472bEM5x+tb8inBgRWv6oAPCFhacESBsLT8vf2QzwtPXilqLCav5
hVZPbEH40Emvo//j0ScV70RbEb7vIffnCeEG7qyf4o4Ib7nYaPAf4eu+zpSM
Ezm/y3mTHsIx5bm8Wc4I71prLz6d7GczZ2wB1wXhJj+5jIWE9XysLJVcEXY3
76QcCUuWndmoth3hi7mfDZMId9Efds52Q1icGEcD4eKdi/bP30Hqkx0jziX5
SnoUcVrXHeG9aTnZOwj7sJ5eNfBAuGOGuVIRYezFLTb1RPhGSrYbl9RDsXRH
/RIvhIf9AqIjCA/K5XUt24mwfsDsPT2En3lM/bb2JvnS8F3qROr7b/FqaRsf
hIuqBj69JRwpm6q6wZfozz58pzPRh06RvrWTH8KZmh8loomexGYecHTzR9h+
d8p8JaK3Nrf6QK8AEv/9D90ywgky3qm7dxN97m3uVSF67XO59O1wCDnPTNdg
C6L3bBmdmLBQhHNtL41Lkn5wLSri+O0l8RyzA9sJv2I1WW4MQ9hRJVwnlfRT
YZX0OY39pB7LD2i7k34MCErV4UYhbGassm0n6Vdt1bkgGY3wZv+EhD1fWXBh
H+7tj0G4+2Pz+KXvLIhaELas7BDC33SuWa0ifmDcIv42/zA536Jp5UeIX/Qf
Out/7QjRl84em7pBFrh13ElNOIYw+sQu9BxmgdXpzz+3nUDYy+2k2PAfoseR
DWmjZ0g+nP/Z5UP8rSbrw+IfZxEuty2+rUD8L8Y2oKYzGeGHtW1mDVI0DN6I
G6w+h/Dqcrx0w0wa3jg+sU6+iHBKZYRHHvHXS7BoeHEWwsYbL5X/N5sGh4DS
uNn/kvjrJg+MzKVBjr9KTeEqwt5n7Bq05tMQG+KxWngN4Z72pjkpi2jw1E67
Up+DsGzEm2WvjWlYeFLSxjefnD9yXjGQeRF73dNlTwHCHH+pC2k2NLRARWDE
PdJvI5dLo+1oODSy/0x8IfG7tudftjvQ8M51sCW3GOH1l6Zupuwgfq7fuuMH
IBwanUU93U9Dx1qTkKEKhI0uLqwxO0CDwc7kIxOVCC9+4GlXeIiGzrR1N2Rq
SLzuro66eBqMxCv7dJ4h/Cqj4YvPBRo+ttwM82tEuF1svu+pIjIPfknGh7xG
WGPc6a/MRzQkzvBK299E3ptr7ih7QsPfWL0soZnomd+zSIHM56TcZLHbrWR+
vdpRuLqVBsuoqFN93QjH5NKWDwQ0pGnaXg0YIv73bOuouB0bXiX3GnsOI7w8
OaBTYxMbJCXi6xx/E38JZlxWbmND6I+qnytHSb2KLLYXerDB9v7fZloTRK+R
/qJZEWwQWzH3ZQtF4eY/Oz+1ZbPBrKhy+0sxCv87mbb2xi027F7gNlQ1jcL8
9JblBwrY0CGbrlAwncK+ZtzZG8vY8LCF5Z4gTeGD21kXjjazYZfP1ChDU1gi
Wu+YoRQHMtsuxpuwSbzTMd4Vchx4a2OqosuhcKbIScKZxwEr/eBlfB6Fb7sd
bizS4oDaxNeE34oU9kwxEc2w5MDrhCaNXA0KF5yOqTMP44BF3s017L9IPNZQ
tudvDvQ0u0uK61NY8To/5vQUB85O8atHCG/dbV75TJwL31YnLG01pLBPZezM
AB4Xzn/2+yvTlMKymG8abMqFQSVdeT2Gwqv22Yqfi+FCOv7yWh1T2KXpVlDt
cXJ/9Sa3nGUUvsCWj5Em992MQlnpkeUUXmxcqFpzlQtr7PonH1lTeOTnGFJ4
zoVrR/K6V9tSeCHjb2bD54HdLe/LFnYUlgpLUrk9hwcTjepOuusp3ONaEaWx
mAcb1JPesDZSeJ9SyZGVVjwQlgQ9fetAYdXm0PyU3TzYOqB/x8uFwktS/Kpc
n/NA1rEw/KA/hfes2eWVcFYeNvdbFBwPoHDjl1M9/Cx5uHyo6vupQArH5VXK
vMyTB71brx3Tgigcfeq7QfpLebCdGlxyP5SsL2O466eMAiRe1qW+RFF4hvf3
mq8nFaDF4MHfvdEUdv2c8tenDAVQe7ok+FcMham03lyZPAW4O7D2kyCWwpOV
Swu7GhWgAe+qkT9K4vWeeFSupAhyn67HrzpF4Uqc4CV2XxE2h+lV2iZSuH7X
PW2tp+R7acbDiU2nKbzJ9ZhbVLsi6BnV+O04Q+HLkWPtn8WVwPbop3WR5ygc
9uaCS46jEiTO02DfzqBw/vyqFfocPrQ8urHm3mWi17qBbRcX8kFt/eLDxVco
fK7rXoq9FR/uhlv+rs6i8PQ4a7/afXxoeObc0plN4SFJzf3dH/gg538xbdZd
Cseec5Di1yiD6dYdm8TzKGxcedr/XrcyuFktkBsnbB3idqlIqAwFKiUHPxZQ
WKVuey3XXAU2vXzn8+ABhUsWXJgb8VAFoksytW4+pHDOlqCx5hYVuJ7t03G5
iMLr1S/4PB5TgT/Rf+ziSijcf81FxsxCFdL1FE2dyijsNZlaGPpMFar5XYN2
5RS2CCjPuNGvCn0SOTetnpB8p2inJnLVwPKDqZpeBYUN7qq1JburwcfTW6ZT
NaQ/nut1r5dShxlR6k9GCFsMlbiMGZLve5+v4T9qKcwe19JIcVOHozisr6mO
6NF4LKLjsTrM/3W+6Xo9hSP9500/ukwDNnS6nkp/SeGv7+LmdjlpQOQz7ZVJ
DRTO0I5Z0b9PA15kPSyNeEXh871vHq3J04Dfp2JCAxtJ/gdia+/Wa4BKpLWe
x2sK37tf6/frhwYEbmzJsnlD4UGrmpDVOpqQannZaVkz8YNtQRnRazUBdHby
TFooXPHf+OqGAE2gp43Gqb+jcOi8lWG8h5pQeJ8XNNROYe+uYdHIFi2QCs3B
rh0U/v//L/8HE2kvaA==
               "]], 
              Line[CompressedData["
1:eJw1l3s4lVkbxllr5zxyePcJsTcpH0oyGpF6UuNQkmMpkXKqHIvOoqQp0Qmp
ECqlIkJKST2VDk6VlE5DZZKaEaNByPCt74/vj33t63e913r2Ws9z3/d6t3R1
pHsQkZGR+Zt9/vedtDfoXbECAb5XRVVpqD6ePnVd10mRwIaf/LloV30M+eHq
6a5EgCqfNakw0MdvxfG3A1UIrJlxsOrlEylWKgj7w38iUNbDMww/L8Udq4uN
N6sSmBPwjrcnQYoKgtajSWoEqs5urH5iLcXHkTH1qeoENioKHZtFUkyrVZbN
1iAwkJb4z9B3CerusA4r5gio3im2XXtdgh9bmk5d4xPYZzJgmJolwQvT1r5E
AYFRDdWAnDgJ/vzxmF2ziMDaw6keZg4SXLCwXzSoQyDU/E998V09VDub4iKr
S2AwcSjELlUPX4waJCrpsf37Rf12LEAP/cvce3SkBBr8BD8dVtTDTeLL9+ca
Evhinm4Vs0oXz3Su25A8hT0nm1u+WU3Atn6dZ4emEtgm35dwXjgBRbwn5ulm
BJq83v9ncEAHUyQWvdnmBNY9M+l1u6aDm5b9iCy2ZOs5j7ro2TroWJ8c3mRL
IF7mSoBZgDYmvLZtfDGbwJ8xDZX5Ttp4s7PH9M0cAtNXBdtun6aN5jzPrva5
BB5G73ayG9NCLVud0L5f2XqXwIzhPC3sKi5aI3Qh0NOWLA76R4yTqv0eaS8m
oBKjJhxqE6N/vZqRxJXVi9pz42mdGF90xnQaubPf82049usZMd6S2AZbLyHQ
NSttt/5SMR5JbQzw9SNgcfxyeXGtCBvy4u+tWknAMHBk59+VIpQrMTcI9idQ
kBJXEXhehNvqj7ZHrCawvk9W6cNeEQby/FbtDCaQJVt3XNNJhDM2dfudiSBw
wO/DzbvNQnT7/f2cjEgCRuRe7p0HQgyza5YkRRHIeXSgq/26EE+rVrZHbCCQ
8CmSJucJUbVgV7D1JgISFc+ooEghdr7kIpp2EKh8p6b3VUOIZLb84po4Apmf
fvnWLi9E3fwhs2vxBIqd7X7uHxGgZ1Rbb/Yupmf/xLrwTgGiwvmNa/YQ8H2V
JFNQLcDjM212jKUQUJiosWUkQoDluVP8vh1gfkjfkXAsSICPx0nmdBxk+33c
XrVghQB5z3iy9YcJpNckvRp0EuD6dY8TM9IJmDpGY/gkAS7IWpUyJZtAR838
pgN/8DFI1jNccpLpeey+S9pbPu4MsXfRzCHw6pZv+6VmPl61MFEbyiVg9yEu
X1rDR/2GvrSaM2yefvdNxs7y8cfI3iyfQgK8jxKv9eF8LHvqNLi6iMBQwKEc
w2A+rstX9lp3iYDT3qaRHj8+vll4SHVrCYEHZlrLHrjy8UZmxq6McqYXS4fA
jZZ83GJ1NqSpisCety6V1YSP01RCal7dJLA8L9fy7giHn98ZSd9XE4gyrc15
M8Dh0r1Fb7pvE5i7rgLt/+JwRkv5IpUaAkF2VTMUX3DYH33XwqGBQLUVOEiK
OCxySDzs0sj8o/tJYWkBh4Ha9l+9HhNo3HTCIO80h8/v1p4LfEqgtc1Zbe0J
Dq+oN4kTnhPQtVdMb97LYVhH6qakFwQChgWfM3dzOPG6Z/PhFgLaU3YORsdz
mOb/KiX3FYH2tjp5n80cbih5N3bzd9Yv3mH5HyEcGu8+taKmlcBijZHVLoEc
ti8JuF7fRsAvO/h7mT+HbqOfNrx5z/KDbDtcsozDaYu6O75/JLBl6csfMc7s
/JLLdmMdzK/uvemuThzm9a3Pletkfo6NHp5lz6Fadr83/wsBN+fSYQfgsOfP
kfrpXwm8Pdp0xNCSw32CsQtG3QSuFm5fXTadQ4md7D7dHgLZDcbJi6Zx6H5i
3HylXgIh4evvF5uw8zuo3vzQRyBsgoKajgGHztFqmS/7CZQ3XGjSknLYkaOx
pXGA6ffNrbLJehwKBgQ/Xx8kcNadqwrV5nBLvl7R4RECkwPb7LM5tr+n0v2/
/cvqq6oGKWtyeOGHwZrYUQLKcGPzPnUO37gbTVwjQ6Fj4OuaIlUOo+OMiZ8s
hX8djOZ4/MShykXT9x6EQo7J/CF5FQ5tZc2z5/AoPPEsV8pS5LDF1GKb5TgK
8faLfLYqcBjhbeltIkdh9yWvhCB5DuUTf5khladwwKIrdqUc61/JTE6oQGFr
6yrHkHEcWr21+aaiSGHVG6v2WB6HTXKznxIlCiu9JjrmUQ6Jn11KtzKFNp+h
SDXCYWbS/HUfVSiUl8ya6ivLoUWFveObnyhceeRQek2Gw4b3jpOeqrL1Ifhd
j3GgykLeg/EUlofGymSMaeK/vyxqr1Kj8PXarjox44yAxViqTkFOW86rcFQT
px5yyynQoPBhRmTuAsYPb3jEntSkMCvC/cL3fzXR/5PX8jSOwuTmmA1ljAfV
va2S+BSWieqHtzE+YrtcEC+gINmz1c6NsfHaFX0xQgotfzU7WTK+m+73bJ2I
wqfTvuqTGfug/2V/MQWfnbUnJjHu+2v1wSVaFIZfDv1hwThFGBTmrE3h83aZ
XhfGE+eFLLDTofDmtu7dzYyrI9YaWU2g8Djuvncx4yWZoXJTdSm4GBy9+o1x
9/3wjwZ6FOzLfFvns/P81ht5VyyhEPBK90k+Y70JG/LGSynIDMsf1GD9qHSM
iRunTyHv1y06Bxm7xmxa8YOxQu1orJD183PuFuteAwqt+5aXFTPeVb9N1DmR
wpfMbbc92Dy0vscO/G7I+msXVyDH5lWmH//82SQKWhoV4Q8ZL3TZVfZoMuuf
Yi4/g83349bdh28ZUVCr7jq9gc2f37TX+aIxhRu71+7wYnrRL833zDKhQDtK
9i5hepp25M6KFFMKVheqRgKZ3ha4/QiLmEpho8dTq4tKHHqbizauNKPQd1Bf
8YMyh0Hqljtcp1HYOadxiSHT886miAPTp1O4u/FmXMt4Dg+UJh81sGD9nHEr
YB7zQ+aR8ye5nymsWJn2tlqDwwq39ksDlhRuxVtnveVz+GeT1+MbMyn0fj6g
WKXD4WDphpZCawoHyT/Tj+pyOC71UFu2DYXXiWKDHRLmd/fa7jhbCmuNHTdu
msih17NZ4+fNpeD2PLlq/BQOV5ctE/5sR2Hf77J93mYcRqVu0jOcR2Fp6hmL
y+Yc7ne/bCb/K4Xarh1d+2ZwiM8MXOsdKQw4fXb+yPLmcRl433SiUKR47n7O
PA7fpvr6X1rA/OwzNy2E5dOA+7GoQ84UUFbNeyLLM5NmpSMerhS0Y+/dWejN
/Fc++cR8NwpOM0+It/lwaJ82/5SlO4WaJHv9a34c+nvElQo9WX2L/C2+QRxm
NPc2vV1KwbD68vkV0Rzml6u+afBmfn74tk+W5W9pmkl79TIKUlk/36vbmB89
gr7l+jB9L+RuOSdwKPv8lUbgSgqOGXPXmKeyfH9+26MrmMKuueo5n6+wPNMv
etkbQsE133h113V23sjjPt/XsOfpIVPobQ455fUBJJTCWY/OWetqOayeqx8t
iqSwX75YU/qOQ9WSxNT5mymcXmj23kmVj5UjUYIFWyg0++55uJ/j4+oFvpmL
t1I4Gfol7r0Wu287LE8v38762b3+j7rJfFyp01kaFU8hpjVtUa4dHy8nOTVl
72XrL3MTQ2L5uPylpdfpfRSeVn9QlUvkI89Q/3VBEgV/wbSpN5P56I3D78uS
KUR3n6qOyOKj7PfCvx8dYn7ZbfrLtyo+ugeqqvUfo/BsFLxyZAU4UjqcNnyc
gmZTUNhDJQGeG/sklMmk0PjpW68SJ8DhzNt6ytkUjt68atPO3idON0WZSfMo
9Jfxrr1aJMB/Zje7LDpPoSd0k0B6SoBxH8c85l6goN9fKPIsFKDCftNllhcp
+CXs/3aqQoC6L/YETCiikKJ7YfahOvZ+Emq15WsJhZCoKJnKflb/2MlTB65R
sPldHLTHTYhTbOvO7aqkoGN5TzbJV4iV7QOFG6+zPCyYF1m0VoiPp7he9a2i
sOlYykzPBCEO3SP1U25TKM2KCZteIUTXv0P6Gh+wvLExU9knFeHbo+lDdx5S
0LtlqXXDTITBNndGKx6x++TuJKo5W4Sxv2kp5tQx/zw1TrbxEWGBTuOEiMcU
kshZm83HRDjqON1BtYVC5qQw+YkiMSZ1+zmTlxR0Q8f3K/9HjFx6stsA4+uH
B3UNrcVo/O6jT9trCr5bLwZ3rxCj18ZjUcWtTP8ek5/25Yux6NTICZcOCoOd
86oL5mjh8yuDWks/UTD1GnVs8NLCHw/7slZ2UlBd/OsT2zAtXNDddTLqCwXb
4B1xqpla+MW69VTqVwo3XxTVHx/SQjWX1/pZ3aye4pdpSzW00WrVizNneihE
BsuWrDfRxn17G89e6WX3TeHhvnt+2jjpefWFln4K1SmtTdI6bXTpvG78boDC
u60qebxP2rhxuKKw8zuFhrpGkTfRwRpJ8aXBIQoCkUeC7ywdDAjPKdUapRDs
+SRr7lUdzJOLv+4nx4M5X++3jtZMwEfi7dYh8jz4q0O9/uaXCdhjurkqUoEH
261MhRbjdXG2R2T1TiUefHWo0g5coYutuSvvnFblgdgo7EyxjB7yyn3sCsfz
oM7aVcIz1UPTB0vvlavxQJq/7bKntx7Gdi2+X6PBg5oM9XWaV/RQaybUfhLw
oN9c+XPFLAnaOc9a0CPkga5bm82/SyS4dqVV/XcRD8awJGZ4vQQr90xrVNDm
wQ3tArPZFyX4/ripi7oOD6KaE3MyH0pQocjoiXgCD/hqWmOvOiS49JmkyViP
B1X90ydYGEoxrkPH3ULCg6zMRT/C7aV4blDUbCPlQbwoYE3tGikO6Kq/cDZg
9VocrS1KpZgeKvs6YjIP/owu+ifDQx+vzTQ9N8L4//93/wsnG4Cq
               "]], 
              Line[CompressedData["
1:eJw9l3k4VtsXx6mzK35SKee8XrzeV3QNlxJNklakXEMpQ0hkSKZUqCh06WoQ
RYOxpER1ZUpCN1qSKBVX5iKlkEQppFK//fvn98d5zvN59rOfvfZ3rfU964jc
dm7cNklMTKyGPv97t4k7X4vfxICsbdE/Bb7K2NO65oPAngH74cfP5G2UMTJ9
S5KyAwNpao5LgzWVUckryHieIwPr9q2ZF8Qoo/3YxWQtJwbi9KqzG26L8Et5
yWqdLQx8OaOvIZ4kwvjDdUN6zgyYJwyoeu4V4SPZCRODrQxkvnROiVosQs+O
2Z9WujJwyOjEaUWeCCdnapwzdmNgn3D7+axvQjTQsx8282BA3F3fxe6eEHM2
FqY5eDFQ/cu8fMhRiBoBkrXm3gx0B+gHblstxKvxrmMrfBi44uD2yUNbiJfq
Z1gp+zGQegT4/ZOFmLDOT/z9TgZctA5W/vBSwtn+lVoduxgwiRowdDVWwrhY
vmPdbgb4DfEqsQIlPP645kZhIANnlwR3CFoE+KeZqkfoPgY+3QzfHmwlwAnv
0Dj/YAaOacaFuS8Q4P5jz+5sDWHg+NhK3Z6ZAgyqiZA1OcAA6x49cuGZInqv
6Xww/SADh3ku3/xdFHGjUaL6hcMMJBZYtjvHKmCd66Bt/BEGJH0sqsaDFNAi
wiTy0FEGBD/rpo06KeBa/Ny+PZqBF5blOyW0FdDA0CpmwQkGyhdUbdraKI+q
+hJDFWcZuLwg02rBAnm85LBV/mYCA9+VnMRHFeRRGFK8NiuRASZu4rKYpDzy
S7alRyczsEHnzrmXb/govfjeBuvzDATUp+25dJ6PX3UO3HxzmYHpqnYVZnw+
yty96PQ+k4GD+narYyT4+LtFDTOcxcAR7wOm/xmXw62esra/rjJguWt2fVmr
HFan5I3I5TBQZz66vT1FDhMmv1m8voiBbZZDanrqcpgfJ/nS9hYDW0e3ZHTL
y+EjRZ0jTsUMBC/+ElspLYc/l4S3eJdSvf9w15YZ4aGnHy/4rzIa7/G6nrZK
Hi5qsigtrWJg7PUm7RRvHq5zC3TFB1SPoHGY7sJDr6Fkiepqqoef2farNjw8
J9Hr0PiQgSTjo6a2wEPGMOLb4BMGPveHu4XL8VBQe+XSyFMGNna+mvzbTB4u
tX9q9qOOgcqy+pwvU3joFyCfKtHAgOkBt3sTXzhszCpartLMgGPq6pGyBg4H
dV90a7QwUFKm1hD1iMNpFZNidFoZyG8r1N91j0OD5+tfGLYzYOS370z2DQ4z
ZvSHOnQysCWvQaboDIcBwYLyEz0M9K7+t6jDmcMdW6J6D/XS+mg2/chz4NDL
aGBmSB/N32jZ9J3WHG6Ruu3u3s9AQtgpe19TDk3TbSWWDjKQYSa1MF2XQ6Oo
Owu1hhjwevYkIlebwxU+c52UPzIgmvU6uVmdw4V6n3Klhmm/bJqcFSjkULEm
xubVCAPKLWIfO6Q55OV8DmseZaC/2cqwWJJDmVOOV2rH6PoL953XptD7Oal9
KxpnoOfrZtnWnywOD1VeiJ5gYJbGl9bNH1n80Kjx8OBPev6i0+njAyz2lcYP
B/1iIHZU+UzeOxY7DrmYuIgTcOb88927WazhvvfrEgJp6x7f7m9hsfKH6xz1
KQT0a3e0r21isfxVzQrBVAL5u6Yl32lgsTA7IW6aBIE/VxmVDDxhMTduonSC
8qrTb39cqWXx6h6P7mFJAof2Hbm6/yGLaSsXLu6QIlAVqTrZs4rFJJVkl4bp
BDw+304Jr2TxtITYsWppAk6KB31yK1g8+uzJ84KZBPZGvD1mXc7ioRI9cmUW
gQz7kw9q7rAYfj5V+5wMgW7VPbK2/7AYuN074vAcApJvRx7eKGHR36L+7wOy
BC686xH+Vcyil86Sxl0sgR9B5X5+t1h0Z9MmtnEEzh8LueJbxKLzd+a3zTx6
Pj+1NuImi/ZdvlZWcgRe+mo25hayaF3VEGLCJ2AYWXxn+AaL6/5elqEvT6A6
xSrCkrLpyfTH8xUIlBUcF9wtYNE4aOqoiiI9b3ZE/FrKhg7+SnwB1etHbUtP
PotLDZtMZygRSFwRPXSOsu5cgwBGSKB+ZHOLN2XtaRmp45SjrNxPWFJW+yBR
NSgi8HPD6jmmlOc27BrsVibA5al4O1AWFLdwbXMJ7MjPjo2gfEtCuuy1CgGp
Q7OfPqBs6bTabUCVQHOmQfs8Gs+b3P1TR+cROFX/8+ZFyqHiBdd//UYgxvmN
6xJ6nzk2vRsk1AnUhmq87aWcnaU4JqNBoM+nwriQ6mE0bn1OQZNA3FOLQ8lU
r3bz6FXzfifwUE7l7xSqZ0Aa9szXovFOtr57i+ot8Wn0+DJtAv9hUx59oPlI
N9bSMZ5PYMMfOxtXllI9EtybLRYQ+Fz68+312yzW9SUfsNMhsNtPU2IRzbfn
8nrh1oUEaubFmbaWsXi2y8A3UI+Aqq6E2S5aL7/rBs4MW0Tr9+SwyjZaT/ej
rhUdXkxgYA1a7qH1NqzBiqUsJeAKtfd6aT1Gh1lkZiwjMOparWX2mEVRfaRZ
jj6Ba5FqKjVPWbTaM3QGDQgUbPzwlW2k/VOtqv9oBQFzebUfvc0sHuQ7vXxm
SO93PaSxsY3W/90a9V6g+lYW2E3qYlFK8lL5dBMCHYZPpPM+sHjZqdWdW0Mg
VPKisusnFpfnSUuI1hJImbW9av4Iiz42B6z1/iDAVharzJ1gsTrNps/RkoB6
2dm926gfOH+KjvVYR2CB9UK1XzIcjhpXLPRfT8DrvaTjLY5DlXdaYREbCKxN
fVkTJuIwUneqzFVbAvcXjD4LWswh//CK4gI7Ah+V8iN+LuewoDXQ6Z9NBM6s
+NiZtYrDrrCurKcONL+Bz61tLDk0rCldPrKF7n+/gf+bJ4fjTn7bjDwJPMls
yG05z+EUjzK9tdsJhIjNOrgyk/qTrzRj4UXg65ovk2quc6gRkn/J1odAllEi
Z3CHQ8ezX156+dP1lD89il9w6HnOJG/HTgKflu8v0XxL/TcjITxgF4FLmzxq
733g8HjBUsXQANr/fc4bHX9xeOdJqOPJvQTejEitXaLCw5rGJ+pn9lE/EVd5
91CLh43PBeNJwQT8CmPuRSzh4Yd3mHhpP4FF2BbqZk6/L1NIU1E47RdRrN5w
EA8PGsauf3GYgEXM7IKMOh7GmHQKXh0hsNQqdWbJcx4mWcwffHuUwJKoLtOv
vTzMd/w3Ziia9uf1rPU/xeSwa6/so0knCURnxzyev0gOjfLOr1ZPpH7gr9ua
kyWH624NztZOon5R6zp2v0gOHctWdi9MJnB8Ztq7WVVyGFj7KsIglcDzzUt9
rd7I4eVe1bvrLxD4ZpOruU+Vj0SYu2zvFQJkzp9Dywv5OBy+Mtr7KgGjxZ3F
Tff52NlR3+50jcBT9xMfs5v5WJL6+YBxNoFirbZ/Z33nox+3rHxmHoEm0+DJ
r9fIo8PeR9JMPoHBU26PwhzlcU3TZpcxypNyBlVc/Ol8cjpcrPMGgaRG3uux
BHlslL5vlH2LQMD7Co1r7+WxYoft6bRiAjrFn0eSxBUw93FPd3wJ9S+7pTrt
nAIejZaICr5NQLPK5OMmEzofTVlfbVJO9ZnrMWPPZQW8PNFm3lVFIEH0VVd+
jyLGO/mee/aA0Hm3YoZ8vCKG//Nj4EE1XZdbUxCfo4j2IUonch4SWDy3z+Nj
ryJKjXjU739CwMFOQtjqJsBx61Gh/1MCjxx02j9FCrDnxpHdrnW03lZ5fk7P
ECDu+lvG9F8COx9m2zT00HlwYMhGtonAi8jsatk9SuhqHpE5rZkAfK2YsiNF
ifq5zOh3yqHz83lHUAnVvBYlvm4lIBPquTduqhBfdO9vy3tBvz/mD157bRbi
QyMpjYwOAjfGbzfE7xbirYvn9yd0EihfVjgNjgoxzgXlw7po/B6mlquLhWj8
nDibvaFst0cyV0GEj694amx8S2BK7xexWfoitAuqHnXooXom3et3sBehz/Rj
J737CPw+tbmvKZHO923vNu9+R0BhRt4ptVIRhmWZqYX0E6iMsi1Nfy7CuJVS
FUcH6H4/GdZGRRn5Ujti4z4QaNVMdSk3U0Z3hVJ9n0Hy//+N/wJm0qHz
               "]], 
              Line[CompressedData["
1:eJw9VnlUzVsbPqj9q0uUq7TPUOdEikglJNIrcqWQNEnTTZSKojpyU8gQIpRc
mUJKlCYalKNXaVChKFQaNJIoilTo/r5/vj/22utZa++19/O8zzuI3Hyttozl
cDhJ7PrfXjsn/8TRaQQUbbLyM7zVMOOXgdhoBoFifQ23v/9QQ75afdE8DQIX
PaS033eL8MjKYIVZmgTmOS42F1eK0OGUJEVpFoGyIP0h7ygRSolM2nrnEJBd
c8Nso6YId5i26XRqE5iwbtW95EkirNt2KPTtXALtcYfWJA0KMTWzhD7RJeDy
U1y0/4kQ7VeYW16fT0DdtvBan78QCz17Lp9fQECuU6+x2kWIc06e/Bi5kEBW
/IT6WRZCHPvq+ZHgRQT2mLm06s4QYoqHtcTaiEBX5u9JKx+qIifCaRZjSkBn
l2n35iIV9Er7vfsXiweL2+wKElWw9mVccf9KAobXygMTj6vgbX6ra8sqAv7D
0rYy1iponbr13/sWBMbGxCjn9gjw4QumI20NgYx2ZSpXI8CZg0l6iWsJ3GXU
ZF7mC/C38cenUZYEwkwlLYknBJhU7SvlY00gZ8HqXM15Apz8Xd7KzYbA19LO
kw8FAgzhZsbZ2xKIF041z5QRoNXmAUNTewK6FV7Xkpv5+HMgaKeKIwF9o/HZ
mWf4aKkc1lS1mcDxfCmPO1J8nPvFyLbQncCAbA331gAPJ5YPPb27hT2/LO1E
VzsPnwbvlJzzYP9fqu2vWcLD1c2ulxy9CWjpGJ+7EsHDmbn8KWt9COxaMMn0
bAgPZc68iTDeTmBDc4V8sS8PS00sg9V8CQin6WbXWPNwRaKxw/tdBJa4FZ0+
J+LhtH0j1XX+rB79bevWKfJwrH2OWUUAgcdS9XpGsjx8JDt3UaqYgIOq1dOs
L1xcul1FOeAfAoLLCxbKFnPRQP9X7egBAklub9IlAVycKnd/zZcwAgdKQtsO
enPxe0dAcetBAuCd9EDsxsWsf3vuFR9m+Z6ql7RYclFvpCE64hiB7p5mbv5c
LirU/Ds+5DiBhHXzIxo0uNiXsuHgjggC9prpV9WFXExzrti1/iSBq6/cvOcr
cHF2Yd76qWdYfurbXxp+ozj+oviJTBQB20STtLjPFLv99ZYNs/hthkuF1nuK
t9Rv6zSeJZDip5aX20BxxrHYSfHnCfROVoy58piitJtN+NlYAhUjmkcXFFBs
N1QYPXyBwJDn2df99ynG9xz97HmJwLow5fzGNIpCy6Cn2ldZ/qb7jbZdpnjp
3LhH+tcIlHwR11Scp6jcGHnP8DoB59cxCfZnKcp7JVxceYP1982E2X0RFE+k
65yySCDQaZoeNhxOUWYwP8wqkcAYZ+kN2ococg692OacRCB76H6OQgjFveVO
Tu63CDSEm4/gHoo/5D9Yet0msNcnZGqsmGKAXcAKv2QCLVVb3sf6U+y7PLpQ
nEJAqqPevMiPok/7ca29d9h8/uAjUtxB8f0sJdWwVAKRh11Xn/Km2JIzm0Sm
E2hz7pj2cytFx985Q9EZBLwX28V9dqf4ZsXyT7GZBKJvt46T3UzROuJZS9xd
Nt+qmMXmf1Osqt5Yk3CPfc+peW6WC0UL5Y7S5CwC4gal5yudKZY5++VnZBOI
Wv6JcJworkgYSc3JIaBcObe0ZRNF/HjkuiSXwOjPBWM+OFBcojf5XNF9AjGc
9pvKLM4NunzsSR6BW3pX0nw3UtQv0Ax5ns/q12M58bM9xXTpe361DwikntqW
H83i2RbG7g0SAgUltWmuLE6KKrd795CAquzYTmsWT6+zMe8qIPB8w5uNfiy+
qvpu6SckUK5SIHOXxfytPnr9j1i9Tpz/wmffO58yqD5USMC86tGUVBZP6Q+j
o0UETGonB2xl/3d60UQ56WIC6xWbJq9k+UzYH8sZX8LWk/S+bxaOFI+WTB+Q
LyXwIS9qWjDLX0ouvUupjIDv4/D4Klaf/RsWN/CfEFhzYdK+Na4Uf8aWPFMr
J7DWpAu/sPoGtawv1KwgsFJndaCE1X9gRmOWdiUBpez+W+lbKPpt97yl/5TA
7VThjgoPij13+y8ZPiNwzP3MCzkvip7DoafhOYHD9yI+7Pah6Boes9uimkBg
T9O+op0U3z4Velu9IGAzHKiVEEDRfkqKs/1LAqXtyq2puylaXis0da8lMPmY
Sb1hKMXKrjWLvF6x94dvWksOUFylXTfb7zWBurwmc8/DFCG/98+9dawfL3np
G5yk+GBMMBNWT2CBf4G30xmKBqvISHgD2x+MepOTYyjq1PJboxtZ/7gldBRd
YfOr1yw9+R2BJ29rfnRlUgw5qah+tZXA+dRN2SM5FOu13sWebWP1Mo/x0pdQ
jPYMOhjSwfaTJmcPxTKKpDXRdt0HAkt/S9VdaKa4ef+uiuXdBDzEZZ4NHazf
VJaCwUfW/yNjg0x6KO7ZVDtT9IlAhET049AQq1/NuF9f+wgkn12r3KrIRTP/
5zu7vhCY+eCorpOAi4kKFzsbvrL1bE9kAUediy5r9aoeDxB4pVdrX6jPxRel
rvHnfrD99k5/5UJbLt7Pk5gZchio3JcQNv8aF5U2HnuoPYYBr786uc7JXNw1
aD1v2lgGDsa43rmXxdY3/R7+BCkG/vnDIvRTORev3uH2NTIM6AS2pFwY5OIv
8073FzIMjB4obTYex0OH7oy6ElkGjA0GG5Qm8fBPDbOitPEMSDoiHRw1eHjk
6u5zByYxEPHRLsjGgYdtS5ePF8szcMNGof28Bw+hceJ+LwUGpDNc6iYH8nCI
Jm7b8CcDsrrxSndO89AnumaJ+lQGjBwKv0eW89DqiG5bmQoDy7rSZz0w46NF
VOXLalUGQjLLcuc78tH0isfjeiEDy0/JbxrdwUeD7MsJPWoMLNk8LD4aw0eV
TllPeQ0GeJ53p1/q5KPy1xv2VJOByHQZFRzho8JvYzO1mSyfQ6ZloCBAKSXx
LH0tBqx7yU0XIwF2m7b22M1l4MrxviHzCwJsXx/S6KrDgFbcTfHJTAE2Oik/
26bLwNbBM3FLKgRYFbg2LXgeA6mxPlqffwkwOyFvZ9xCBj73hb7/6KmCYdLR
3zuNGcj7Rpx17VVxr4J2Vy8w0PtG99vjIFUMFDx5/WMZAxoRzKXRWFX0nD+a
+8cKBgJ3h7rua1LFtVu8g7VXsfE40WShYSDEVTuJz0IzBpSmTtjlYi7EZSHX
HGE1G48Nr+9IsfOQfsxrIysLBiB+jtTNcCFyi5dzxJYM7LwAzc+ahDiluqkv
dD2rdyVH+us3Ico17nkXbsWAif4W32Q5EXK+pRXGWjPw0sxX7tdSEQ5zzO9e
t2HAjmMRdcNehP0TOuOTbRmwdPfhjvEXYed0/mGJPQNungNff98SYYtOTmDJ
RgamWIwRZpWw890Sq63PHRjoLqs2WN0uwkrro3+9c2RgvlbJM1M1NdS432tH
XZj/z5v/AUAFt7g=
               "]], 
              Line[CompressedData["
1:eJw9Vns4ltkWd9/bXYTifb+L0EUlNIZSVlNoVHREUaKkhHxRiFy7IJpyLZSk
VKe+yiCK6tQqQpeJVELEkUHUSEz6UM47/5w/9rOf37OetfZa6/d71tpCn90u
22WkpKSOcuefW1PolJOZT0DbrfxOSaAB2hX43lI+T6B+aoT/T0oGmFWxcd0P
Dp/StNtbOCTE7oa1g58LCSR96T9Q3SLEg9JLZjZdJJCYmnPyx1Uh3vPRzi64
QkBm7kOtlA1CVI1StsgUE4gNOPLq4XIhemZK1ydcJRC4eHNk5AIhjlV9Ugi8
TuCLjLX3GmUhWhrVhP9UQiC93Dpgeo0AE5bc1ZxVSuDxLo2aunIBvnIrLdK7
QWDL6VHfposC3JOY3zNZRkAubGC/VJIAi3rD1z+pILBZbv2jFWsEOFM809Ib
ufyqtA6Y1/Mx/CHb+K8HBK6z6ax2BR9rWrVEKx5y8WTr5waf46OvstSl2dVc
/e6GWYfD+Fiwq1l7pJbAyqDfXTsM+Dh4+HlJTx0B2wbF4CXqfFx6pnpNy2MC
5gKnXKkJHrb9UZxw7ymBsJIl/KImHk4zTf77SD2BnNa8zXvSeOjnEJce1UAg
5VDXzeo4Ht70DpsnekHgtt83GdFuHrqmbd2+7iUBqaN7Mu478zBtyPo1+4bA
7h9Ny6ym8rBDcUGIRjOBjo/TYvUVeDjfwFhVtoXAbI8D81d9Y/GZi6ZdXysB
3yN/xB1tZ1GxrL+s9B2BkX09E3uusjhiXfyssoPAa1/lr2fzWey8H9aNnQSe
iNuD2AwWK55KTa3vIlCr6JElv5/Fne919g70ELgmmPJJtIZFV/+2lC+9BOZd
nv1QdjmLMHjuvKSPgMeDWxH/tWJRd3xuIxkgYP+80j3UiMUazeVmhoMEljnq
TH8vzWJpDv3V5DMBcVvP6BUJg/m851vMhwhM7asiZUMMhs3xSINhrp5cw42p
XQxuKeZddhghED0jZr/3WwZXW3bfd/qbQJ6KdVLwKwYNf9k96DlKwOGUmue6
WgY16hYS328EuicaTQwfMDixZowXKCHQaaYyanGHwZceCU6R4wQOHiuuUitm
8F6H4474CQLns92/NIsZFG/XiE36TiD/4K3wzosMHgw5ff3EJIGyuDNKl/IY
FI1ueZQnRUElP8x/Ww6DG2OM2wulKdSui7zrmcWgvezHEbEMhb88bcrT0xg0
Sy5RKZWlILvKSFHmGIOM+j7DSjkKFhUbQ64nM0hP2NigPIXMuBJxZiKDI3oy
rrUKFMyGToeVHWKws6A28Dmh4CaZflL9AIPPjI8dek0pTLMQv7wQy2DFNZfT
bYoUKt4tluyNZvCC+bQb75UoVJYJX0fvZzCtov1JvzIFr1R56/sRDEYvLewa
UqHg0t0mWbSPwZ3VO8e+qVKQUXw3OBjGoKvjfE0pdQqBNuFf20MZtG0Ynk00
KKSHwEc5Ds9ZX7lMbQoFm6aJUt+9DOq0xXpoa1IYmZJs+n0PgzI+K0IYLQoJ
1i2/PufwX72KyTOmUqjfO/TxDYdbg+oL5mhTqFrdqaDH+dcMZ1WY6XDvl1Ue
yeJwaeTGBitdCuUXMnY4cO/lT/L7bKdROBsak23O5ZeS8Oek/XQKBXWJ2uvD
GQxXvqrrpEfBed6N9hKuHp/0YFM3fQrRLt8H7SIZXKNr6eDJULjX5+qsGcWg
1Zlxr20shVxBvrRuDKefGQ/CA3gUWp6UqLvGcfq5kng8hM/1X88r4THX74n5
qy9FCCgcVNgZsu8wg3UqLrYiIddPrebqOUkMnujf0LzNgILheb9d6ikMzr+0
TcnZkEKYvo9CEMf/2CH/whVGFMbE1UY9mQzWbt1ts8iYwqVXNsNp2Zy+2SiR
0SyunyWtytFnGZw7Hk/0Z3P6WpRz8m4hg5LmxAKNORQUgy86mV5mMCMro3Hc
hLPDws6rJQw+UhZbNppSMLlxyk6B03/Gh9/raxdQuGx/o6ftGYNeteU7/2NG
Qa9ObXZvI4PfDj44ddmCQrDb9ejsDo7PseYfsT9T6Nod6icaZ/Drm3fZoVYU
3hJn+kGGxary7gUB1hQmza/65yqx6Bny2cdtMYUZCanleXosHu8jtSa2FIJ0
X+j9vITFjTWqW4RAITIgd52/PYszL2hJdJZRQJMss1fOLKI330RmOcdP18t0
t20sDjdZpjbbU/ALir+mdYyzl9nMeu7A5SMm93VzWPwt45cHVSspKLn/28G9
kEVjJ6fhIkdO/xGTI2m3WXR/tH1DghPHZ/9Sn6EBFg0LAz/vd6bQLTfrygdu
Hg7FhyQHr6VgfDNi0wxuXqbYxNzZ5ELB9DTp3izk4d0bWXzz9RTcZe4oy2/i
ofB8Ve+7zRQEdkevv3vLQ5+F3eJ6L85/3xZ/yUceXqiRE6H3P/lPzNv6g4fG
A3Yj57ZSuON5zZ/h9sPchXVS27dTsE1tnO4bxMegmr4qtx0UrHJDVike4GOR
u2KSvR8FRy+VRvkTfDSLcVSd5U+hTST/SekeHy1rnk0f2MXNhw+aUdZKAoxw
/9T2NoiCwjWJYry2ACv7VQueiSgcaBLpSwQCtFF3Ni4KplDYoNOSaCXAZe4v
zENCKdRkeZ8xDRDg6v7Xq0ajOL36BEqamgV4PPqrWl80BQ9n1x0tvQKsV9Nt
bI6hMNopV2w4KkAXC3f323EUTq640ntGR4gbolt9Yw5REMcXTfXwEGKO2vhM
0WEuXlK2dGeAEFsL9Ae8EijMsihueBjN7fdHniGQRCFZMmp0+ZwQfdQ6YmSP
cvr8IG2w9rMQCwsmYYTDeWM3z2vJG2C3uUDuz98osLljS9fqGaDfhq0pNcc5
PqLypFbaG+C69qfVy9Po//8n/wMSRs7u
               "]], 
              Line[CompressedData["
1:eJw9lHtUzGkYx0vFPE0WXSiU3zsRIUWqrU09FMqlKLLdiUQu06QkDnI7cgnJ
2Wzrlnssth2hIo+OWBMnVpLKSpItl6bLTE0zsa9/9o/3vOfzx/O+z/f7XFiM
NCi2j56eXgQ/3+/IZt80408itFhYUJy/SkIrFga0budc/09+ks8yCTUZXpPG
fxFhrZ/ixvKZEnq7NCHBvV2EsmWyaS6mEjpVfMrJoUOEKyYYHlAYSSjK7JlS
6BTh5EYHxwINo7rSiTKRWoTVlusztzUwqmYdspcaEVp5yg+V3GSUnWo7qbxH
hB4fSpaXXWEU8iy4vUQrwotVmyNNzzKqTLueeL5XhMsfD8nbkMkoq7pxUs5X
zrU2ow+mMwpysujI+CbCum2LBjdtZVTxJnldsj7gOknE9HlSRgfczjuv7ANY
V7zSbkkcozkHqzoiDAC9y8sKr0QzUni5JfkaAdpVed9XzWP04Hh3khkATixr
XmXnymiXaoxLP2PAncZ++zSOjHznhqp6OBc9K+irP5bRPV1hcoMJ4APp3MGX
bBilLWhxqeoPWHE+EmdZMfL6faj60Q+AA5zPtA0zZ3Q7fNP6/IGAygzr2PnG
jDbJL7ueGwQ4qTVbJTdi5CGuUx81BazUBeRN12d0q8gzJc0c8Ll9QVhnt0Ap
pmvckiwAhzmXhgxUCeQaf7wrbjDgR6PoxNA2geRWX1MCLQHjE6K8ZS0C/fCm
V77ICvDMh6xgXZNA8Wd7W6OHAvYVr1tR9E6gByt7x60YBpgprzG4XC+QxLE3
LmE4YMLJP/KfvBZoS6fuzAZrwPTrVw0ktQK9KtS9SbMBFPs6Z16oFmjyVt2w
PSMAq23NuyKrBDrkq1uUKQBeTU566Vsp0CfQZf3KALXqY6/C/xZoZoW2IlfC
+UZV3umnAp0+ohVfsgWcZuansawQ6GuoduafIwEDXz/fXPJEoLAR2h1FowCf
ZPS0HX4sUEFjz91SO0Dz1XfMfykXaOClHq1iNODDwzvyHioEWi3tcXs+BvBE
sd6G0Zz/mtyzrtYeMLXEek7BI4FsezTX3o3lfuc3qBI4b7mr+fhxHNeTHeMf
xrlmp2Z053hAg0MXbWScXWdpluocAA+knp//Pf7wAM1JQ0fA0I6RpXb8/S+V
3bUmToAtxdeDyzj753QPsZgI2B2a+/kQz+9sdHew9SSuT/R+4x6ev96o7oOj
nLmeGuuWq1xfREtXucNk/r/FTgd9rv/Wta5+ri6A8ry3HmncH/PkLh8vV0DZ
673i8dw/qUfX1hlugKV9fz5myP1VfFMXB/wI+Db21Gfg/tuVqbtC3AEXD3Q1
8OT12b5X7RztAdj0KaYxp0ag14FqadxPgKNuN/1mx+t7pEb1IWUKoKvGQ3G/
QSDlSZVtmhfgM5MXcS/fCzQnVhWd7s39lkfYD2kWyEDZ+fLoVMChVob7bZQC
RRV0muVOA0xMfCpt6hCoaGNnYJ4P4Bj3Vl1tl0CJRp0PC6cDep49dneeHqP6
oR03a/wBSwZ5xi83Y+RZ397RMAvQcMZug1xLvg/OtTt+nM3757jfN2M+TwFO
7Re0cwFrxTd91tozujO9LXt4EGCzV9znjdMYWYrbno8MBlxyYutqd39GSU+V
AxwWAKbJr/Udy+d5fLhy95QQwKyr+6aciWKUk9CaEhUG2L/I5HSfLYyqMhxd
FoYDTuhvGF+xi5HZZWn77AjAC1r/qeUZjPa/b13tHsXnx2BZv6ATjDaHKZeY
xwA2PrwYeekeo6IUpxHipYDBDeIvvQpG6iMJdfrLAIcXxdbvrGS0tkIZ0hoL
aJ/3NtXxX0aLfdtmK1by/l80h4z5/jy2ZCLciwfcOzt9o4m1hF5tkT24uQpw
kOH88JljJBRU2Ibn1nA/LS9qVnlLKOax/IWNDP7f1/8B0luiOQ==
               "]], 
              Line[CompressedData["
1:eJxFlHs01VkUx6XS3I2Qpaab9Du3hFGaVggLsy/qUpebZ6hBXMIISdLtMnq4
KM+mprFCiVFUU0pPt2a3pocoPUwPJq1KRqWR2wwRZX7z1/xx1lmftc46Z3/3
d38Pi0zyi9bW0tJaya//9vT8wo0FpoAmgWca678T0dvzRfk3ZgJqbOQBJqtE
JFzxMVltBug8Y1jd5CMirx55YP0sQO+KgwNqNxHVmDiZ7WeA4rAgW7m1iNak
vDyRaA54P0Mv+scxRsUC2Z6ouYCxFp0qhwFGlw9eSA+2AHzVmW5o0svI9E6h
2M2K568KLigeMXpo7dhmMh9wnCut6znFaOJvVefABjCiedvPy+sY2YZOLhvj
OaHVpba7klFJbpf89deAi9W+iy+UMJJ2FwyqbQHjLpbm3N/ASKEc6qi3A8w7
5WTUnsCo1jjq1xp7wA7tZQunxDDScXPILXYAnNfgOCAMYWTXfigh2xHwSYZy
whs/RvJkfV+FE6DhP01Zb6SMrlS8mC53Bpz/fsf1TDGjfjvvz8EugEXmq2dO
cWZkdvvcC29XXk9M38gDe0bKkfyjixHQurZ0X988RnW7PxTNEwO+bHPVdrdk
1G4VmcrcAKWtVbIbsxnZBy920fUAVNhv/jJ8BqPod5VMawmgbWBERMo0RntU
ejoDPLfeeDP7jDEjTcPz1qcSQEFf0bMmPUacVHq6zRNwcvW6q6UCRj5dZ/c1
eQFmilOHS3UYHTPKjzi1HHDqVsMgy3GMOo4MehyWAj5U/aI6+5kjAa6xKvPm
++VfJEwd5cjhUYt+iQ9gtKZl1pqPHMUk2r/PlgGaGoYfyRjiaO/EyoeKFYBC
zfzmm4McXS3TbUzyBTx8aMqBJQMcvV+UdkDuB/i4pMdD8zdHrOXZ9hB/wBPK
PZ233nP09o7wZWQA70e5pey6hqPzvwd4JAQCulhmrh/q52h7e2H1xiDAgrKg
rCiefZ42Tfh+JWDj1PhLk3gWdmlH5wYDqhWq5O53HHX3OF8rCQGcEFXfM8rz
ybdp5vtDeT/7pZt8+PNKzcns6lWA+yu/UXTw7Dn4pvv4an5+ZbP8Kvn3jUfm
LD33LeBqVfjaKr6+p2NhNRQG2Ba23eo5X3/dhFKd5nDASIG/wSpeX5qgLaYt
AnBEYrLP6ANH4sn6N56sARzVvb104jBHesYSiz8jAZMVW47Zj3D0eNrWnHdR
gI5lMWE1nziqNm3sGZIDWupEjwRoMUpiAxLtGL4fLTbW7uMZOc1dcER3LWDp
tIaK9bx/OtZxX5jE8nm6udnwOe/vvQVVsWZxgIm5ox679RmV2XY2WcQD3msU
6qqMGC1y9c1zSuDnSc/5soOQ0We3Xa/d1wFCnGDrsBmjZsk1L+9EwHNVxtu0
5jCK8HWEiGTAuTvVqd02jOYFbYiPWw+olDyuumbL6EPo8eaUFED73oKCfidG
hXK2KzsVMFsSctrak1Fo3Krewo2AsnEDda4yRuaJe5f/lMbn84DBw8ogRupN
Ar2j6YDl5bF64Xz+cpTuCQ2bef1KrSR1IiO/rRm3LikAcx54nk3exOj1Tk3+
XSVgbmdrdXceo4Yi67/aMwBvcsq1dT8wytoT7d2Vyd+/0NyrtZzR1Ip2/cEs
vr5jW3qdTzPyqL9SOCMbkOl8Y6DVxcjw7EjfHBWf190r4yb1M/rjop3MJgew
2HisY8cnRilXaw3EeYCBryTjNdNF5HqzK2nZTj4v4rB7PZYiErTOvOu/C3CW
8ad3cgcRHXxUUhxTAOhQezJsYoiIEp609CcV8vMrTWSL4kWUY1Ljoir8/3/9
F9fiXbU=
               "]], 
              Line[CompressedData["
1:eJw9VX04lmcbf4jGfT4mjSi67/uRr4aUsMyjnZWmNHpRimIlzDcVUo0UofYq
5DUfUxI1vSUqjXydOvoQlbAWMkMSMqZEVOzeP/vjOq7jdxzXeZ3ncf0+Loln
iJO3rEgk8hfWP/tbZnWLSQ+DaptLK0oCtClVM+nqCgHHhsTa3vLXJrUd3V1y
fQwmyVQVZIq1yWJ3xNCEgA3/n9F5dlxCLkfg3eBLBj1i+39Y2S2hjHxz5aYB
Bl/Jax7hyiSkNXDMOudPBr+pL3szGSAh6yl2ffIwg1uVTn620E1CHnB9U+wI
g2+aNMaK10ko17gzwG+UweZWUdVCfQnp7DHNMn/LYJ1FclFZP09rY+8VGIwz
GC1dna3UzpNP2vYSzQkGzZ4Gzqlq4OnnG/F1MpMM8rk9SouKeTJ63z7+8AOD
OjWPQ598z5O9OFS29iODL8RWvfdCeQpeKP/p9WkGb4SccZntzVPxVya6WSLA
/eUK8TsdeDKLi3X2kQMMWpDyNFCHp83/0/jWVR5wRWBhXNYCniLOX/b/ZjZg
SdpDH0aFp7K6p4dNFQANOcVW148ctbUFJukqAqYniA9UvOJoalAmU4MBtJN2
WmW1cyRVMiqeBkCdSo3aunKO3NnailEx4OvkvfFqFzmKNnG516sEaJ74Nqgt
iyNyjOmsVwa0fm0cXBvF0Zr0X8U/fgZYuOyG8+g6jkRqlmmnVQF9Dopzn1hx
VH0qR/O8GqDWmrOJViYcfZni83mpOuCaAOOJBHWO3ik3lFRqAPZZPU8KFHNU
esLE8vZ8wIxnm7ofyXC09L/vbFs0Ac28ZzIUh1kaZtwb27UAt23fl9rVy9Kl
Y7UuPQsBa2zC9ph2sOSvoNc5wAI+VpC9ON3Ckn7Cce9RDrDsrFy5zQOWeuVH
ht7xgB3SSWO5OyzlxTmHibQBf8mrLpBWs8Qe0YpV1gGMDJbdqn6VpQ7RYUZd
FzDG99Tc8kssZR16kcLqAd5/0N7YfIGlrdPr5+vpA0Yl2e/xOseSWlRRrrEB
YHyu7GDQGZaa3881MF8snE8tNBvJZin5wL4r0s8BG7YluPdnsOQw+czCxhAw
OHh/lGs6S+JIrN5gJNQrztxcncZS/Xj+WmdjwLimdXb5qSwlhCs+dFsCaHTL
ISg6hSWbsaBNniaAA0lDe5uSWZLd2/zMb6nAd7xcZY6AadRi1+5lwnubFpY8
F3B0aPZgpKmgn1L7xnNCvXRkZnfMckBa9TGnU7h/MshrMsEM8MSdzNI0of+N
obqYk+aACaraVXeF+cICjBV+tABsb53xD89kyXQw5eTpLwCXZLofPfsTS3/5
js87vwJwnsnRng25LBW9dDt92RKwUsXWLzyfpQCfGt3SLwGLnvurcIUsGbxY
dLnSClC1enHv+iKW+nYlmt2WAqrR1Q/j11jK7xmqaLAGTIm4mah/kyXPnY5r
WlYC2tSo3e8glviu0vr2rwS+23bM1ahj6XePBU49KOjJ/9rD9kaBr9+j2wZW
AZ5a57lfr1Xga/vzHaOrAZ3fNxZ+6GLpV9dLIaK1gM15Ch4bx1hKbZ0z8cnX
gl7CVA83TrP0ny3h0cq2wrweB/y6FTlq2LQyiV0P+Ntg6KtbEo4SW/JU9ewA
38S8/Ji+hKOvnT75yXgD4Csdp3p5KUe3Nj6+KLUHHC4901W1laOYR2amNg6A
/nfwotiXI2v7zPINGwFVNNSXyURyVGbnWefmCJjmvWxRfyZHV9aOvYjcDOh4
XctsTh9HDlqZw8EugFOVFY+PTnI09Np6wmsL4EE9kUzLbJ4MchMUHF0FP09e
65vS5OluhJGKrRtgZpVl9zx9nrztm+ZbbxP4+T44LtmUp7ypBYaL3QV9BLsG
nrfjCZtqlnMegKkw1W67hac/LnhJ1b4V9Nb12s7RiyetzUX2MjsBu4Mumf18
iKf0K6tC27wA+8Osa29XCHkV3xfZ6A2Yff9446wHPLVs/+HwHR+hf/m5L+o6
eJrDPEkt8QVUPGpxfGyGp6Ku/dkX/AQ/VCTN+m6uhOx/YfNz/AHdon6bFaYr
oeNevqXHAgF3F0g/3WcvIQMrpepDQUI+qivKHvSU0D2Vq3fDgwFXFYf4mkdK
SK7m/dOdoYCP2qqKRgokFD3/5JRlmOBfwxMqp0CbtP5aPmtpuJBnOnkmO/S1
qeJuK+hFAMrn63230kabnLgw6a598O9/9DdPYOjM
               "]], 
              Line[CompressedData["
1:eJw11Xk011kbAHBL4ufevIho+P4WZRtFthYpD28mskxSki0ZspSlN6+lMWVt
prFETGVLU+8YYzSydUaJJ2oYzDCHKKKxlWR7DZX9vfPH+8c99zznnvvc53Of
c+4V+YQe8pMQExMLYePveWX3g19USwkoH6l6UHZKAys/VfMXlREYXl0ZtRFp
YGNPT7ZiOYGjLUtPX4lrYI9fTqtkBYEjgs2OeUMiFI/ZaPSqksB+80IHhWIR
Kkk/9+2uIvDNrOxvVWki1Lly/VrTPQLyUVrnd4eL0LFIZbn4ZwJrzLI76ixF
eMK42yCvmsDdyqodP+qKMLz2qk/qfQL+sYJNTooizO1UbgqtIXDxxbcxd0aE
OCqmlGmCBPr4koNvM4W4mNzxRPMRgeAB66yxWCHKqWR+2FBPIFXwcOJMiBBN
typ6zTew9aiFhzJ2Qow/Jq9b20hgQqY9YpQnxG+G29xLmwicSvQriJwTYFHo
5bSbvxIwWGgome0WYFuS3Gx8C4GR9fNP3QsEqF5O6/a3Efgzg4s9vEOArcW5
wQ7tBC75W42qcQKMuf2xuvMfBP7BKyirkBTgiyybaK8OApOF4uFWHXxMSe3W
9u0ksLHKYr1hDR/NL57sCnxKIDcpx/Xld3zMi0w0/nc3gYCpsazTn/PRPmz9
4LlnBB4Hyo7t8+fjUsCt9NjnBPKjDPPanPno4YYTyb0EJBMvNU3r81F9z9L3
t14SsLBvaFab4LDVNNml6E8CX98XO2LRz2GM/kdSPw0Q6HDkzkq0c/hCsNOn
eojAJt2pOO8qDlNUG+Xrhgn4pSxYfyji0FzBpe7xCIFkx1gr3XwO8yTC1dtf
E/i0w6vc6UsO7RclWp6OEghv57V88gWHS39lRPe+IXB/i6df+1kOS8aFOgNj
BH55GH55IohDj5HSrldvCeieUAvJ9+GQ9u9NGh8nMObziflLNw5run4znpkg
oNJ140C5M4en2zwG308SELNTXVV24FC96W368hSBZe+sTt5+5sNzFpL/JbCz
/opbqiXzVfMmZWYIeOlMmNw053BL+fU8ub8I9KgUqFntZN5ibTulWQLr5LJ7
/mXCvLfvzW+cI1A/fsPJyJB586yLBO9YvecMw2P1ORzP6nTRfE8gpz/e1nML
86d+JqX3gUCgVMR408fMf3GmYts8Ab25ouQGXeY/H+ezfYH1S/nrQAcWl0TK
K5gvEli6FPXiJIs9wgrqLJcI2NZOOcqz/TRQP2T/MoEu71qLA3rMf+KhusMK
gW1rbK2UtzK/m33LoVUCx2qerZwxYH7n3mhXMQriyu+MThgxv12Qjpc4hZK2
9rIhU+bfN9/1mQQFuTeVvgu7mH/PV0mBkhR6IlLtCvcyv6mKSegaCn4SEV+M
/pP59QsHw6UopKu669bbMr+2aca5tRRW+4qvmhxkfsFji1hpCsppG7QsjzK/
qvNkkgyFgyN+h954Mb/CYF4yj4JklmeZvj/z887YZchSMJqrnlUMY34JsYWr
hIKzv8Xba9HMv5hWlEcpBDQPxNUlMP8sd/TWOpavbc2T5DTmHy+RKpKj0DnT
NbCSzaFaf7NPhTyF/LuaskPlLJ9+zpXvFVh9vasWwXWs3guB9bmKFKyjxX0y
Wjn0EspoJCpRiFPePHd3lMOpsG6nKGUKJxM8L5S95zD2UWHc6Q0UUoinnos0
H7/1sR44rMr87WLl13T4aFShpGC7kYLbvPEzMzM+1ksOw56P2P36zjxIs+fj
8H/ib2qqU6i7ccz+6Fk+ar+uO/5OQOHLoRCzvl/5+POOy5fHhBQmMzuaIgb4
aPOVV12/iILe9EHF4Xk+Buku8xs3UVD06Qs+uFWAi9Gtjg82U3ie7H7b3UaA
Kc2550s1KahsyHh9yFeAd06Z9V/TppBX7qSrwd6fvTU8uRQdCjaGrmm8WgH+
Tp/vidWloG1SNbTYJ8DpO5H5AXoU5NdqLF+RF6LxdKXHLgMK642dPHvchPgY
ElO2bqOQedz9hmyoEA9nONeIDClsT90dPJkgxAijGTVZYwoXXDvyp0uFKJ3w
yG6FxbviI9OFjUK83pH++YwJhbL3RS7aL4VYHW7Q27OdwmLQH6YjCiI88GRF
tm0H649RQFnlFhH2KP9u1rCTeSsSJVNsRLh073TOj2YUtITvstMTRJgqbd5c
sJtC0LLduoFbIuS7koVMcwr76HdasQ0itJj/4VjMXgrelmuPS/M0sN02+lKY
BTtPq7Jns74GeufYVPsCqy+/4/rSYQ1c4D0reMPi//9n/wMxFA34
               "]], 
              Line[CompressedData["
1:eJxFVXs01ukWxsw0NDt1pDjj/X0X06JJQzkdKWV2ZCrJpEPlFooj9UlhXHIr
t4zLfIZUGr6TotwqfCIpbbcYyogvXWZSJNIFJSmh8zt/nT/etdez3vW+a6/n
2c+zxTv9tnipKCkp7eHP/+pAjuqPTySA8xwuVZfu1aWPTUEtin2A9+pWGM+a
r0sL4+cFPfQDzHVdbVX5Qkxb15aL+/cDKu8WN9nWi6mUXoeM+wPOrjl6ujJY
TN2RqQuUAgHbNGoKNtqLCVYbtav+BNikMeRkZywm7yqJ/tfBgJ0CQfq2NyI6
GvxVp24IoFrm0OElChHV/bMw0iAU8KXGxA6DShFxZQN3VoUBOjTe8LI+JKLO
wp2xblGAZRl7v2rlRKTko7xk9yHACypLpFZfishQ/9Sf+w8Dim6fqp/5REg/
n3loHB0DmFHy3leSKqQKj/DuxFhAP9fhCGMfIfUJdRLT4wDV7x5R32gppO+z
tvfkHgG84W4wafVRQBKn8eTzCYDCtamSufcFdFL7mGnFz4CjP6zyVLssoLGj
ndKmJEDnI8NWNqECKkqxNX8uBUysCdNxVBWQrZKq5lAq4NIeu3dfDnM04l87
+PpXwIu0zETWxdGy7csyPqQDDku1d/nmc9TV8mrP1FHAK5rF1tlpHIWuPofK
xwD/vTYh5nQERzW6X79UPcH/91BazW3lyD2jsxYyAT9KpyuTLTlSUU05Puck
YHHM+Ie6pRyte/XJQjsL8FNRSnroHI6eu1Vps2xAvaG2uLdKHCV3+A8JZbwe
O/2HDN4waq98mql/itcjr3NlUxcj/0X/8TPI4fnaN6Ku38JIM3u7ldFpwKnP
1Jeb1TCqmK2h848zvF4j71RV5Iwco1tHTHIBA58mT4XmM5p8G3tjZR6g1KTg
Yo6MkczbPMv8LKDNG+0/gzMY4YPxAxbnAA+Mlzl/TGbUa1O67od8wKHi+MUG
cYxir+/hrAt4vQW63jMiGekZLxjdVAh4WDJkkRzMqDn3YbNdEeD833I0rx5g
tFfruMyhmNf/Q8OmDAkj9cTNgY7nAc18fgzX2s2oZFLN2vUCoPmnLdYWnoy2
+NULPS4CcuHXIuZ5MHrbEz7mWcL3Z2vwPnUHo2P2Jq27S3l+u25WlLswMm0a
PiUpA1zf5tpxyJnRgxUFQfvlgL9XGUaNOTGKKN5pE1jO+ykaZ83l70VCphty
CdBqk/+z+zyu+/XOeFgFoE537QlrV0aen0tvRVXy83ZbVuflxmhG8PozMZcB
vZfa6S/eySh/UDn0SBVg6bOAPJkXI2uXatukK4CX22NW1PgwetkWuEBazfuD
i51O2sdIusZwIu0q4H1WZagWyMi4fOCPY9cAs1wPLlh+kJFCLyfvZA3gLwGc
s9ZhRkGZTmGy64AhtRN+RQmMtEHT7jQBLryb8s1YKqMrkbf0ztby7/XlTu8y
Gbm8jp8sqAN0m/OFqPQMo+ld2HG+HrDH2ylP/wKjnK4P50obABUzfaxcqhit
3SCPuNQIOPatNM6ukVF/teRfVTcAQyU3tGZ2MFqU82iamgHLmzf2t79idHNu
pqLhd0D9Xnno00lG++K3FDa3ADqpF2i0AEfyvY0O7TcBj3Y88tIw4mhrd6SB
4hbPt1uyZeQajt5vNlW+1waoFaj5U4s9R6tMiooftfM49fjftSI5uq6U91nH
bcC4qPMeMt5fFq0yp4YO3i+GYScmznG03j1NtUAB2D9lKLe6w1HromS33+4A
mib8bcP3rziyHYurSOkCnB72XvXNDAHZJ4Z6+t8DrLz9XlK/UkB37QOqPe8D
+jyeWJOyVUBOQl+NbQ8An5eflLsECMi93J3M/gIUpI9dXFwiIN/udeyLx4Dx
6xUFacuFNJK/JmCcx1fT3bUTXIQUGGDWMtgD2IuOKopoIR1UNQppewL42KRa
cbZTSFMdC/+gPsC5Qb8st5kW0qFsXT35U35e5H05FvNEFG88X3F8APDzC859
05YiUpuabZD4jM8noUWM3EVEyU1q0eGDgLYnXr5wDhJRmsuUkccLvr+sbe+v
FotIFt+XtGgY8LtZf5lF6YtJbNfdy0b4/Nn1bDBpg5hyde6tmP2a919PqIPI
V0yFJa0Do28As2cOsW1VYvourNG8fxRw09ioo3mvmEqsrmfce8vnaUuHv+ks
Xap4UGZ57R1gyY4Xu7/do0vSVZtzGt79fx/9F6nvDhw=
               "]], 
              Line[CompressedData["
1:eJxFlXlYU2cWxoEyLuCJaEAGcrNcpC64xAICxQIHtfoAlSrggkhSRalIRUFZ
FCHgVkoJVoQwNSrqFNt0BlEEBbecCorUSpgShWoHBpCOSxWF4BIhzOdf88d9
vuf33O+e8573e++9/LotERtsrKysPmfXu7Uw0333TRGg0/KaS2cT3ejyQ0m/
kfGrgoyP32x0o6FVZ0u7xYBj70bWnh3hiTu4c9MjCWBmWpxfqIGnj5oWBDyX
AsYOnApQnuAp88O73cM8oHPj5pzZn/B0OLmsxnYy4Jg3iqZv3Hm6qNuYZ+8O
aPJPOn7FIiOzy9tZLlMAv1pSv9J8QUauEQ1WsqmANmZzsFEjI/98deuUaYC9
X5U/sE+X0Q6zdIe3B6C8ao9s4TwZvb63sOHT2YAfGRoahSel9FehoHSFHDDi
/SvC3mQp+YW1JcTOAfyXbqEud4GU0i8ljE/0ZPWXVNwxPJGQZsCzO9kL0LNq
qFZxTULnZwxVZ3gDTsm6MXfbYQm91Bau3u8DGK9NmzQYLqFJxpWz1L6AWSJX
CJkhIZ9xvFWxH+CS7z01fWMklLrrXPkJf3a/zKXN7qaYTGvan18OBFSViJdm
RYnJseREfX0Q4B+pHmFx/mLyvr1J8zMyv/c9fLWKF9O2gOF57fMBD950Ko/p
56go9YagcwFg15xIfezvHFVVHOjqXQgoroutim7kqF/s9uXAIsCO5r7Js45z
NHHFk2jzYkBzjDp+SM2RZ2H1TOsQwLuGI9Y1uziKuJE1MjoUMPy6PC/yC45S
LIt+FYQx/3vqbxvXsH4+DuVOn7D96XN75oazfkm/pXNLAHneLNyOHL3oSBR7
fAr43qgs++yprH9SarJ0KeCOA9UTLBxjS/Z1x2WA84J16CvkaKAwz8Uugs3j
o/WeZseRSVK0eYRxl3J7hcGa8WntT6ZIwKCoNvVMs4gGA8udHkcB1mpD7gUM
iOhl8+mEzuWARveMWpunjBW1V4wrAH+9Vpy087+Mn/004eeVgP+8fGvdd90i
epV9a4N+FcvL4RbXnA4RvRbcqauOZs/vz50H9xkf64AfVwPqzhzPC2tnPPvh
2rIYlv/Ivz/wvyuiN1df1BSvATxnr1l63ygic/jbsfmxTI9i0p8z33GHrUKl
ALwas3ZQ/o6TBFXblYAXM9KbHjB+a3EetekzVq9t+YMwVm+okF+tXAs4afHH
XRtYvyHJjNNR6wD/kh2U6cX0DJ32tgmNA/zOKVFdw/QOBwauCFoPWCCoFD5l
81iaF//ovQEwuFox4z6b16JYZpkeD3jkkUWYy/ywPFsdIf0c8CFMmfMf5tdI
9vpTjhsBD7enjzIzP63GJ5nHJrD8X7w6v8WGI6uy9PARxrKv3S+st+fIWp57
0rSJ+bOzILbOkSMbff7LR4mAfoccolskHL3XefSYcTPgtMbec+FzObLd8n1/
UxKgtHqc76VgxiNnFum3AOqtuRgTy8soacMzXTJgyaXA5+2JjCtvzy9LARwM
PSj9OpOj0UFtmuJtgE9yZ6c4F3A0Rvk4UJXK9Pbptc2VjPsGiranAXb353vY
1HM0VjX8R0I6YP+x81F8G0d2ZQ4Honaw9+VIj5+vjZjs5K49ITsBA1JXzvzQ
RUz2+sm+QZmAm0O9/AM+ENO4Tp/O6VmADstuxcWvZ7wFvaTZgNlus0a+VYkJ
RkK+dFSx82wR3fhTKyaBNFY+ksPy6cRrJrYzrozfY8oFfDHYuv/1KzGND9ra
9mg3oEdcsHqyi4QclHtUxr2A+R0F2jQl476C1qZ9gNOfV+ou7JXQBJVmqn4/
YM4+ue3Wf0hoYpnOoMsDvNkaZ7t3WEJOnQapqgBw6y7xrQ/OS6nq9x/68tSA
L53vB2U8ldLSe7n6okLAwh553BGhjPLveClPfQN46J7q5NplMprWOk5+5iA7
T+cfDCkpMrre0mupK2J6uTcC1xIZWf1Seux2MWB5juHEyU4ZHW3amtRWAhh4
oPlQ02ie/BtDArs0gFE16Cf05Km9wU3wpJR9H+sq0ioVPKVee/tv09+YX/m7
o++oeZpIxgrLt4DQnpzfoOfpzJWKrDFawFJK8G008fS4VinmjgLap/G0LcGN
EhXmVe8f/f//5X/qa+eg
               "]], 
              Line[CompressedData["
1:eJw1lXlUlFUYxhEYC+FeEXAEvm9mvkGUJWTYIh2M3jTEEBEURxE0BFckKEKO
SBIGJqQdFFQsDMzQ2CRUQESNl1UBWVQWOSowIYsJsSUMytLXH/1xzz3Pufe8
7/P+nnvOlQaEbtytrqamtptf/+2XQwqEX90lsHBz4e1rB0wwOfgbQ8UfBCKb
2ka67E3QJmhr/2elBLyPNYc1qaTYsNe2eD8S8KAJAkWZFN8N7N5ypJwAF9c8
fdtXilf875gdryAQaL8uSmuZFFfvODtxqpIAU10dUK4mxWgf15SMagJRFuhz
PY9DZgu3N+8egb/mtu06F89hsfekY/F9ApudYPTDXRyObchpraslUFAV4LuT
4/DU+rgrLXUETmyaM5KlxqH1uu0RnQ8IOCaucPu5UoL71swXjjUQ6CLHpks3
SvCwSl1X1UhApd199FOxBE9mj2tNNxFI2F3fMPRKjPm0Y3ruYwK3MqusbH4Q
Yzk+nNBuJuBift8ozV+MzWFVI7otBOzmfGvc9L4YVa25PcZtBBJn9EPlPSKc
l3CxU/KEwIIBK9mmUhGyTmfaTdsJ7AnJTx3+SYSQHlVv/ZRAp9NUxncKEW70
Cr1n/4xA85Mc832OItylEVi2/DmBm03us+mLRJiw161wVScBgzzLhYPPWbxg
5Py7axeBdzI7HEbKWcyrs81yVxI47+O7wSKLxUcyo58V3QQa88tijCJZfKHU
SfF9weepONxeGcDieLLaaf8eArrGZhe/X8+isaovLqiPQE3iiVLPpSxaZT+N
Du0n4NcWlO9qwKKzX+Oh8JcE6tzTHdZosOhJK8Ii/yJQ3H0xfO0YgwFYFBz9
ioBN71S/2wsGw8Oy98QOEJjjfFzh1srgd6Zp/vGDBD6vGKxdXcPg+dbT2374
m8Bg1uUfHe4ymB1/zDtpiK/PWvkYX2fwjjzSI2WYgOdkctfobww2DASvvTDC
n2/zdbmTxmBXmv+qX0YJxPjFtYefY3DU03vllTECpsJBCyaRQU2NtY45/xAo
2tc9dTWeQWGhk03+a75/0YinVSyD5ntlloXjBD5l/vQ9G82g3GixackEgZPW
4wn9hxl0rxOKS1U8T/Q6suQQgzuOzDOsnCTwZWgKcY9g8AvZzIKaNwRCPYpc
/Q4y+K1yRLvhLYE7H/Z/ruD1meQeweMpnv9A14Scv3/FpX22bZrAXeWy5Hl8
veKJB5PPZggMOd9fXM33q8vCMeUsgdmA9soQ3k+Hb8FgrxqF3S9u1Ah4v8Mk
s+/VHAq3WtRLT/LzqGOqclidwmS+bbCAn9cgLPHpaw0Kf5bNb/mS57HUNLbl
jSaFkweuOzXzvJa3RjTOCiicfv8nE1kmg27xQTWa71A4aynZcIzn7SffUaH1
LoX55RYP2vk8Qga87lItCku9nAdltQzGpLnc1J9HobRd6XWijcEkzxXXDLUp
rNLwfznUw2CG+rIckQ4FPcnb8Z2vGSwq4C6bEN6P9ylhr4DF+3sM0s0ohV8j
b398dBGLA7Vvk2x1KbwsuX1ez5nFzmYZXbKAwlhtyaNLXvz77QhMMNSjEG1e
GS7fw2LxaN03s/oUrs5kx6cksZgzNftm1IAC0T30cH82i2lzHSJ6F1IwLPvx
o+0VLMYaXwiuX0ShyudGTLWKxQjTpj40pHBvXYzd+oUi3GetGVhgROGRe1SH
0F6EHquCfVIZCgXWNjoXwkRoHLRyzX4JhZKqmeRb6mIk4V+U+XEUemV6vemW
YlSLzljpKaVwSbX6kp23GHtO69h/sJiC/Jp8V2auGJ+kQp6lKQWh0E6n8KkY
ay+HW4iXUPitNqWiTEeC+beeSQRmFFwEYjOXgxL8tUI3VcVr502WFhO5EjxX
/4lwwJzC2rq4ZK5Pgl8rc3UeW1JIyqjyKrHlMPRV1/Hq9yhwpKPi7UYOA14b
aJRYURg2+aDx4UEOXbWOTF605vMqGlbcQA7l+tfCz8gotEjqPTRfcmgl6hk6
bkNBaj93RYS+FCVmRgeibClomyiVy0GKerbre0PsKCi02uxiQ6UocDq6M8Ce
gkNNxNUzv0hR9Unhs80OFHJXb/O42SrFjq2ixysdKfh9/6Y4dZ0J4qGjeYW8
/v//+BffoNvW
               "]], 
              Line[CompressedData["
1:eJxFVH001ncUl8lR7Vys463f73nT5iXLo1YHY+smlohVREWR10g9lZBHWJ7y
qISHeS+liFY8oVBWrkjCrBeZ1azmLCt6VUPNbN/9tT++53vuOffc+/nc+/lc
SZBsTaimhoZGIHv//YdW7rNI9AI0WHuxqWarKQm15hivWgsYd3jK0u6NhKoT
BLrrfAAv+zjEvbsooS/eiLUDfQFPeyuyj+2VkP+g+VvZesATj90/n5wtoWfr
rUbiNgBudtZVz/5dTHtvWw8m+wGu1xydbKkXUzEtvpW5kdUTbIz6MFhM8+zs
b+RvApQ6VQk8HcV0We149XgA4Lw+3xKZkZjulyw7p94M+CrP56PychFFGi4/
1RAEKJE/brwUKqJ3R9yKmoMBDz7hm9QWIjJOXJ32YyhgN/4xfLReSJVvvZN/
CgNsqgvYtXKfkGyj1sU+DAc8a+Rg7OEpJB+/gJCXEYBhK/Q+7X0hoKE7QX7j
kYCmU9M7La8JKMYtbM0/WwFXl0WHbM8X0Lf221B3O2D50R+5PcsF9HHNDlsj
GWCWTcTAHFMB1VnsthbtAHxoyxWFT/F0xyiBl+5i+BI/29jRxFNQZtJs22jA
IKmqtvUoT6PaKTOX7AZ87t8dbZvMk/5Y2oRnLOCZgrqyQFeeTmxLf+kTB3g3
J9dKS8qTzePMoU17AP1idttMGvJE/jkDYfGAbi8qgpdq8LSqN693uxywL8Zr
xg/DHD1yL+qKTWB8rvS/LOjjSNZ67FrSXsA5f64IP97KUUZt2fmMJMZfoCxb
XsqRcF5lRV4yYHLY69WPVBxVlZ4tKfkG0Eb13KtUwZGjiTr39D7AAyZzRcpY
jrqzatOrUwDfbD+VmhHJkb9OvaJeAXh/Kdd4IYCjkeRL8qv7mR6UCXbjazmS
j3+/s/0A49Op/5uXB0czZbSlJxUw/ZjOQIcLR0VDrQF9SjY/PbcK7yUcWW66
4fNrGsNn1qwzZs9R471Oj6GDgHt0nxieW8yRq0eP84tDgOMvbi6MXchRf9tt
h7HDgDNKpDreNhxtcby3cCqd6afB4YiLlKOJun5L7QzW/7mbpjuLlVa/iCET
sNXPbDSE5U+8FxVqZbH59OxXhrF6WzqD9f9icZZ5adcG1q+/sOLgaxXgcHvM
oBPD4xoxMu1JNqCh+VYr8ZcMn51U/msOoMtgsdPbZQy/TvRo77eAomAfzRY3
xu+n+siuXMCJsIf709Yw/hXvB1vyAM114s08/Nh8Yr/0a8wHnH2mVqkfytGw
S8rd6gLARze1s/plHG0waHcvLwQsK+jeUZ7AUdfvM9qKiwAj/lBUJqSx/Vzw
cMwuBjxiqdAOyOPonEJ1Ie0o4KoFemqvco7STU3KY0oAUwO3LFa0czT52l8Q
dRyQJKPSjn6OtrWcyA06AbhR5Xt54TOOPAMtUr8+CZi5lcJVTG9XpVFTLqcA
72m8XZwznyfrf9SxjmVML0+dJ++58KRbYhtueZr5K0J/ZImcp2+2JTwUVbD9
patk8Xk8vXJs9jWsZP7XOtdsfIGnWw++cv3gO8BdWk79F9/whGcP0TsW73mg
jOo2EFCNvMfu1VlA3XjPTLm9gLJNfCwHqlj/3J1j9w8ISPNpYendaqbPv0fs
1dUCim4cMOlUA/paWa8O+FlA3r6hMxtqAFO6NFSVi4TUZnYmpaqW+c87IX5n
qJAWjT17f6qO3a+bxjaxBUIyyN09knWR+dVWOlo1XUSpIY3BynpAOFMYYoYi
Gvts8kFiA9PbYbl3WKKI+u4ouiMvAS7S0ZPJNcT01ckbzpsvA7r+GZLfN1dM
DTtnXfFtAuxof2o4bYWYCvRyqpyvAJ43nRXkVSgmnUd9nzhcBeztOP7h7TYx
xavnlCxoBtTPt73eOSqm4aRNhhYEOF//tlHiXAlt8DyZIWxh/DfPD7X2lVCn
YEjb4BpgwKHz4gUZEvr8uWXyrFbApbljTUMdEuLSa2QTbUxP04/1eLmbEp8d
cyv0+v/3/l9/Ca6c
               "]], 
              Line[CompressedData["
1:eJw9lGs0lXkYxaWkkveJkpz/e25yKRmhUkfiQZLQnE6Yck2lmyylGyWjCyU0
VhQl1Ur3m24SNXpKaolZZqhEJCQqScid5syX+bDXXr9ve+2115auDFUEqaqo
qPgq9Z+LGtxcQ2s51PHMfnArWJ/2e1rWJSh58L5HRPRKfVpfmbQv6j2HV3Sc
tH/w+rTY75vhpjoOr5p21NpWS0kv6NqGpQ0cFsq9s/XXSmmoeYym0wcOb+Tt
aXtnIaUPG9dnWTVy+H2WlfTqTwnd2GrUqdfEYVqovrFPpoSSe/Yf02jmsLNy
KOtFuITCIxvmDCq54ss1d3+5hBz2n9n9/jOHR+OPWinUJGQ86qe47AuH1Tvk
B6ufimlsgt+TghYOo7S8pS57xfQ6WaB+sZXDnnMZz3rVxPRAN+Jy2jdlHtbq
1VQsojPpFa6H2jj86hFq5JMiouDMlKSQdg75yOldClMRyY07LAM6OMzdaqyT
0S8kq6tLXsk7OWzTKxjZWyIklTucYGYXh1lm3bsTtgmp0SrkoWE3h1XHGvLS
3YT0Iq/YX7eHwwJhU2WwoZBSnhzM7OvlcJlJbAtXzVPEgianlj4OxVs8tApz
efJ/4dRc08+h/KSZg+pxnqaUqf7yeJDD3XedjzT48KTpFVh6e4jD5YGpFGbH
U3vlo83nfnL4fKdhl78BT3/WRd47MAwwfl9ptmk7o7NBb5dFqAIW8XzHUBWj
g59k/RuGAz7669EBKGQUEpKW4TsC8PXObvNlNxkpvnfZLVYD/OKnalJ+ktHs
bZ71diMBLQpiDXYdYsT33tlvoQ64MSnf3jWC0UeVzUUTRgPKNveGKbwZ7fDU
eyweAyi3NXQWuzIadeXxfRMNQGH0PEuHeYxODK2/OWss4KQTKMsxZzRtqfYl
1AS8Mnl19U5DRg8v5p125QD9o+21DzFGiwdWpnoB4JGSW4712oxq5Rp/BI4D
9LFwX7hHg9Gm83diN2oBWt3dtypIjZFqn0/UDm3ANeucHRJVGCUvHrF973jA
giT73u4BARlkXgtJnAB4pjhx+Pk+Ad3r9ghK0wGsf91tn9IrIGe3Qd/MiYDz
a3L7CpX85sx5jxu6gOvS8iqt+wW04Ye7W+4kJX92/d4xKKB+ly7Hp3qAHZ+D
H7QPY5Rw6tTcUgFgzvN4JlNnJOpYMKOKAba61K0o0mSU5fzNpJEHvOXr4nJB
hxGeTNVvEwLGpRaMKBcxKmuzE/SLAB1OJcmWTmW0yqlZa6QEMMLo56hpsxh1
Hk8arSUFXH79x4QAB0axrXOG8fqAdutdYjvljHQd63qMJgPOrvkx/vsKRpdS
49osDACNclw1fMIYWbdYNNsYAq4MtFgui2FUjFW1zkaAthopKcnHGfke3Vuh
MFb2O2g6JiyLUesnk1K/KYC+A0+Lap4xGpe8K3+LCeCWmO6kmD7lvpom34ua
Bli4OV/3zUSeZtiUXI8zBfwaGACNM3nyauQzTpsBhloXW63dzlOTrDDlynTA
2pdtEweU+w4/HJKQbQ5YVZSnEf+Ip/TZ+buKLQHLnnjVNY0TkmnCmi2vZwDO
1Gr5Vm8jpPz3XHDdTGV/efH1lsFCeh8X4N1tBVgal7NmQamQwt6pK1TnAG71
/ChwUxPR8Bk3XTRlgCV1tSXTbEVkVK0imzwX8J8Yv54puSLKMb9sbmYDaG1w
6ber/SJaGLNkimweYM/W343K7cUUbHZW91c7wPBnVD21SkwDexeBNwKmRx7S
i5ooocMV7SOD7AEvur+yDXCQ0M1ox66djoDc8CXm4WeVf/Xqy9eY+YCqb88t
xQoJlU9NaUxyAtyT4V5+HqS0OsqmJn0BYKwCs3XcpNRV9uHlBWfAyIoH6uMT
pXTAOLHk1kLA0YrZ1vPKpTQpctbThy6Af4999nWZWJ8SWznX24vg/7/+F/bF
jgU=
               "]]}, "Charting`Private`Tag#1"]}}, {}}, <|
         "HighlightElements" -> <|
           "Label" -> {"XYLabel"}, "Ball" -> {"InterpolatedBall"}|>, 
          "LayoutOptions" -> <|
           "PanelPlotLayout" -> <||>, 
            "PlotRange" -> {{-0.6931471805599453, 
             3.9173186080891815`}, {-9.210340371976182, 0.}}, 
            "Frame" -> {{True, True}, {True, True}}, 
            "AxesOrigin" -> {-0.6931471805599437, -9.21034037197616}, 
            "ImageSize" -> {450, 450/GoldenRatio}, "Axes" -> {False, False}, 
            "LabelStyle" -> {FontSize -> 12, FontWeight -> Bold}, 
            "AspectRatio" -> GoldenRatio^(-1), "DefaultStyle" -> {
              Directive[
               Opacity[1.], 
               RGBColor[0.368417, 0.506779, 0.709798], 
               AbsoluteThickness[2], 
               Thickness[0.004]]}, 
            "HighlightLabelingFunctions" -> <|"CoordinatesToolOptions" -> ({
                Exp[
                 Part[#, 1]], 
                Exp[
                 Part[#, 2]]}& ), 
              "ScalingFunctions" -> {{Log, Exp}, {Log, Exp}}|>, 
            "Primitives" -> {}, "GCFlag" -> False|>, 
          "Meta" -> <|
           "DefaultHighlight" -> {"Dynamic", None}, "Index" -> {}, "Function" -> 
            Plot, "GroupHighlight" -> False|>|>]]& )[<|
        "HighlightElements" -> <|
          "Label" -> {"XYLabel"}, "Ball" -> {"InterpolatedBall"}|>, 
         "LayoutOptions" -> <|
          "PanelPlotLayout" -> <||>, 
           "PlotRange" -> {{-0.6931471805599453, 
            3.9173186080891815`}, {-9.210340371976182, 0.}}, 
           "Frame" -> {{True, True}, {True, True}}, 
           "AxesOrigin" -> {-0.6931471805599437, -9.21034037197616}, 
           "ImageSize" -> {450, 450/GoldenRatio}, "Axes" -> {False, False}, 
           "LabelStyle" -> {FontSize -> 12, FontWeight -> Bold}, 
           "AspectRatio" -> GoldenRatio^(-1), "DefaultStyle" -> {
             Directive[
              Opacity[1.], 
              RGBColor[0.368417, 0.506779, 0.709798], 
              AbsoluteThickness[2], 
              Thickness[0.004]]}, 
           "HighlightLabelingFunctions" -> <|"CoordinatesToolOptions" -> ({
               Exp[
                Part[#, 1]], 
               Exp[
                Part[#, 2]]}& ), 
             "ScalingFunctions" -> {{Log, Exp}, {Log, Exp}}|>, 
           "Primitives" -> {}, "GCFlag" -> False|>, 
         "Meta" -> <|
          "DefaultHighlight" -> {"Dynamic", None}, "Index" -> {}, "Function" -> 
           Plot, "GroupHighlight" -> False|>|>],
       ImageSizeCache->{{4.503599627370496*^15, -4.503599627370496*^15}, {
        4.503599627370496*^15, -4.503599627370496*^15}}],
      Selectable->False]},
    Annotation[{{{{}, {}, 
        Annotation[{
          Directive[
           Opacity[1.], 
           RGBColor[0.368417, 0.506779, 0.709798], 
           AbsoluteThickness[2], 
           Thickness[0.004]], 
          Line[CompressedData["
1:eJwVjXk81Pkfx5E7cs0MYcbdgWza3Q7hTUi7NFOs0cE6Wr+0lEiJVFKPLWdF
fqTYoVzJukYh9fk4k3Lm2sktE2FmvkMjJD+/P16P5z/Px/Ol5xvk4ichJiaW
vrb/U9fbl7fPjIvo3/sW3mVUoL1tjH9DjbnIMTym+Vt2BWJaWjXkbuIiStwd
zrb8ChSvoZEur8NFf01+qE8uq0BfO1odupS4qMhQjX3mdQVqt92T4UNMIIOW
7EM+RAW6YqDsHMWeQKkGgYV79z9DA9yXBS8tJtA/ovPs3rlniNNRmFKz4yOa
dDAtar1SiVQ4trYWluMoxdk1oEmmGt04Y9CV8OsY4uy5mrQj6wWy+E9qsp/9
KNLpURIZRbxEWy6Xk2oYI8igOMTM5xBCJbz6+G0JQyh16Z9dzc8xurX4vDrx
xgAiG0rfTOquRZ37vp2czeQgv1M/7orl1yGWi9+F3+70I2HAQevbOxvQCIsm
WfW4F30fYTxWi2xEaVJBHm/qupHL/KDm6fYm1LP9I3nseReK2X+C1eHejK6n
F9C/tnegy+JGmuZDb1BgyubObVdakTbTMP9R1ltUp2+cXhf0Bq3OX/4ccakV
LZm2+rjkNaK519sni13akVVD1bQwvhbVMvoerlZ1oMaShEnt4BdIGPxLffGb
TmQ0Z3HlvGE5ujBtZWcu+R69ocVELn3LQcENmckd9G5kbRI+0GcQh0ZZJXt/
SutBqwXO8ql+ybBiyz4wQu5D+8WnpLMoBTAjOi9aTOpHnyIXN8ZT2CAqNrSO
1uMgite0Sa5DDYQf30rq439AtQZ0Xb/5Wvi0J5aU+HIQzch7+nPVm6BGXBSS
1DOMNjdaaSlvaQGqMZVzTGoURUlcabcWtkL5+9i4Ep0xdPJotbeZTCfkoOWD
sv7jiHrOjwPCLlg6vHhEsfQjOn4hPCbnfTcUewUFnJPnIlK5f5/EUC8Y5uUY
SWZ8Qh6lMrm+jf1gYzt5k799CulMXVOr7uGAv5FM7nXZaRQ8VihOqh+A+VDH
r0HjM8ip0dqoLncIXNx+Nr/Zz0MdZ3vnyo+OQF92vlbXXQGq9fIj36KPgm34
4FVGNYHOTvtI97uPwQaLjSffUObQ+LSqqovHOIQkLbpfjZtH1Fat3w8yPsK7
owsniqVEiOyUFN7AnIBde7fepzYuoO4C754aZy6ErdR6eycuIvfL407DVp9A
UcyFXnJxGaXOvr972W4StlY5NEfUraC/rbU1MnZNgT06Y1umJIb/MO06vdvm
M8icHiLeRYrj2UTLoRW7aaiXPPhaQ3kdtu76nmi/cwZOzb5sLK6UxM5lZkoy
VrNwNyIiMbZJGuufe9b+6w4e3N2owVValcVpB0StwTt5EHBWcDVUTg5voO18
l2bBg9MqCY4janJ4ubmimbuPB9STuddbt8jhblpFbbQrD1azDZ+uusjhmy3l
5dWhPJAuUBtuyZfDM3qlqcbPeZDJ0qm0PSaPKzoKveQt+XA4to+n07cefw9j
StNs+HBi8KK7//h6fEBHvMjcng+qTFpINX895pxmLh1x5kOflq3okqwCFlsv
npLnwYeVz7fbzlsoYGcHZov9ZT7MRB5/f5ilgMeqxH6++ooPwzMX92uFKmJT
n8IPSXV8qBmfkq+8pojPyzKjc5v44FnzY4L3bUUs617Y3trGh5jIMvWeJ4p4
27zbn9rDfOBuTfWjjynii2aFf1et8uEG6em9ZNcN+GansVSErgC+kLykxW2U
MK9b7IO3vgCi7Vp/301Xwr/195Y4GgpglbzZM9JDCesOR3uQtwigPbQ2yzhc
CVfOcMpLfhCAvopMmX65Ev4sE+f7yVoAG3UNwlpIyphuPY1+8xQA23s+NfWO
Mmbb1qbs9RJAab5P+700ZazpkBqg7yMAYVis4D5LGX9yslMX/CEAXeGwaU2J
Mo46+uBMXKAAOBm2tr6dyrgs1Ilad0kAmz2qVe1IKphSWBjxQ/paDzcvvmep
4GcxugfgoQBMOWQ79hMVzPRPITMyBZDQQiSw2Co4xehqyZlsAby11XmQ0ayC
SSwXbtETAZw9r9dmSqhg1ZTFw6YvBDA+e3u02l4VK1513Lp1QACdeiZhsSJV
/NSzRrR7SAABvj23TCTUsLOlecOBEQE8EyvaMqiohuMXNb38PwqgoIvVFmKk
huVDeffyZtb8lgWJ025qWPZUitimFQHsaDnj21KphiVdx/v0aQSkDiw/bU4k
Yb/R/jwlXQLm2I+4Cw9IuCmoLeybHgGM4EdHLAtIOCa+Sr3XiIAe/cdfpRpI
eEPTbfeYbQQ4mlAWHy2RsMYeyz6+JQG+uP8QPZCMw1+b5w1YEzCbHOowH0HG
HLfNYW9sCNC5axjIjiHjjBBV9Uf2BEwTdS038shY/+kkk+lMgA0vPPPsRzLe
ppPSW3OcgF1BBwu7TlBwYlFsboEnATvKlNucQylYsDfqwn+9CBitN6ZN3qDg
siMBlLMnCNjE9fK7kUvBu5NsmQYBBJh/fWV0YpqC90nxemIiCDjk/0vwvkh1
zJze38O8T4Dl/cziJqSBs8aCF/c8WOvlLz5m9GjgmX8fUqkZBLgWvUtQmdbA
15qFfuMsAhYYNQoO6hvx05xMUVA+Afs+69YmhmzE67xF6jHPCWC2J7TO/ayJ
6e56loFVBGgvhwSxGZo4je7szXhBwODbxuGmU5rYzCo7n4wIqKxg35rK1MTH
NOl7spsIUI+nW/spauGS7pxjL3oIaMp6FX1jRQsvv+24ktm39qdY4nSHqo33
1y9nX/uXgLAn8ne0rLXxh9LD046DBKgEMEQ4ShtL31651P2RgGjuP/ONClR8
+K8trOdcAiQMths7mVPxw8uuDemTBMhlQ9YFJhXvCCxQ8JlZ8xnqvP5sKvb8
xS1jdo6ATlYVO86ehvNtomo7vhCA9XdUiQfRsHBX4UT5AgFP3g48OppOw7c2
iZtFLBMQ98dSUO8cDbPXFb2SXieECq+5h1blOnh1qW9sSlIIPv4hWosTOvhX
oYRMq7QQ3rLO3f+moIuHR44wkuWFoEUprpOy08XyryRHdFSFQK2S3udWqYsT
77Qtm5CEUBSQnp3E0cWqJ9LUd1OEEHbxnsnyii7WkjVlHNIUQglT1SjngB5m
cb786aEtBF5pRJzGWT1sWIT+8qcJwT+G2ql1Xw+buri+itJf62loTBwT6OES
Qyon3lAIwkN65VyaPv5pgfslbZMQWBMD1McMfbwiktYs3SwEslvFi9IAffw/
WyEI4A==
           "]], 
          Line[CompressedData["
1:eJw92Hk4lO/XAHB7M4MxmOx7SGhVlhbHtBEtlEpKZEurtCJEieorhSxRokWK
StlaqCORVJIIbRSVEmq255mt3uf3z/vXXJ9r5rrnnDnLPddjHhy5MkxBTk7u
oLyc3P9eayonfQmM5cL41dUPbm+zwB+Jikez47jgRWTQ7s+ywJ2rXhYVJ3Ch
J6qO7TDOArlWuXU3ErnQpP5u0d135ihuteU3JXNhMV/YMjfVHBPO8zU6Uriw
dJ9uEC/QHBV2PbT7dIwL/RdpthNmm6Pq+JUhwjQuLBF9+Z3MNUOjwJgO62wu
hJ9hxYl2mWHw58bfGrlc2MGsHVNYbYalIUwNUR4XAl4OZLS5mOHMiEtez89x
IU38Li9Z2Qy9ol4+ibzMBe2/6zREHqZ4mqc74FfChc1HnikuNDTFt/uC5eeX
ckFTEEXLHjXB4FhiHrucCzas3vtGeSYYe8S89m4lF4Zkkw0qBMaIytu7iqu5
8HDEYYb2K2NUOVbDO1FL5V+ySMnhmjFmpHlNC3jAhWi1ij0nA42xNHvfNflG
Llz3V9wv32mE3VefFXh2cMH5wmb9Pd2GaGTLvu/QyYWvcewnqvcNMbh8Y4/R
Wy7Udi64q33eEEcreOyxXi60lRH/QkMNUeW+cXrWZy4cnWZTVkcY4MwXUYkf
fnMh1l4YpTPVAGOX1xU2cbkwp3CNaLOuAWK7Sv1NPhfsBz4MKMgZ4NKuAlEi
ScW74/BkZoc+hnxq2m0lx4MPU30fLo/Rx8zf+mE7NXjQN7z0MeeNHmouVzyY
qMkDm+9Gzl31eni67NfpTG0erA28d/9KqR6eCn9UV6PLg1394zrIBD1M+xDK
/mfKA7xJDiyaooepLbcaT03jwe+CNcNpObqoYn22t3gGD1bQxFu2JetiypHD
Y5UzefA0Yvzh/bt1Mdl1tWGPMw+sbcJ9NVbo4uEq8W4zDg/+BBgedmToYlzR
IovbPjyIcszOfZyqg1LZFOfGVTw47/a+a3y0Dh5cr7e8azUPYPKI+X8ROhir
MxwjWseDq65yz3qX6OCBtNOvOcE82PPxx2KRug7ujn6f2LGbB3X63Le9BeNx
s3dUHy+LBxplbZNCnrOxXef0Emk2dZ6d5YSAR2x0/nizUimPByMXmidsr2Qj
Y+uv1PHnePCjzdClpYCNN49snuZ0mQdyvMahqB1s5NcEJMVW8UDxgUWGH5uN
h409J8h38SC64wOLGamNwwMRJ+ndPOCp3XKCMG30vZ5KaPbyQFP0ddKh9dpo
7dT03OIjD6riN7+39dDGZ95uexd+5UGK0lDCZAttZCU7NqUKeOCZqfyzoUcL
C39abGbq8KEkcAH4rNDClqDHb3i6fCiAZvE1dy3kvd3k1qvPB6WC+75qblro
0Vikf9mYD7y4j7kj07SQW2DywsWKD7Kph1aZaWvhomUG08Nm8mHF8DpTp15N
/HVLU/JgJR/8w1Wv3N2miTrWtzcX+/KhjyxcaxmmiZxz3p0pa/hgp5tRlrtR
E3OOnbrh48+HS/NPKGb7aCJsUg/6vokPp65f1fjhpImZWvQmrSg+bGAt/Dms
rIku++RObTnFB+HorDb1qyw81+zKO5DBh4xSesv7IhbK6cWvTcniQzBXX/92
Pgtb7otML+Xy4fvs7oyodBb6yfEqPlzgQ6d4VoHHfhZG//e1Y0UFH0Y3egcu
cmdhTXGrjuNrPlyOSHIO/aCBBjzawYVv+LAxXvCk/LUGJix071vZxQerlNA4
+acauPh749XIXj6Q7H6bV7c1sMu+3vnaZz745K++LkrVQH7tLX8jLh9e1z4K
i3fUwBltZwoVtAVQeKd6Tk8BE/1erVIeZQvANfldtnUWE+Pbtbb36gjgqvkW
QfwJJrZ0nHapMBCASf/hc+4xTNzYndYZYCGA5br39i1ay8Tj/cmMe9MFsL5+
iPuFzcR+7t79kd4CaA5daR+eo44qfIeP/isF8FH59ZzGdHW0E3AXLPYVgNc6
m1k2qeq4n9ilaewngCP55c30aHVUk24vbw0UwCu98xm2/urorBz2xSpSACWj
VzZ+MFXHU7qrl384KQBb2vGs9go1LExaQn94SgALZru/dL2uhuXD855cyBBA
hOrv9spLatj6yHp2SLYA9iaXmd7JUUOVCNLq5zkBOET0uv2LU8OEuwUyokwA
4aeffn3rqYY7130p124VQKTg+06/YVWMb3y7WfBcAL8df/Rmf1XFtMnPLbpf
CqBodklkb58qXpevyst/LYB7lZ/pezpV8du1o8nmvQKoajdKGqtXxY1imw1T
hwSw7D2+oWeq4vKCSFUvFSHYvQiIKnVVxZx+hYeraUIog4mrHF1Usc8qZ1cQ
Qwg9lo8GWx1UcVdFXdc+phBsdnKVaZNUMbOJXlSkI4S2bTktr7VV8e3YpZlC
ayFItfk3LvxkYMDCnoBidyEcqNWrpZ9nYMnxbazyJUKYVmzzPCyPgaNtfx/X
eAnBXXEJuyWLgQnrrGxerBCCZXic84UTDCzauZsrXCuEklsZO3KjGTiYp5a6
NEIIa9unPytfzcDtI24VxDEh6Az9KVnDZuD+L75hfSeE0N+e872axcDE7giD
p2lCuLaVBQbqDDzTcDo557QQFgzuteUqM7Auu99vVp4QfO6UPvhE0FHNNVF+
z1UqHqMLhtc+0LE8/dHK0SYhrOA89BVeo2PNkTfj3j4VQnqX9kd+CR0x+ntd
/TMhpHIsFpKX6NgZrDHx5EshOHjHlqoX0lHqGCix6xLCjGthxbsz6bi07++l
LYNU/OGTDS3j6Dgy1VUwqEAAzAiyNVpFx2lyf4oFSgRMWPI3NNGbjnvbLy1X
GUeA+Sn1ST+X0VGyi146UZWATzMXe7R50JF+p9N/qzYBGaIzj3pc6Wg1cxuO
TSCgzfVkssCOjhFKJjvkrAmYz5zYeHsSlU9nu76mDQFVN8Oi90yko8M+xz0z
7Ako8aqfP24CHTk18tb7ZhIweJszZ5cBHQOc8/4TLyQgYjBkZDGDjkU0L2dV
dwLmzFez8qfRcbBHNmi4hIBCT+Wm3Sp03BYT4jpvGQECq+HZVQp0jLk/5c+h
1QQ4Wx76eUBCw+y5TWuUwwk4X7miWX6Uhj1q0Yo6EQTkTv0xfdsvGhp9tK2w
3kq9f+eRpPcnDS/Fn6Z77CRgRcDU0qffaXj74fq6E/sJSHm0bO3AZxq+dOOa
s1Kp73++pdqwm4YdaPVadoyAM4ctv451Uee7rUscPkFAPEvxYUsnDb+44afm
dAKa60O2HuugodAtvSA+h4BxgwOl0EZDCTZ4bssjQFjXY+TykoZyHIHIL5+A
vXG3nJ1e0JDB2eA3s5CAbfH5mzmtNDTh2I4fvkLV66ZD0clmGk5oCHjSc5UA
kdxv7/ImGtpwMvY0XyOgX1312qsnNJzBIV8X3yDggrLvCstGGi7mNKf7VROw
ZX/2XmWkoVeDaN7iWgJix3KCljyioTdn8ojDPQIuT5zOz3hIQ3/OGS+NegKe
PEzWml5Pw0hOMK35CQEqnAtTrt6n4d6G7NrKZgKUej38WZRjOc/Ci1sIeL4w
aUrCPRomc6Y1xb0gwMTL5/XmuzQ83hCyd2sbAe9OLSkaqKVhOid3gl87AaHS
DL1Qynmcv0kOnQQkvuAr76mh4fmG6dPN3xLwxTX1oDzli5ywfmYPAUeF6wrO
VNOwnPPC9ed7AvRj29+1VFH1avg30v2R6tcaRckWyjUch/NNfQScNchp1qCM
nHxJ0QABA4G6m7ZU0rCp4eX19K8EmI6/Mc2YcitH3j/uOwG/8sbKu+7Q8FXD
TPrWHwTwLru8zaTcyYm4u3aYAG7fULkv5d6Ggs2LRggY/hgw3ZDyJ84rHYcx
AvaYSUO+3abhQINCs9kf6jwd20U1lIc4jvuYPCo+E5+uE5RHGrZYSvnUvCR/
ZIdS5nLOv/khJOBHkqvSfMpEQ/vhbpKALs63S5aUpRylGU1iAm5+XMJXpSz/
2OnzHSkBVoGfBUQFDVXmbztd9JeqJ068NkRZ7XEhpMuR8PtXPvMTZc35HaMH
FUhY0/DAuoeynN0cbqASCTFr/vv1lvKo9mXBAhUSFCsCnN5R/ihVE02kkbA7
oWrcF8ovvu6TqjJIuGDP3jhK+X7bp39jqiQE9CvO+Uf5Wq27Yqc6CVoH1S+w
qfjyiipU7mqQsCG//sQUyinH9RnnNEnAvEt/l1Leu/uweqI2Cb7pPpJIyiHr
h1mh40mI9dmQlEt55UJftocuCUUH1mc0UnabXK9rr0/Cv9U/7PiUp+hYG7IM
SYhQuOQzifr9jf+lm/CNSGD52iiGUBa3B1nVmZGgzpqgNkh56N4zmyILEuKJ
r6F2VL27L86wT7YkYXqixtIDlKv2KjkstSEh+MeKFiOqXy4F7HCcZktC777W
jfspZy5+68K2JyFNtjulk3KkXqnbh6kklEoc0gqpftwor7kQp5Pwa3vzNgbV
r0t/xrhfdqDyex3bF0vZts5r+XYnEpiuG1K2UP0+GDi2XupKQmuHxVA8NS8d
Hn6B/W4k+O3sSGBS89QwvSH4yXwS2N+1Ki5RLlTM2pK2mASirvLr+wc0XHfV
8YDRchLc5bRqjlDz6nH6QqycNwmDZa9dXKh5doyhJQz6UPG5uAfyKLO93iWX
ryZByd44a18DDdtG4zPnBpCgsyr33m1qX9R1f8s2CyTB5Ck7PI3aJ2W44qzS
JhIa7azrtlH75limedGLUBLad9ttcW6h4XzHphsbtpNwwnPvIJ3aV7Xxas/i
DpJgY7x1bTq1//o57CfH40lQq54w6yW1H2kqRo9yDpGwvsjzsia1P/3S7aor
jpCw6IzlvLJeGpKFnsWD/5Egt7nrqHkfDZ3xWMzScyRI++q+Gw7TMCj59N51
hSQM9cwsrqL29zGPvMjwIqr+08zHrfrffm+/GpZ4mQR7+8q+oj80jPnc7FNV
ToLTkCuZSFL9qqBsa1RPwtcojVjfcXT80qxmNekRCTe2Mj970OnI+I9t5thA
Qgehwl6gSkd/bUsd7yYSMuZs/eahQUfxhAUKyS+p+ONvxOTr0nHOoqR3wx9J
qMvtXLGWuu/qUmUnHvyl6uftvsvDh44lkqPHrsiJwHJqatEL6r49FclMOaUg
ghgbI/M1a+gYvNY0KURFBLeUvYxi1lP360TOAVWmCO5ldMz+F0bHNc3JIeuN
RfDEcu9EJnV//1ZSmyuZI4Ix+R3mHuV0fBd9xuXrPBFY+2xgHrxFx8ZfRk6v
QATLRKvPVd6hY07n5BmXFoiAf7yuZNY9Os67vMLGy0sEm389aopvpuOJBVns
An8RWDDfo9kXOloeNhiZHSOCUWFR+FNjBrq/5nxZdlAEWzKhiGbBwK1mW7qD
4kWwKL/ql7c1Ayse1jakJInAeK1eu3AKA+dJfHM6jlOflwa55bkxcM3eU7A1
XwTT/Hb2zwpj4LFwpcyzD0TAkhM8+1vJwLJqu9TyehHcHIf37e4xsE1pVdyj
RyJ4N5gQGPSQgexLxeFfG0XwzDPrfX8LA4v7XOdMfyGCqvRsgE8MvO8XM9jy
QQRd7ae+72eo4rDnqCMpE0GwW9RlWYQqkgpeifJyYpjh8FOJFamKSg+uPmMo
iGHP/MEc232qaGK3aYOxihgcz93eGp2kit6qnUnzmWLwaR3LOpCvijXP771I
MxHDxdfn7Rhtqpi49GiwOYjhp8O8ddVz1DBN6UuZLUcMCo0V0z7MV8Ozda4C
hwViAMXWqWrU/+k79mTqYncxpEnePU31U8OvattubFshhk3be9aO7lNDz5fe
ZHWgGPQ8jgoT76ghe7lRumeiGH7QJ9rKOajjl2pR77TDYug0fGPXNlsdK4y7
rXSTxbDtqdTpynx1XDaSUT+QKga69eEzO1eqY0rauJG4U1Q+2dEhkbvVkWjl
et0qFEOpvXfD9Cp1fOf+jM6uF0NedzhPDphYeqtktfihGCb9e5Wi6MHE/brJ
xf0oBje3/CiWDxO1v7u63HgihoC5Y3FLQpi4NKUqYvELMSjJzta7HGPiwycX
nka/FwOXc7DbuJOJxZz9Rz+KxLB+euUXn70aWJrMbfklEQMjwjro7CENrHi6
U00qE8PGKgPa2AkNxGWbswwUJCAt07BpKtbAT+v8itcyJECP8v9u0q6BRrtn
1782kIDWPVnqS10W5lz8y2+aIwH3KtNXdvEsLPwa69w1TwKLC3e8eXqEhSU2
xMFBkEDA/rebt59gYfXNMQXFhRJwsd8Y8yqXhZ33+1luSyUQM0vW8fcOCzXf
PLa/v0ECl9X1/tMYZmGaYmrozXgJxO2p09kerImrhUeu5x+SgO3Lhj+VWzTR
5Efi75QkCbwKiTBQjtLE222xcYFHJVBx9Fhu4yFNfHt25xnWSQn8WtdvVnle
E82mrXmy+5wE/MtUzLa/18SqDVaWTg8kUCM9XPxqoxbGr7DYOqFeAjPkV/WE
bdbCxfNNKzQeScDsO/Ft3C4t7J2oP3fosQQ4EQNjkUla+Jer5nu2VQL9ZWmJ
HZe10OM4/4iklzrf122VaEQL31c3DjwiJVDpk2lQfEIb0zWF8RfFEgjJDlhZ
c0Yb3XbY6B2VSqBT/fitd4XaWGJ5cqmnnBRmhXvv8qnUxt1Za6o7x0nhj7vz
EskHbaRF/Uj5oSOFmNaagFAHNs6017DVniWFzJsp9R0jbPyeynkicJTCugJm
goWYjfkDezb2OEthcCAuIVVlPP7L78k8P1cKtqJATqbpeGylX5RMXCgFV9U3
lndWjseg7zNfzl0lhQrXqwf868dj2kX/XeFRUnBeVbL3bIkORvfaKezeI4VU
zTcaCbU6GMqSZcXvk8Ka45Zdx1p0cF7ChdozMVJIfBAZpD2sg6PrBv8+TpIC
53qTgDlDF701d540zZTCiYNDSQtadHGuB5janZECs/xfRt97XbQ5xLrtmCMF
o+Pv6TfHdFF+5E7nsnwpHPu2VuObrh7eaSEM4y5K4enRTVP7tuohOzHpes8d
Kcx7NcmANNRHudqVcwerpLBKGGrj5qCPv0YmtI3VUPnUv5rY5qmPTeub/6g8
kEJ1TFn441h93O+k6jKrkYrnWPjEuZ/0MXjnh1a3JimoG3uVDhD6uPzKjQ1L
n0oh/pxiZp+mAU7U9k4MeS6Fw4HbZ31cbIA9o2eeZryRgn/Htqpp1Qb4xCp8
3fkuKXjmvPvz4LUBVmxwGi7tlsJnjYDJt0YN8HhrLxPfU/UM+rend5Ihzi4x
WTM6IIWDfkkXc68Y4rmA0kFPvhR2ihNydWuM0HOhONpBKAXp+oc7AnuMkLRd
qm5ESkEGAo+5EiNcRY7NGpFIIfn2y9Jn842RkeWUekpRBrQHy/zf9Brj3Zjj
htHKMkjXTdYNljfB8KD3t4LGySCqYIlD7SQTfDz5UM90VRlsslGM7owzwZiW
5kmdWjLQ2T6g0zPZFK1v6T2sY8vAPLZBmrXBFDuzt668oiOD7oc5M8PSTHFa
CPPgfgMZaF2ky8ePmeKQbPULPQsZWAyUZ58NNsOcwatB8pYyWJDl9MXikBku
fC7i/7CSgYubde/Bc2Z4Ie+88YNJMtjauS6qrdcM1zh83RkwXQbJgcqC3CBz
VDJwUlzsIINl67Pt5xw1xztyx3OnzJJB2H25FKcyc1Rvs8d/zjIw0HENLZWY
4/2qBN+h2TLonTG+dr21BUYUtA+1z5XBBNauP99WUr6iovdqnuz/n8//H7Gp
4EM=
           "]], 
          Line[CompressedData["
1:eJw1mHk8Vd33x/eRTEX33MFwzSqVosfsoZxdjzSJShpMyRAyJJQhpJmUFKVI
8ZSiCaUMRcuYSp4kylQ0aCBEyHDv/e3vH7+/zuv9Oq/X2nuv9Vmftc/RdN+9
0UsMIaREIfS/Z77JjOjEswKG5/DgUYGfFmy8NevVrWQB8+xVreG8DVqgufjX
14ZUAcOeGnexH9EEqV/dIV0XBcz4h4RUt+eaMHjvtehXuoDplDojpp+lCeUm
hQq8TAGj2+jWctZeE67/uXZV+18Bs8lw3Pq7niacKj232OyagOkwLe1LmKEJ
zpZhK51yBEyVgfQF1zoNGF9hHpaVL2AKGZPR5bYa0CW5cNr9ewLG51tB4JC+
BtQ9Uz5dXShgGuY++tdPXgPOrxNc/1osYBTSpZ5qVamDkQO06FYImLHfwmxX
kRooKxS4M1UC5kTZP+MOjWog1prVv75GwPRkJW53vqYGjc6HJUKfCZjdxhYT
3uvUINDT2qS0UcAY1sSnOt9UBQdt08oXTQKGtWpBbs5hVVjybZ5tZ7OAsbQq
O1nkogoz/KV3ojYB0yUf709xVSEnpP6c9UcBU7FqbnpynAp8PLRx5PWQgIlW
v67BP6UM9++EN7f9FjDBNn/fDwxShiPvLj/4OCpg/GRW8gw2KcNcvd69QxMC
5tbdE5rjKsrg03p4lJ4mZLwDG5TN7/NhYPGDsfUcIeO6Thf8BpUAHNvfbuUJ
GQeq8GlEqxIkHaWK3RSETL5D4d3GSiUwaF8XHqQsZOz5aolbzyvBvmM9f07P
FjKTd2zLU7ESTHUoTDQYChmdOI+y25mK8FLSsq3FWMgEOY/L3z2lCJcNPEvf
mwoZ4ztZ+z5HKgITlx/ZbyFk1iZKOfc5KMIhw9WTslZCZt7UnWZbOUWQPhE5
ZbNJyFTJfXh+9bgCyJt2Cp+HCpnn52u2VqTKQw59pDtvn5DZ+uiqccsJebDo
06lOCRcyf4+4XJSIkQe3rPB41yghk7N9IrHYUx5yZ3C5Q4eFzF9VNvVbDOVh
SdeaBUrJQiajJq9zaTMP3OOL7b0LhIyWe5pS7QIe/PbYbmJzX8iIFxfffqTO
g+OWEkr6D4TMnOSVLtU8Htwetn8/USxkZPUfbJIT48GIy4BPIpD9DU+LPtDO
hTgD7ZgH/wmZ7S+qLPLPcOFue3LOtH4hE1o2omchw4XIM62H6EEh41SnduQC
xQXrleou6kMkv2H1JRLjHHh/7yZtMSpkjg2PGPK+cUD2REVksFDI7HtudHC0
lgP+ZgM23XIiZolu0pI7xzlg1m80b4AlYgr8W5KkYjkgfi2SErBFTKDkZElw
OAcuzZJ4qKggYnSmLVIK8eXAix4V9fXqhJ2dJTVtOKBzbs2v8sUiJuOtTiuf
y4HRNUkv6vVFTFhXnNgWWQ5UopbsNkMRk+6c5JMpwQFH/x2Oo6YiZizR/ozj
OBvi/wmv0sUiJuds9ajvBzZ8+5V97tJ6EbN76ST/0x02ZNtS5pF7RMyr6L1p
ZfZsMCh8Ku8VImIqo3+8fmPLBlBKHLbbK2KmTFZmjKxmQ9tn/p25ESKmzrS0
xB6zgbXfSKMxVsSkbf/0NlaXDVE3vCXmJ4kYeb299uek2SAjq/eJfVbE+GrB
WTydDanBv58IkkXMk4HNj38jNtxbejCiKVXEuCcq54b9oeFrU1pfzBURIzFw
40fPVxo2oobXzXdFjLTE1iiPOhq6vFLyIF/EmIIvc7GahoAXjidv3RMxM2/3
e74FGuLOf11x8KGIacibXeJfQkPZIqpkUbmIcfh5onjiJg3ztxldOfxSxGyI
uz2acZoGUUGan36fiNmZWWXd7ErDvtjzl9j9IkayoSpG0ZmGPtuzL4cHRMzT
tBlSHttoaOuNX/xwWMRYaWybkt1Ew8O5EcPmkyKm+9jEYOlqGorqby3Vmo5w
ap6Hb4AJDUP3F7SwJRCWmrxcMtuIBr30G4HTJBH2V2L43fo0ZPtevfJZCuHZ
nExhkC4NyRLp1I2ZCJ853vD78xwaduMTNQu5CPfnOzXweTTcnCflqsJDOHJP
Zwbm0NAjd2x0pjzCVUZ6NgE0Dc6dB+f1KyCcLao2b5elYU1kRHy+MsLXB0OV
pCVpOLZjTDNLBeGXPx9d8JpOQ8WqvaVnVBG+0Gr5qW4aDWYKe3qD1RH+cnVB
41VEg3ahzzrj2QgvEjxuvjnBAvf0ni9z5yAsV1EQsnScBRmHPGPk5yLM7TtT
3zLGAu4Gt7wxbYSVnTpuqI6wQKx/C12qg/DX6No3kwMssGxuzr25EGHDyF6l
6n4WRDy2X56+iOxXun5m8k8WDJ6wC4nSQ7jRddaoVS8L3s9b2WxpgLDnE9+C
Pz0seBiV8v0fQ4S11x0+2fWFBYmN3YJVRggfePHU7NVnFjD7o7TtTRA+Lxkp
qv3IAsVXz8y3miJc7OGp0NBN4s9RsHMxQ/hsY/BkRxcLMhsKwrzNEe6tyJ7N
/sCC8NmiBH8LhNMUn3qZvWfB+nCbzD1LEK6mJYJ2drKA0vpat98S4T2aR1tb
21nQts+oM5ZB2K0Om6oTvvfi4K+jmNRbnXb0byP52qvCT1pO1qtP7lNtZYH5
c1+9c/8gvMKEcTr0jgVs9aLlaVZkPa9fJ/vfsuBHiPiWKysQftK+7qA74aq6
DX7XrBEuvSpp9r6FBZdUrxzIXYkwY9Odv4NwaHBf8t1VCP/pvt3b18yCOSrH
HxevQTjLNe86n/BU0JtXZWsRlsl5q132hgVvajS/VNogHJv+xseb8G3+7vGn
6xA+sq/GX4nwkd2PZV/aIry0451BUxMLnKultV7bIcxrsnmUQthIaYvJ2/UI
Q2WghCvhmYHX1nRsQLg2OJ27mPCXyl+u3RtJfGmmR5JwuQIT0mOPcNyM5v3f
XrPgvP/J472bEM5x+tb8inBgRWv6oAPCFhacESBsLT8vf2QzwtPXilqLCav5
hVZPbEH40Emvo//j0ScV70RbEb7vIffnCeEG7qyf4o4Ib7nYaPAf4eu+zpSM
Ezm/y3mTHsIx5bm8Wc4I71prLz6d7GczZ2wB1wXhJj+5jIWE9XysLJVcEXY3
76QcCUuWndmoth3hi7mfDZMId9Efds52Q1icGEcD4eKdi/bP30Hqkx0jziX5
SnoUcVrXHeG9aTnZOwj7sJ5eNfBAuGOGuVIRYezFLTb1RPhGSrYbl9RDsXRH
/RIvhIf9AqIjCA/K5XUt24mwfsDsPT2En3lM/bb2JvnS8F3qROr7b/FqaRsf
hIuqBj69JRwpm6q6wZfozz58pzPRh06RvrWTH8KZmh8loomexGYecHTzR9h+
d8p8JaK3Nrf6QK8AEv/9D90ywgky3qm7dxN97m3uVSF67XO59O1wCDnPTNdg
C6L3bBmdmLBQhHNtL41Lkn5wLSri+O0l8RyzA9sJv2I1WW4MQ9hRJVwnlfRT
YZX0OY39pB7LD2i7k34MCErV4UYhbGassm0n6Vdt1bkgGY3wZv+EhD1fWXBh
H+7tj0G4+2Pz+KXvLIhaELas7BDC33SuWa0ifmDcIv42/zA536Jp5UeIX/Qf
Out/7QjRl84em7pBFrh13ElNOIYw+sQu9BxmgdXpzz+3nUDYy+2k2PAfoseR
DWmjZ0g+nP/Z5UP8rSbrw+IfZxEuty2+rUD8L8Y2oKYzGeGHtW1mDVI0DN6I
G6w+h/Dqcrx0w0wa3jg+sU6+iHBKZYRHHvHXS7BoeHEWwsYbL5X/N5sGh4DS
uNn/kvjrJg+MzKVBjr9KTeEqwt5n7Bq05tMQG+KxWngN4Z72pjkpi2jw1E67
Up+DsGzEm2WvjWlYeFLSxjefnD9yXjGQeRF73dNlTwHCHH+pC2k2NLRARWDE
PdJvI5dLo+1oODSy/0x8IfG7tudftjvQ8M51sCW3GOH1l6Zupuwgfq7fuuMH
IBwanUU93U9Dx1qTkKEKhI0uLqwxO0CDwc7kIxOVCC9+4GlXeIiGzrR1N2Rq
SLzuro66eBqMxCv7dJ4h/Cqj4YvPBRo+ttwM82tEuF1svu+pIjIPfknGh7xG
WGPc6a/MRzQkzvBK299E3ptr7ih7QsPfWL0soZnomd+zSIHM56TcZLHbrWR+
vdpRuLqVBsuoqFN93QjH5NKWDwQ0pGnaXg0YIv73bOuouB0bXiX3GnsOI7w8
OaBTYxMbJCXi6xx/E38JZlxWbmND6I+qnytHSb2KLLYXerDB9v7fZloTRK+R
/qJZEWwQWzH3ZQtF4eY/Oz+1ZbPBrKhy+0sxCv87mbb2xi027F7gNlQ1jcL8
9JblBwrY0CGbrlAwncK+ZtzZG8vY8LCF5Z4gTeGD21kXjjazYZfP1ChDU1gi
Wu+YoRQHMtsuxpuwSbzTMd4Vchx4a2OqosuhcKbIScKZxwEr/eBlfB6Fb7sd
bizS4oDaxNeE34oU9kwxEc2w5MDrhCaNXA0KF5yOqTMP44BF3s017L9IPNZQ
tudvDvQ0u0uK61NY8To/5vQUB85O8atHCG/dbV75TJwL31YnLG01pLBPZezM
AB4Xzn/2+yvTlMKymG8abMqFQSVdeT2Gwqv22Yqfi+FCOv7yWh1T2KXpVlDt
cXJ/9Sa3nGUUvsCWj5Em992MQlnpkeUUXmxcqFpzlQtr7PonH1lTeOTnGFJ4
zoVrR/K6V9tSeCHjb2bD54HdLe/LFnYUlgpLUrk9hwcTjepOuusp3ONaEaWx
mAcb1JPesDZSeJ9SyZGVVjwQlgQ9fetAYdXm0PyU3TzYOqB/x8uFwktS/Kpc
n/NA1rEw/KA/hfes2eWVcFYeNvdbFBwPoHDjl1M9/Cx5uHyo6vupQArH5VXK
vMyTB71brx3Tgigcfeq7QfpLebCdGlxyP5SsL2O466eMAiRe1qW+RFF4hvf3
mq8nFaDF4MHfvdEUdv2c8tenDAVQe7ok+FcMham03lyZPAW4O7D2kyCWwpOV
Swu7GhWgAe+qkT9K4vWeeFSupAhyn67HrzpF4Uqc4CV2XxE2h+lV2iZSuH7X
PW2tp+R7acbDiU2nKbzJ9ZhbVLsi6BnV+O04Q+HLkWPtn8WVwPbop3WR5ygc
9uaCS46jEiTO02DfzqBw/vyqFfocPrQ8urHm3mWi17qBbRcX8kFt/eLDxVco
fK7rXoq9FR/uhlv+rs6i8PQ4a7/afXxoeObc0plN4SFJzf3dH/gg538xbdZd
Cseec5Di1yiD6dYdm8TzKGxcedr/XrcyuFktkBsnbB3idqlIqAwFKiUHPxZQ
WKVuey3XXAU2vXzn8+ABhUsWXJgb8VAFoksytW4+pHDOlqCx5hYVuJ7t03G5
iMLr1S/4PB5TgT/Rf+ziSijcf81FxsxCFdL1FE2dyijsNZlaGPpMFar5XYN2
5RS2CCjPuNGvCn0SOTetnpB8p2inJnLVwPKDqZpeBYUN7qq1JburwcfTW6ZT
NaQ/nut1r5dShxlR6k9GCFsMlbiMGZLve5+v4T9qKcwe19JIcVOHozisr6mO
6NF4LKLjsTrM/3W+6Xo9hSP9500/ukwDNnS6nkp/SeGv7+LmdjlpQOQz7ZVJ
DRTO0I5Z0b9PA15kPSyNeEXh871vHq3J04Dfp2JCAxtJ/gdia+/Wa4BKpLWe
x2sK37tf6/frhwYEbmzJsnlD4UGrmpDVOpqQannZaVkz8YNtQRnRazUBdHby
TFooXPHf+OqGAE2gp43Gqb+jcOi8lWG8h5pQeJ8XNNROYe+uYdHIFi2QCs3B
rh0U/v//L/8HE2kvaA==
           "]], 
          Line[CompressedData["
1:eJw1l3s4lVkbxllr5zxyePcJsTcpH0oyGpF6UuNQkmMpkXKqHIvOoqQp0Qmp
ECqlIkJKST2VDk6VlE5DZZKaEaNByPCt74/vj33t63e913r2Ws9z3/d6t3R1
pHsQkZGR+Zt9/vedtDfoXbECAb5XRVVpqD6ePnVd10mRwIaf/LloV30M+eHq
6a5EgCqfNakw0MdvxfG3A1UIrJlxsOrlEylWKgj7w38iUNbDMww/L8Udq4uN
N6sSmBPwjrcnQYoKgtajSWoEqs5urH5iLcXHkTH1qeoENioKHZtFUkyrVZbN
1iAwkJb4z9B3CerusA4r5gio3im2XXtdgh9bmk5d4xPYZzJgmJolwQvT1r5E
AYFRDdWAnDgJ/vzxmF2ziMDaw6keZg4SXLCwXzSoQyDU/E998V09VDub4iKr
S2AwcSjELlUPX4waJCrpsf37Rf12LEAP/cvce3SkBBr8BD8dVtTDTeLL9+ca
Evhinm4Vs0oXz3Su25A8hT0nm1u+WU3Atn6dZ4emEtgm35dwXjgBRbwn5ulm
BJq83v9ncEAHUyQWvdnmBNY9M+l1u6aDm5b9iCy2ZOs5j7ro2TroWJ8c3mRL
IF7mSoBZgDYmvLZtfDGbwJ8xDZX5Ttp4s7PH9M0cAtNXBdtun6aN5jzPrva5
BB5G73ayG9NCLVud0L5f2XqXwIzhPC3sKi5aI3Qh0NOWLA76R4yTqv0eaS8m
oBKjJhxqE6N/vZqRxJXVi9pz42mdGF90xnQaubPf82049usZMd6S2AZbLyHQ
NSttt/5SMR5JbQzw9SNgcfxyeXGtCBvy4u+tWknAMHBk59+VIpQrMTcI9idQ
kBJXEXhehNvqj7ZHrCawvk9W6cNeEQby/FbtDCaQJVt3XNNJhDM2dfudiSBw
wO/DzbvNQnT7/f2cjEgCRuRe7p0HQgyza5YkRRHIeXSgq/26EE+rVrZHbCCQ
8CmSJucJUbVgV7D1JgISFc+ooEghdr7kIpp2EKh8p6b3VUOIZLb84po4Apmf
fvnWLi9E3fwhs2vxBIqd7X7uHxGgZ1Rbb/Yupmf/xLrwTgGiwvmNa/YQ8H2V
JFNQLcDjM212jKUQUJiosWUkQoDluVP8vh1gfkjfkXAsSICPx0nmdBxk+33c
XrVghQB5z3iy9YcJpNckvRp0EuD6dY8TM9IJmDpGY/gkAS7IWpUyJZtAR838
pgN/8DFI1jNccpLpeey+S9pbPu4MsXfRzCHw6pZv+6VmPl61MFEbyiVg9yEu
X1rDR/2GvrSaM2yefvdNxs7y8cfI3iyfQgK8jxKv9eF8LHvqNLi6iMBQwKEc
w2A+rstX9lp3iYDT3qaRHj8+vll4SHVrCYEHZlrLHrjy8UZmxq6McqYXS4fA
jZZ83GJ1NqSpisCety6V1YSP01RCal7dJLA8L9fy7giHn98ZSd9XE4gyrc15
M8Dh0r1Fb7pvE5i7rgLt/+JwRkv5IpUaAkF2VTMUX3DYH33XwqGBQLUVOEiK
OCxySDzs0sj8o/tJYWkBh4Ha9l+9HhNo3HTCIO80h8/v1p4LfEqgtc1Zbe0J
Dq+oN4kTnhPQtVdMb97LYVhH6qakFwQChgWfM3dzOPG6Z/PhFgLaU3YORsdz
mOb/KiX3FYH2tjp5n80cbih5N3bzd9Yv3mH5HyEcGu8+taKmlcBijZHVLoEc
ti8JuF7fRsAvO/h7mT+HbqOfNrx5z/KDbDtcsozDaYu6O75/JLBl6csfMc7s
/JLLdmMdzK/uvemuThzm9a3Pletkfo6NHp5lz6Fadr83/wsBN+fSYQfgsOfP
kfrpXwm8Pdp0xNCSw32CsQtG3QSuFm5fXTadQ4md7D7dHgLZDcbJi6Zx6H5i
3HylXgIh4evvF5uw8zuo3vzQRyBsgoKajgGHztFqmS/7CZQ3XGjSknLYkaOx
pXGA6ffNrbLJehwKBgQ/Xx8kcNadqwrV5nBLvl7R4RECkwPb7LM5tr+n0v2/
/cvqq6oGKWtyeOGHwZrYUQLKcGPzPnUO37gbTVwjQ6Fj4OuaIlUOo+OMiZ8s
hX8djOZ4/MShykXT9x6EQo7J/CF5FQ5tZc2z5/AoPPEsV8pS5LDF1GKb5TgK
8faLfLYqcBjhbeltIkdh9yWvhCB5DuUTf5khladwwKIrdqUc61/JTE6oQGFr
6yrHkHEcWr21+aaiSGHVG6v2WB6HTXKznxIlCiu9JjrmUQ6Jn11KtzKFNp+h
SDXCYWbS/HUfVSiUl8ya6ivLoUWFveObnyhceeRQek2Gw4b3jpOeqrL1Ifhd
j3GgykLeg/EUlofGymSMaeK/vyxqr1Kj8PXarjox44yAxViqTkFOW86rcFQT
px5yyynQoPBhRmTuAsYPb3jEntSkMCvC/cL3fzXR/5PX8jSOwuTmmA1ljAfV
va2S+BSWieqHtzE+YrtcEC+gINmz1c6NsfHaFX0xQgotfzU7WTK+m+73bJ2I
wqfTvuqTGfug/2V/MQWfnbUnJjHu+2v1wSVaFIZfDv1hwThFGBTmrE3h83aZ
XhfGE+eFLLDTofDmtu7dzYyrI9YaWU2g8Djuvncx4yWZoXJTdSm4GBy9+o1x
9/3wjwZ6FOzLfFvns/P81ht5VyyhEPBK90k+Y70JG/LGSynIDMsf1GD9qHSM
iRunTyHv1y06Bxm7xmxa8YOxQu1orJD183PuFuteAwqt+5aXFTPeVb9N1DmR
wpfMbbc92Dy0vscO/G7I+msXVyDH5lWmH//82SQKWhoV4Q8ZL3TZVfZoMuuf
Yi4/g83349bdh28ZUVCr7jq9gc2f37TX+aIxhRu71+7wYnrRL833zDKhQDtK
9i5hepp25M6KFFMKVheqRgKZ3ha4/QiLmEpho8dTq4tKHHqbizauNKPQd1Bf
8YMyh0Hqljtcp1HYOadxiSHT886miAPTp1O4u/FmXMt4Dg+UJh81sGD9nHEr
YB7zQ+aR8ye5nymsWJn2tlqDwwq39ksDlhRuxVtnveVz+GeT1+MbMyn0fj6g
WKXD4WDphpZCawoHyT/Tj+pyOC71UFu2DYXXiWKDHRLmd/fa7jhbCmuNHTdu
msih17NZ4+fNpeD2PLlq/BQOV5ctE/5sR2Hf77J93mYcRqVu0jOcR2Fp6hmL
y+Yc7ne/bCb/K4Xarh1d+2ZwiM8MXOsdKQw4fXb+yPLmcRl433SiUKR47n7O
PA7fpvr6X1rA/OwzNy2E5dOA+7GoQ84UUFbNeyLLM5NmpSMerhS0Y+/dWejN
/Fc++cR8NwpOM0+It/lwaJ82/5SlO4WaJHv9a34c+nvElQo9WX2L/C2+QRxm
NPc2vV1KwbD68vkV0Rzml6u+afBmfn74tk+W5W9pmkl79TIKUlk/36vbmB89
gr7l+jB9L+RuOSdwKPv8lUbgSgqOGXPXmKeyfH9+26MrmMKuueo5n6+wPNMv
etkbQsE133h113V23sjjPt/XsOfpIVPobQ455fUBJJTCWY/OWetqOayeqx8t
iqSwX75YU/qOQ9WSxNT5mymcXmj23kmVj5UjUYIFWyg0++55uJ/j4+oFvpmL
t1I4Gfol7r0Wu287LE8v38762b3+j7rJfFyp01kaFU8hpjVtUa4dHy8nOTVl
72XrL3MTQ2L5uPylpdfpfRSeVn9QlUvkI89Q/3VBEgV/wbSpN5P56I3D78uS
KUR3n6qOyOKj7PfCvx8dYn7ZbfrLtyo+ugeqqvUfo/BsFLxyZAU4UjqcNnyc
gmZTUNhDJQGeG/sklMmk0PjpW68SJ8DhzNt6ytkUjt68atPO3idON0WZSfMo
9Jfxrr1aJMB/Zje7LDpPoSd0k0B6SoBxH8c85l6goN9fKPIsFKDCftNllhcp
+CXs/3aqQoC6L/YETCiikKJ7YfahOvZ+Emq15WsJhZCoKJnKflb/2MlTB65R
sPldHLTHTYhTbOvO7aqkoGN5TzbJV4iV7QOFG6+zPCyYF1m0VoiPp7he9a2i
sOlYykzPBCEO3SP1U25TKM2KCZteIUTXv0P6Gh+wvLExU9knFeHbo+lDdx5S
0LtlqXXDTITBNndGKx6x++TuJKo5W4Sxv2kp5tQx/zw1TrbxEWGBTuOEiMcU
kshZm83HRDjqON1BtYVC5qQw+YkiMSZ1+zmTlxR0Q8f3K/9HjFx6stsA4+uH
B3UNrcVo/O6jT9trCr5bLwZ3rxCj18ZjUcWtTP8ek5/25Yux6NTICZcOCoOd
86oL5mjh8yuDWks/UTD1GnVs8NLCHw/7slZ2UlBd/OsT2zAtXNDddTLqCwXb
4B1xqpla+MW69VTqVwo3XxTVHx/SQjWX1/pZ3aye4pdpSzW00WrVizNneihE
BsuWrDfRxn17G89e6WX3TeHhvnt+2jjpefWFln4K1SmtTdI6bXTpvG78boDC
u60qebxP2rhxuKKw8zuFhrpGkTfRwRpJ8aXBIQoCkUeC7ywdDAjPKdUapRDs
+SRr7lUdzJOLv+4nx4M5X++3jtZMwEfi7dYh8jz4q0O9/uaXCdhjurkqUoEH
261MhRbjdXG2R2T1TiUefHWo0g5coYutuSvvnFblgdgo7EyxjB7yyn3sCsfz
oM7aVcIz1UPTB0vvlavxQJq/7bKntx7Gdi2+X6PBg5oM9XWaV/RQaybUfhLw
oN9c+XPFLAnaOc9a0CPkga5bm82/SyS4dqVV/XcRD8awJGZ4vQQr90xrVNDm
wQ3tArPZFyX4/ripi7oOD6KaE3MyH0pQocjoiXgCD/hqWmOvOiS49JmkyViP
B1X90ydYGEoxrkPH3ULCg6zMRT/C7aV4blDUbCPlQbwoYE3tGikO6Kq/cDZg
9VocrS1KpZgeKvs6YjIP/owu+ifDQx+vzTQ9N8L4//93/wsnG4Cq
           "]], 
          Line[CompressedData["
1:eJw9l3k4VtsXx6mzK35SKee8XrzeV3QNlxJNklakXEMpQ0hkSKZUqCh06WoQ
RYOxpER1ZUpCN1qSKBVX5iKlkEQppFK//fvn98d5zvN59rOfvfZ3rfU964jc
dm7cNklMTKyGPv97t4k7X4vfxICsbdE/Bb7K2NO65oPAngH74cfP5G2UMTJ9
S5KyAwNpao5LgzWVUckryHieIwPr9q2ZF8Qoo/3YxWQtJwbi9KqzG26L8Et5
yWqdLQx8OaOvIZ4kwvjDdUN6zgyYJwyoeu4V4SPZCRODrQxkvnROiVosQs+O
2Z9WujJwyOjEaUWeCCdnapwzdmNgn3D7+axvQjTQsx8282BA3F3fxe6eEHM2
FqY5eDFQ/cu8fMhRiBoBkrXm3gx0B+gHblstxKvxrmMrfBi44uD2yUNbiJfq
Z1gp+zGQegT4/ZOFmLDOT/z9TgZctA5W/vBSwtn+lVoduxgwiRowdDVWwrhY
vmPdbgb4DfEqsQIlPP645kZhIANnlwR3CFoE+KeZqkfoPgY+3QzfHmwlwAnv
0Dj/YAaOacaFuS8Q4P5jz+5sDWHg+NhK3Z6ZAgyqiZA1OcAA6x49cuGZInqv
6Xww/SADh3ku3/xdFHGjUaL6hcMMJBZYtjvHKmCd66Bt/BEGJH0sqsaDFNAi
wiTy0FEGBD/rpo06KeBa/Ny+PZqBF5blOyW0FdDA0CpmwQkGyhdUbdraKI+q
+hJDFWcZuLwg02rBAnm85LBV/mYCA9+VnMRHFeRRGFK8NiuRASZu4rKYpDzy
S7alRyczsEHnzrmXb/govfjeBuvzDATUp+25dJ6PX3UO3HxzmYHpqnYVZnw+
yty96PQ+k4GD+narYyT4+LtFDTOcxcAR7wOm/xmXw62esra/rjJguWt2fVmr
HFan5I3I5TBQZz66vT1FDhMmv1m8voiBbZZDanrqcpgfJ/nS9hYDW0e3ZHTL
y+EjRZ0jTsUMBC/+ElspLYc/l4S3eJdSvf9w15YZ4aGnHy/4rzIa7/G6nrZK
Hi5qsigtrWJg7PUm7RRvHq5zC3TFB1SPoHGY7sJDr6Fkiepqqoef2farNjw8
J9Hr0PiQgSTjo6a2wEPGMOLb4BMGPveHu4XL8VBQe+XSyFMGNna+mvzbTB4u
tX9q9qOOgcqy+pwvU3joFyCfKtHAgOkBt3sTXzhszCpartLMgGPq6pGyBg4H
dV90a7QwUFKm1hD1iMNpFZNidFoZyG8r1N91j0OD5+tfGLYzYOS370z2DQ4z
ZvSHOnQysCWvQaboDIcBwYLyEz0M9K7+t6jDmcMdW6J6D/XS+mg2/chz4NDL
aGBmSB/N32jZ9J3WHG6Ruu3u3s9AQtgpe19TDk3TbSWWDjKQYSa1MF2XQ6Oo
Owu1hhjwevYkIlebwxU+c52UPzIgmvU6uVmdw4V6n3Klhmm/bJqcFSjkULEm
xubVCAPKLWIfO6Q55OV8DmseZaC/2cqwWJJDmVOOV2rH6PoL953XptD7Oal9
KxpnoOfrZtnWnywOD1VeiJ5gYJbGl9bNH1n80Kjx8OBPev6i0+njAyz2lcYP
B/1iIHZU+UzeOxY7DrmYuIgTcOb88927WazhvvfrEgJp6x7f7m9hsfKH6xz1
KQT0a3e0r21isfxVzQrBVAL5u6Yl32lgsTA7IW6aBIE/VxmVDDxhMTduonSC
8qrTb39cqWXx6h6P7mFJAof2Hbm6/yGLaSsXLu6QIlAVqTrZs4rFJJVkl4bp
BDw+304Jr2TxtITYsWppAk6KB31yK1g8+uzJ84KZBPZGvD1mXc7ioRI9cmUW
gQz7kw9q7rAYfj5V+5wMgW7VPbK2/7AYuN074vAcApJvRx7eKGHR36L+7wOy
BC686xH+Vcyil86Sxl0sgR9B5X5+t1h0Z9MmtnEEzh8LueJbxKLzd+a3zTx6
Pj+1NuImi/ZdvlZWcgRe+mo25hayaF3VEGLCJ2AYWXxn+AaL6/5elqEvT6A6
xSrCkrLpyfTH8xUIlBUcF9wtYNE4aOqoiiI9b3ZE/FrKhg7+SnwB1etHbUtP
PotLDZtMZygRSFwRPXSOsu5cgwBGSKB+ZHOLN2XtaRmp45SjrNxPWFJW+yBR
NSgi8HPD6jmmlOc27BrsVibA5al4O1AWFLdwbXMJ7MjPjo2gfEtCuuy1CgGp
Q7OfPqBs6bTabUCVQHOmQfs8Gs+b3P1TR+cROFX/8+ZFyqHiBdd//UYgxvmN
6xJ6nzk2vRsk1AnUhmq87aWcnaU4JqNBoM+nwriQ6mE0bn1OQZNA3FOLQ8lU
r3bz6FXzfifwUE7l7xSqZ0Aa9szXovFOtr57i+ot8Wn0+DJtAv9hUx59oPlI
N9bSMZ5PYMMfOxtXllI9EtybLRYQ+Fz68+312yzW9SUfsNMhsNtPU2IRzbfn
8nrh1oUEaubFmbaWsXi2y8A3UI+Aqq6E2S5aL7/rBs4MW0Tr9+SwyjZaT/ej
rhUdXkxgYA1a7qH1NqzBiqUsJeAKtfd6aT1Gh1lkZiwjMOparWX2mEVRfaRZ
jj6Ba5FqKjVPWbTaM3QGDQgUbPzwlW2k/VOtqv9oBQFzebUfvc0sHuQ7vXxm
SO93PaSxsY3W/90a9V6g+lYW2E3qYlFK8lL5dBMCHYZPpPM+sHjZqdWdW0Mg
VPKisusnFpfnSUuI1hJImbW9av4Iiz42B6z1/iDAVharzJ1gsTrNps/RkoB6
2dm926gfOH+KjvVYR2CB9UK1XzIcjhpXLPRfT8DrvaTjLY5DlXdaYREbCKxN
fVkTJuIwUneqzFVbAvcXjD4LWswh//CK4gI7Ah+V8iN+LuewoDXQ6Z9NBM6s
+NiZtYrDrrCurKcONL+Bz61tLDk0rCldPrKF7n+/gf+bJ4fjTn7bjDwJPMls
yG05z+EUjzK9tdsJhIjNOrgyk/qTrzRj4UXg65ovk2quc6gRkn/J1odAllEi
Z3CHQ8ezX156+dP1lD89il9w6HnOJG/HTgKflu8v0XxL/TcjITxgF4FLmzxq
733g8HjBUsXQANr/fc4bHX9xeOdJqOPJvQTejEitXaLCw5rGJ+pn9lE/EVd5
91CLh43PBeNJwQT8CmPuRSzh4Yd3mHhpP4FF2BbqZk6/L1NIU1E47RdRrN5w
EA8PGsauf3GYgEXM7IKMOh7GmHQKXh0hsNQqdWbJcx4mWcwffHuUwJKoLtOv
vTzMd/w3Ziia9uf1rPU/xeSwa6/so0knCURnxzyev0gOjfLOr1ZPpH7gr9ua
kyWH624NztZOon5R6zp2v0gOHctWdi9MJnB8Ztq7WVVyGFj7KsIglcDzzUt9
rd7I4eVe1bvrLxD4ZpOruU+Vj0SYu2zvFQJkzp9Dywv5OBy+Mtr7KgGjxZ3F
Tff52NlR3+50jcBT9xMfs5v5WJL6+YBxNoFirbZ/Z33nox+3rHxmHoEm0+DJ
r9fIo8PeR9JMPoHBU26PwhzlcU3TZpcxypNyBlVc/Ol8cjpcrPMGgaRG3uux
BHlslL5vlH2LQMD7Co1r7+WxYoft6bRiAjrFn0eSxBUw93FPd3wJ9S+7pTrt
nAIejZaICr5NQLPK5OMmEzofTVlfbVJO9ZnrMWPPZQW8PNFm3lVFIEH0VVd+
jyLGO/mee/aA0Hm3YoZ8vCKG//Nj4EE1XZdbUxCfo4j2IUonch4SWDy3z+Nj
ryJKjXjU739CwMFOQtjqJsBx61Gh/1MCjxx02j9FCrDnxpHdrnW03lZ5fk7P
ECDu+lvG9F8COx9m2zT00HlwYMhGtonAi8jsatk9SuhqHpE5rZkAfK2YsiNF
ifq5zOh3yqHz83lHUAnVvBYlvm4lIBPquTduqhBfdO9vy3tBvz/mD157bRbi
QyMpjYwOAjfGbzfE7xbirYvn9yd0EihfVjgNjgoxzgXlw7po/B6mlquLhWj8
nDibvaFst0cyV0GEj694amx8S2BK7xexWfoitAuqHnXooXom3et3sBehz/Rj
J737CPw+tbmvKZHO923vNu9+R0BhRt4ptVIRhmWZqYX0E6iMsi1Nfy7CuJVS
FUcH6H4/GdZGRRn5Ujti4z4QaNVMdSk3U0Z3hVJ9n0Hy//+N/wJm0qHz
           "]], 
          Line[CompressedData["
1:eJw9VnlUzVsbPqj9q0uUq7TPUOdEikglJNIrcqWQNEnTTZSKojpyU8gQIpRc
mUJKlCYalKNXaVChKFQaNJIoilTo/r5/vj/22utZa++19/O8zzuI3Hyttozl
cDhJ7PrfXjsn/8TRaQQUbbLyM7zVMOOXgdhoBoFifQ23v/9QQ75afdE8DQIX
PaS033eL8MjKYIVZmgTmOS42F1eK0OGUJEVpFoGyIP0h7ygRSolM2nrnEJBd
c8Nso6YId5i26XRqE5iwbtW95EkirNt2KPTtXALtcYfWJA0KMTWzhD7RJeDy
U1y0/4kQ7VeYW16fT0DdtvBan78QCz17Lp9fQECuU6+x2kWIc06e/Bi5kEBW
/IT6WRZCHPvq+ZHgRQT2mLm06s4QYoqHtcTaiEBX5u9JKx+qIifCaRZjSkBn
l2n35iIV9Er7vfsXiweL2+wKElWw9mVccf9KAobXygMTj6vgbX6ra8sqAv7D
0rYy1iponbr13/sWBMbGxCjn9gjw4QumI20NgYx2ZSpXI8CZg0l6iWsJ3GXU
ZF7mC/C38cenUZYEwkwlLYknBJhU7SvlY00gZ8HqXM15Apz8Xd7KzYbA19LO
kw8FAgzhZsbZ2xKIF041z5QRoNXmAUNTewK6FV7Xkpv5+HMgaKeKIwF9o/HZ
mWf4aKkc1lS1mcDxfCmPO1J8nPvFyLbQncCAbA331gAPJ5YPPb27hT2/LO1E
VzsPnwbvlJzzYP9fqu2vWcLD1c2ulxy9CWjpGJ+7EsHDmbn8KWt9COxaMMn0
bAgPZc68iTDeTmBDc4V8sS8PS00sg9V8CQin6WbXWPNwRaKxw/tdBJa4FZ0+
J+LhtH0j1XX+rB79bevWKfJwrH2OWUUAgcdS9XpGsjx8JDt3UaqYgIOq1dOs
L1xcul1FOeAfAoLLCxbKFnPRQP9X7egBAklub9IlAVycKnd/zZcwAgdKQtsO
enPxe0dAcetBAuCd9EDsxsWsf3vuFR9m+Z6ql7RYclFvpCE64hiB7p5mbv5c
LirU/Ds+5DiBhHXzIxo0uNiXsuHgjggC9prpV9WFXExzrti1/iSBq6/cvOcr
cHF2Yd76qWdYfurbXxp+ozj+oviJTBQB20STtLjPFLv99ZYNs/hthkuF1nuK
t9Rv6zSeJZDip5aX20BxxrHYSfHnCfROVoy58piitJtN+NlYAhUjmkcXFFBs
N1QYPXyBwJDn2df99ynG9xz97HmJwLow5fzGNIpCy6Cn2ldZ/qb7jbZdpnjp
3LhH+tcIlHwR11Scp6jcGHnP8DoB59cxCfZnKcp7JVxceYP1982E2X0RFE+k
65yySCDQaZoeNhxOUWYwP8wqkcAYZ+kN2ococg692OacRCB76H6OQgjFveVO
Tu63CDSEm4/gHoo/5D9Yet0msNcnZGqsmGKAXcAKv2QCLVVb3sf6U+y7PLpQ
nEJAqqPevMiPok/7ca29d9h8/uAjUtxB8f0sJdWwVAKRh11Xn/Km2JIzm0Sm
E2hz7pj2cytFx985Q9EZBLwX28V9dqf4ZsXyT7GZBKJvt46T3UzROuJZS9xd
Nt+qmMXmf1Osqt5Yk3CPfc+peW6WC0UL5Y7S5CwC4gal5yudKZY5++VnZBOI
Wv6JcJworkgYSc3JIaBcObe0ZRNF/HjkuiSXwOjPBWM+OFBcojf5XNF9AjGc
9pvKLM4NunzsSR6BW3pX0nw3UtQv0Ax5ns/q12M58bM9xXTpe361DwikntqW
H83i2RbG7g0SAgUltWmuLE6KKrd795CAquzYTmsWT6+zMe8qIPB8w5uNfiy+
qvpu6SckUK5SIHOXxfytPnr9j1i9Tpz/wmffO58yqD5USMC86tGUVBZP6Q+j
o0UETGonB2xl/3d60UQ56WIC6xWbJq9k+UzYH8sZX8LWk/S+bxaOFI+WTB+Q
LyXwIS9qWjDLX0ouvUupjIDv4/D4Klaf/RsWN/CfEFhzYdK+Na4Uf8aWPFMr
J7DWpAu/sPoGtawv1KwgsFJndaCE1X9gRmOWdiUBpez+W+lbKPpt97yl/5TA
7VThjgoPij13+y8ZPiNwzP3MCzkvip7DoafhOYHD9yI+7Pah6Boes9uimkBg
T9O+op0U3z4Velu9IGAzHKiVEEDRfkqKs/1LAqXtyq2puylaXis0da8lMPmY
Sb1hKMXKrjWLvF6x94dvWksOUFylXTfb7zWBurwmc8/DFCG/98+9dawfL3np
G5yk+GBMMBNWT2CBf4G30xmKBqvISHgD2x+MepOTYyjq1PJboxtZ/7gldBRd
YfOr1yw9+R2BJ29rfnRlUgw5qah+tZXA+dRN2SM5FOu13sWebWP1Mo/x0pdQ
jPYMOhjSwfaTJmcPxTKKpDXRdt0HAkt/S9VdaKa4ef+uiuXdBDzEZZ4NHazf
VJaCwUfW/yNjg0x6KO7ZVDtT9IlAhET049AQq1/NuF9f+wgkn12r3KrIRTP/
5zu7vhCY+eCorpOAi4kKFzsbvrL1bE9kAUediy5r9aoeDxB4pVdrX6jPxRel
rvHnfrD99k5/5UJbLt7Pk5gZchio3JcQNv8aF5U2HnuoPYYBr786uc7JXNw1
aD1v2lgGDsa43rmXxdY3/R7+BCkG/vnDIvRTORev3uH2NTIM6AS2pFwY5OIv
8073FzIMjB4obTYex0OH7oy6ElkGjA0GG5Qm8fBPDbOitPEMSDoiHRw1eHjk
6u5zByYxEPHRLsjGgYdtS5ePF8szcMNGof28Bw+hceJ+LwUGpDNc6iYH8nCI
Jm7b8CcDsrrxSndO89AnumaJ+lQGjBwKv0eW89DqiG5bmQoDy7rSZz0w46NF
VOXLalUGQjLLcuc78tH0isfjeiEDy0/JbxrdwUeD7MsJPWoMLNk8LD4aw0eV
TllPeQ0GeJ53p1/q5KPy1xv2VJOByHQZFRzho8JvYzO1mSyfQ6ZloCBAKSXx
LH0tBqx7yU0XIwF2m7b22M1l4MrxviHzCwJsXx/S6KrDgFbcTfHJTAE2Oik/
26bLwNbBM3FLKgRYFbg2LXgeA6mxPlqffwkwOyFvZ9xCBj73hb7/6KmCYdLR
3zuNGcj7Rpx17VVxr4J2Vy8w0PtG99vjIFUMFDx5/WMZAxoRzKXRWFX0nD+a
+8cKBgJ3h7rua1LFtVu8g7VXsfE40WShYSDEVTuJz0IzBpSmTtjlYi7EZSHX
HGE1G48Nr+9IsfOQfsxrIysLBiB+jtTNcCFyi5dzxJYM7LwAzc+ahDiluqkv
dD2rdyVH+us3Ico17nkXbsWAif4W32Q5EXK+pRXGWjPw0sxX7tdSEQ5zzO9e
t2HAjmMRdcNehP0TOuOTbRmwdPfhjvEXYed0/mGJPQNungNff98SYYtOTmDJ
RgamWIwRZpWw890Sq63PHRjoLqs2WN0uwkrro3+9c2RgvlbJM1M1NdS432tH
XZj/z5v/AUAFt7g=
           "]], 
          Line[CompressedData["
1:eJw9Vns4ltkWd9/bXYTifb+L0EUlNIZSVlNoVHREUaKkhHxRiFy7IJpyLZSk
VKe+yiCK6tQqQpeJVELEkUHUSEz6UM47/5w/9rOf37OetfZa6/d71tpCn90u
22WkpKSOcuefW1PolJOZT0DbrfxOSaAB2hX43lI+T6B+aoT/T0oGmFWxcd0P
Dp/StNtbOCTE7oa1g58LCSR96T9Q3SLEg9JLZjZdJJCYmnPyx1Uh3vPRzi64
QkBm7kOtlA1CVI1StsgUE4gNOPLq4XIhemZK1ydcJRC4eHNk5AIhjlV9Ugi8
TuCLjLX3GmUhWhrVhP9UQiC93Dpgeo0AE5bc1ZxVSuDxLo2aunIBvnIrLdK7
QWDL6VHfposC3JOY3zNZRkAubGC/VJIAi3rD1z+pILBZbv2jFWsEOFM809Ib
ufyqtA6Y1/Mx/CHb+K8HBK6z6ax2BR9rWrVEKx5y8WTr5waf46OvstSl2dVc
/e6GWYfD+Fiwq1l7pJbAyqDfXTsM+Dh4+HlJTx0B2wbF4CXqfFx6pnpNy2MC
5gKnXKkJHrb9UZxw7ymBsJIl/KImHk4zTf77SD2BnNa8zXvSeOjnEJce1UAg
5VDXzeo4Ht70DpsnekHgtt83GdFuHrqmbd2+7iUBqaN7Mu478zBtyPo1+4bA
7h9Ny6ym8rBDcUGIRjOBjo/TYvUVeDjfwFhVtoXAbI8D81d9Y/GZi6ZdXysB
3yN/xB1tZ1GxrL+s9B2BkX09E3uusjhiXfyssoPAa1/lr2fzWey8H9aNnQSe
iNuD2AwWK55KTa3vIlCr6JElv5/Fne919g70ELgmmPJJtIZFV/+2lC+9BOZd
nv1QdjmLMHjuvKSPgMeDWxH/tWJRd3xuIxkgYP+80j3UiMUazeVmhoMEljnq
TH8vzWJpDv3V5DMBcVvP6BUJg/m851vMhwhM7asiZUMMhs3xSINhrp5cw42p
XQxuKeZddhghED0jZr/3WwZXW3bfd/qbQJ6KdVLwKwYNf9k96DlKwOGUmue6
WgY16hYS328EuicaTQwfMDixZowXKCHQaaYyanGHwZceCU6R4wQOHiuuUitm
8F6H4474CQLns92/NIsZFG/XiE36TiD/4K3wzosMHgw5ff3EJIGyuDNKl/IY
FI1ueZQnRUElP8x/Ww6DG2OM2wulKdSui7zrmcWgvezHEbEMhb88bcrT0xg0
Sy5RKZWlILvKSFHmGIOM+j7DSjkKFhUbQ64nM0hP2NigPIXMuBJxZiKDI3oy
rrUKFMyGToeVHWKws6A28Dmh4CaZflL9AIPPjI8dek0pTLMQv7wQy2DFNZfT
bYoUKt4tluyNZvCC+bQb75UoVJYJX0fvZzCtov1JvzIFr1R56/sRDEYvLewa
UqHg0t0mWbSPwZ3VO8e+qVKQUXw3OBjGoKvjfE0pdQqBNuFf20MZtG0Ynk00
KKSHwEc5Ds9ZX7lMbQoFm6aJUt+9DOq0xXpoa1IYmZJs+n0PgzI+K0IYLQoJ
1i2/PufwX72KyTOmUqjfO/TxDYdbg+oL5mhTqFrdqaDH+dcMZ1WY6XDvl1Ue
yeJwaeTGBitdCuUXMnY4cO/lT/L7bKdROBsak23O5ZeS8Oek/XQKBXWJ2uvD
GQxXvqrrpEfBed6N9hKuHp/0YFM3fQrRLt8H7SIZXKNr6eDJULjX5+qsGcWg
1Zlxr20shVxBvrRuDKefGQ/CA3gUWp6UqLvGcfq5kng8hM/1X88r4THX74n5
qy9FCCgcVNgZsu8wg3UqLrYiIddPrebqOUkMnujf0LzNgILheb9d6ikMzr+0
TcnZkEKYvo9CEMf/2CH/whVGFMbE1UY9mQzWbt1ts8iYwqVXNsNp2Zy+2SiR
0SyunyWtytFnGZw7Hk/0Z3P6WpRz8m4hg5LmxAKNORQUgy86mV5mMCMro3Hc
hLPDws6rJQw+UhZbNppSMLlxyk6B03/Gh9/raxdQuGx/o6ftGYNeteU7/2NG
Qa9ObXZvI4PfDj44ddmCQrDb9ejsDo7PseYfsT9T6Nod6icaZ/Drm3fZoVYU
3hJn+kGGxary7gUB1hQmza/65yqx6Bny2cdtMYUZCanleXosHu8jtSa2FIJ0
X+j9vITFjTWqW4RAITIgd52/PYszL2hJdJZRQJMss1fOLKI330RmOcdP18t0
t20sDjdZpjbbU/ALir+mdYyzl9nMeu7A5SMm93VzWPwt45cHVSspKLn/28G9
kEVjJ6fhIkdO/xGTI2m3WXR/tH1DghPHZ/9Sn6EBFg0LAz/vd6bQLTfrygdu
Hg7FhyQHr6VgfDNi0wxuXqbYxNzZ5ELB9DTp3izk4d0bWXzz9RTcZe4oy2/i
ofB8Ve+7zRQEdkevv3vLQ5+F3eJ6L85/3xZ/yUceXqiRE6H3P/lPzNv6g4fG
A3Yj57ZSuON5zZ/h9sPchXVS27dTsE1tnO4bxMegmr4qtx0UrHJDVike4GOR
u2KSvR8FRy+VRvkTfDSLcVSd5U+hTST/SekeHy1rnk0f2MXNhw+aUdZKAoxw
/9T2NoiCwjWJYry2ACv7VQueiSgcaBLpSwQCtFF3Ni4KplDYoNOSaCXAZe4v
zENCKdRkeZ8xDRDg6v7Xq0ajOL36BEqamgV4PPqrWl80BQ9n1x0tvQKsV9Nt
bI6hMNopV2w4KkAXC3f323EUTq640ntGR4gbolt9Yw5REMcXTfXwEGKO2vhM
0WEuXlK2dGeAEFsL9Ae8EijMsihueBjN7fdHniGQRCFZMmp0+ZwQfdQ6YmSP
cvr8IG2w9rMQCwsmYYTDeWM3z2vJG2C3uUDuz98osLljS9fqGaDfhq0pNcc5
PqLypFbaG+C69qfVy9Po//8n/wMSRs7u
           "]], 
          Line[CompressedData["
1:eJw9lHtUzGkYx0vFPE0WXSiU3zsRIUWqrU09FMqlKLLdiUQu06QkDnI7cgnJ
2Wzrlnssth2hIo+OWBMnVpLKSpItl6bLTE0zsa9/9o/3vOfzx/O+z/f7XFiM
NCi2j56eXgQ/3+/IZt80408itFhYUJy/SkIrFga0budc/09+ks8yCTUZXpPG
fxFhrZ/ixvKZEnq7NCHBvV2EsmWyaS6mEjpVfMrJoUOEKyYYHlAYSSjK7JlS
6BTh5EYHxwINo7rSiTKRWoTVlusztzUwqmYdspcaEVp5yg+V3GSUnWo7qbxH
hB4fSpaXXWEU8iy4vUQrwotVmyNNzzKqTLueeL5XhMsfD8nbkMkoq7pxUs5X
zrU2ow+mMwpysujI+CbCum2LBjdtZVTxJnldsj7gOknE9HlSRgfczjuv7ANY
V7zSbkkcozkHqzoiDAC9y8sKr0QzUni5JfkaAdpVed9XzWP04Hh3khkATixr
XmXnymiXaoxLP2PAncZ++zSOjHznhqp6OBc9K+irP5bRPV1hcoMJ4APp3MGX
bBilLWhxqeoPWHE+EmdZMfL6faj60Q+AA5zPtA0zZ3Q7fNP6/IGAygzr2PnG
jDbJL7ueGwQ4qTVbJTdi5CGuUx81BazUBeRN12d0q8gzJc0c8Ll9QVhnt0Ap
pmvckiwAhzmXhgxUCeQaf7wrbjDgR6PoxNA2geRWX1MCLQHjE6K8ZS0C/fCm
V77ICvDMh6xgXZNA8Wd7W6OHAvYVr1tR9E6gByt7x60YBpgprzG4XC+QxLE3
LmE4YMLJP/KfvBZoS6fuzAZrwPTrVw0ktQK9KtS9SbMBFPs6Z16oFmjyVt2w
PSMAq23NuyKrBDrkq1uUKQBeTU566Vsp0CfQZf3KALXqY6/C/xZoZoW2IlfC
+UZV3umnAp0+ohVfsgWcZuansawQ6GuoduafIwEDXz/fXPJEoLAR2h1FowCf
ZPS0HX4sUEFjz91SO0Dz1XfMfykXaOClHq1iNODDwzvyHioEWi3tcXs+BvBE
sd6G0Zz/mtyzrtYeMLXEek7BI4FsezTX3o3lfuc3qBI4b7mr+fhxHNeTHeMf
xrlmp2Z053hAg0MXbWScXWdpluocAA+knp//Pf7wAM1JQ0fA0I6RpXb8/S+V
3bUmToAtxdeDyzj753QPsZgI2B2a+/kQz+9sdHew9SSuT/R+4x6ev96o7oOj
nLmeGuuWq1xfREtXucNk/r/FTgd9rv/Wta5+ri6A8ry3HmncH/PkLh8vV0DZ
673i8dw/qUfX1hlugKV9fz5myP1VfFMXB/wI+Db21Gfg/tuVqbtC3AEXD3Q1
8OT12b5X7RztAdj0KaYxp0ag14FqadxPgKNuN/1mx+t7pEb1IWUKoKvGQ3G/
QSDlSZVtmhfgM5MXcS/fCzQnVhWd7s39lkfYD2kWyEDZ+fLoVMChVob7bZQC
RRV0muVOA0xMfCpt6hCoaGNnYJ4P4Bj3Vl1tl0CJRp0PC6cDep49dneeHqP6
oR03a/wBSwZ5xi83Y+RZ397RMAvQcMZug1xLvg/OtTt+nM3757jfN2M+TwFO
7Re0cwFrxTd91tozujO9LXt4EGCzV9znjdMYWYrbno8MBlxyYutqd39GSU+V
AxwWAKbJr/Udy+d5fLhy95QQwKyr+6aciWKUk9CaEhUG2L/I5HSfLYyqMhxd
FoYDTuhvGF+xi5HZZWn77AjAC1r/qeUZjPa/b13tHsXnx2BZv6ATjDaHKZeY
xwA2PrwYeekeo6IUpxHipYDBDeIvvQpG6iMJdfrLAIcXxdbvrGS0tkIZ0hoL
aJ/3NtXxX0aLfdtmK1by/l80h4z5/jy2ZCLciwfcOzt9o4m1hF5tkT24uQpw
kOH88JljJBRU2Ibn1nA/LS9qVnlLKOax/IWNDP7f1/8B0luiOQ==
           "]], 
          Line[CompressedData["
1:eJxFlHs01VkUx6XS3I2Qpaab9Du3hFGaVggLsy/qUpebZ6hBXMIISdLtMnq4
KM+mprFCiVFUU0pPt2a3pocoPUwPJq1KRqWR2wwRZX7z1/xx1lmftc46Z3/3
d38Pi0zyi9bW0tJaya//9vT8wo0FpoAmgWca678T0dvzRfk3ZgJqbOQBJqtE
JFzxMVltBug8Y1jd5CMirx55YP0sQO+KgwNqNxHVmDiZ7WeA4rAgW7m1iNak
vDyRaA54P0Mv+scxRsUC2Z6ouYCxFp0qhwFGlw9eSA+2AHzVmW5o0svI9E6h
2M2K568KLigeMXpo7dhmMh9wnCut6znFaOJvVefABjCiedvPy+sY2YZOLhvj
OaHVpba7klFJbpf89deAi9W+iy+UMJJ2FwyqbQHjLpbm3N/ASKEc6qi3A8w7
5WTUnsCo1jjq1xp7wA7tZQunxDDScXPILXYAnNfgOCAMYWTXfigh2xHwSYZy
whs/RvJkfV+FE6DhP01Zb6SMrlS8mC53Bpz/fsf1TDGjfjvvz8EugEXmq2dO
cWZkdvvcC29XXk9M38gDe0bKkfyjixHQurZ0X988RnW7PxTNEwO+bHPVdrdk
1G4VmcrcAKWtVbIbsxnZBy920fUAVNhv/jJ8BqPod5VMawmgbWBERMo0RntU
ejoDPLfeeDP7jDEjTcPz1qcSQEFf0bMmPUacVHq6zRNwcvW6q6UCRj5dZ/c1
eQFmilOHS3UYHTPKjzi1HHDqVsMgy3GMOo4MehyWAj5U/aI6+5kjAa6xKvPm
++VfJEwd5cjhUYt+iQ9gtKZl1pqPHMUk2r/PlgGaGoYfyRjiaO/EyoeKFYBC
zfzmm4McXS3TbUzyBTx8aMqBJQMcvV+UdkDuB/i4pMdD8zdHrOXZ9hB/wBPK
PZ233nP09o7wZWQA70e5pey6hqPzvwd4JAQCulhmrh/q52h7e2H1xiDAgrKg
rCiefZ42Tfh+JWDj1PhLk3gWdmlH5wYDqhWq5O53HHX3OF8rCQGcEFXfM8rz
ybdp5vtDeT/7pZt8+PNKzcns6lWA+yu/UXTw7Dn4pvv4an5+ZbP8Kvn3jUfm
LD33LeBqVfjaKr6+p2NhNRQG2Ba23eo5X3/dhFKd5nDASIG/wSpeX5qgLaYt
AnBEYrLP6ANH4sn6N56sARzVvb104jBHesYSiz8jAZMVW47Zj3D0eNrWnHdR
gI5lMWE1nziqNm3sGZIDWupEjwRoMUpiAxLtGL4fLTbW7uMZOc1dcER3LWDp
tIaK9bx/OtZxX5jE8nm6udnwOe/vvQVVsWZxgIm5ox679RmV2XY2WcQD3msU
6qqMGC1y9c1zSuDnSc/5soOQ0We3Xa/d1wFCnGDrsBmjZsk1L+9EwHNVxtu0
5jCK8HWEiGTAuTvVqd02jOYFbYiPWw+olDyuumbL6EPo8eaUFED73oKCfidG
hXK2KzsVMFsSctrak1Fo3Krewo2AsnEDda4yRuaJe5f/lMbn84DBw8ogRupN
Ar2j6YDl5bF64Xz+cpTuCQ2bef1KrSR1IiO/rRm3LikAcx54nk3exOj1Tk3+
XSVgbmdrdXceo4Yi67/aMwBvcsq1dT8wytoT7d2Vyd+/0NyrtZzR1Ip2/cEs
vr5jW3qdTzPyqL9SOCMbkOl8Y6DVxcjw7EjfHBWf190r4yb1M/rjop3MJgew
2HisY8cnRilXaw3EeYCBryTjNdNF5HqzK2nZTj4v4rB7PZYiErTOvOu/C3CW
8ad3cgcRHXxUUhxTAOhQezJsYoiIEp609CcV8vMrTWSL4kWUY1Ljoir8/3/9
F9fiXbU=
           "]], 
          Line[CompressedData["
1:eJw9VX04lmcbf4jGfT4mjSi67/uRr4aUsMyjnZWmNHpRimIlzDcVUo0UofYq
5DUfUxI1vSUqjXydOvoQlbAWMkMSMqZEVOzeP/vjOq7jdxzXeZ3ncf0+Loln
iJO3rEgk8hfWP/tbZnWLSQ+DaptLK0oCtClVM+nqCgHHhsTa3vLXJrUd3V1y
fQwmyVQVZIq1yWJ3xNCEgA3/n9F5dlxCLkfg3eBLBj1i+39Y2S2hjHxz5aYB
Bl/Jax7hyiSkNXDMOudPBr+pL3szGSAh6yl2ffIwg1uVTn620E1CHnB9U+wI
g2+aNMaK10ko17gzwG+UweZWUdVCfQnp7DHNMn/LYJ1FclFZP09rY+8VGIwz
GC1dna3UzpNP2vYSzQkGzZ4Gzqlq4OnnG/F1MpMM8rk9SouKeTJ63z7+8AOD
OjWPQ598z5O9OFS29iODL8RWvfdCeQpeKP/p9WkGb4SccZntzVPxVya6WSLA
/eUK8TsdeDKLi3X2kQMMWpDyNFCHp83/0/jWVR5wRWBhXNYCniLOX/b/ZjZg
SdpDH0aFp7K6p4dNFQANOcVW148ctbUFJukqAqYniA9UvOJoalAmU4MBtJN2
WmW1cyRVMiqeBkCdSo3aunKO3NnailEx4OvkvfFqFzmKNnG516sEaJ74Nqgt
iyNyjOmsVwa0fm0cXBvF0Zr0X8U/fgZYuOyG8+g6jkRqlmmnVQF9Dopzn1hx
VH0qR/O8GqDWmrOJViYcfZni83mpOuCaAOOJBHWO3ik3lFRqAPZZPU8KFHNU
esLE8vZ8wIxnm7ofyXC09L/vbFs0Ac28ZzIUh1kaZtwb27UAt23fl9rVy9Kl
Y7UuPQsBa2zC9ph2sOSvoNc5wAI+VpC9ON3Ckn7Cce9RDrDsrFy5zQOWeuVH
ht7xgB3SSWO5OyzlxTmHibQBf8mrLpBWs8Qe0YpV1gGMDJbdqn6VpQ7RYUZd
FzDG99Tc8kssZR16kcLqAd5/0N7YfIGlrdPr5+vpA0Yl2e/xOseSWlRRrrEB
YHyu7GDQGZaa3881MF8snE8tNBvJZin5wL4r0s8BG7YluPdnsOQw+czCxhAw
OHh/lGs6S+JIrN5gJNQrztxcncZS/Xj+WmdjwLimdXb5qSwlhCs+dFsCaHTL
ISg6hSWbsaBNniaAA0lDe5uSWZLd2/zMb6nAd7xcZY6AadRi1+5lwnubFpY8
F3B0aPZgpKmgn1L7xnNCvXRkZnfMckBa9TGnU7h/MshrMsEM8MSdzNI0of+N
obqYk+aACaraVXeF+cICjBV+tABsb53xD89kyXQw5eTpLwCXZLofPfsTS3/5
js87vwJwnsnRng25LBW9dDt92RKwUsXWLzyfpQCfGt3SLwGLnvurcIUsGbxY
dLnSClC1enHv+iKW+nYlmt2WAqrR1Q/j11jK7xmqaLAGTIm4mah/kyXPnY5r
WlYC2tSo3e8glviu0vr2rwS+23bM1ahj6XePBU49KOjJ/9rD9kaBr9+j2wZW
AZ5a57lfr1Xga/vzHaOrAZ3fNxZ+6GLpV9dLIaK1gM15Ch4bx1hKbZ0z8cnX
gl7CVA83TrP0ny3h0cq2wrweB/y6FTlq2LQyiV0P+Ntg6KtbEo4SW/JU9ewA
38S8/Ji+hKOvnT75yXgD4Csdp3p5KUe3Nj6+KLUHHC4901W1laOYR2amNg6A
/nfwotiXI2v7zPINGwFVNNSXyURyVGbnWefmCJjmvWxRfyZHV9aOvYjcDOh4
XctsTh9HDlqZw8EugFOVFY+PTnI09Np6wmsL4EE9kUzLbJ4MchMUHF0FP09e
65vS5OluhJGKrRtgZpVl9zx9nrztm+ZbbxP4+T44LtmUp7ypBYaL3QV9BLsG
nrfjCZtqlnMegKkw1W67hac/LnhJ1b4V9Nb12s7RiyetzUX2MjsBu4Mumf18
iKf0K6tC27wA+8Osa29XCHkV3xfZ6A2Yff9446wHPLVs/+HwHR+hf/m5L+o6
eJrDPEkt8QVUPGpxfGyGp6Ku/dkX/AQ/VCTN+m6uhOx/YfNz/AHdon6bFaYr
oeNevqXHAgF3F0g/3WcvIQMrpepDQUI+qivKHvSU0D2Vq3fDgwFXFYf4mkdK
SK7m/dOdoYCP2qqKRgokFD3/5JRlmOBfwxMqp0CbtP5aPmtpuJBnOnkmO/S1
qeJuK+hFAMrn63230kabnLgw6a598O9/9DdPYOjM
           "]], 
          Line[CompressedData["
1:eJw11Xk011kbAHBL4ufevIho+P4WZRtFthYpD28mskxSki0ZspSlN6+lMWVt
prFETGVLU+8YYzSydUaJJ2oYzDCHKKKxlWR7DZX9vfPH+8c99zznnvvc53Of
c+4V+YQe8pMQExMLYePveWX3g19USwkoH6l6UHZKAys/VfMXlREYXl0ZtRFp
YGNPT7ZiOYGjLUtPX4lrYI9fTqtkBYEjgs2OeUMiFI/ZaPSqksB+80IHhWIR
Kkk/9+2uIvDNrOxvVWki1Lly/VrTPQLyUVrnd4eL0LFIZbn4ZwJrzLI76ixF
eMK42yCvmsDdyqodP+qKMLz2qk/qfQL+sYJNTooizO1UbgqtIXDxxbcxd0aE
OCqmlGmCBPr4koNvM4W4mNzxRPMRgeAB66yxWCHKqWR+2FBPIFXwcOJMiBBN
typ6zTew9aiFhzJ2Qow/Jq9b20hgQqY9YpQnxG+G29xLmwicSvQriJwTYFHo
5bSbvxIwWGgome0WYFuS3Gx8C4GR9fNP3QsEqF5O6/a3Efgzg4s9vEOArcW5
wQ7tBC75W42qcQKMuf2xuvMfBP7BKyirkBTgiyybaK8OApOF4uFWHXxMSe3W
9u0ksLHKYr1hDR/NL57sCnxKIDcpx/Xld3zMi0w0/nc3gYCpsazTn/PRPmz9
4LlnBB4Hyo7t8+fjUsCt9NjnBPKjDPPanPno4YYTyb0EJBMvNU3r81F9z9L3
t14SsLBvaFab4LDVNNml6E8CX98XO2LRz2GM/kdSPw0Q6HDkzkq0c/hCsNOn
eojAJt2pOO8qDlNUG+Xrhgn4pSxYfyji0FzBpe7xCIFkx1gr3XwO8yTC1dtf
E/i0w6vc6UsO7RclWp6OEghv57V88gWHS39lRPe+IXB/i6df+1kOS8aFOgNj
BH55GH55IohDj5HSrldvCeieUAvJ9+GQ9u9NGh8nMObziflLNw5run4znpkg
oNJ140C5M4en2zwG308SELNTXVV24FC96W368hSBZe+sTt5+5sNzFpL/JbCz
/opbqiXzVfMmZWYIeOlMmNw053BL+fU8ub8I9KgUqFntZN5ibTulWQLr5LJ7
/mXCvLfvzW+cI1A/fsPJyJB586yLBO9YvecMw2P1ORzP6nTRfE8gpz/e1nML
86d+JqX3gUCgVMR408fMf3GmYts8Ab25ouQGXeY/H+ezfYH1S/nrQAcWl0TK
K5gvEli6FPXiJIs9wgrqLJcI2NZOOcqz/TRQP2T/MoEu71qLA3rMf+KhusMK
gW1rbK2UtzK/m33LoVUCx2qerZwxYH7n3mhXMQriyu+MThgxv12Qjpc4hZK2
9rIhU+bfN9/1mQQFuTeVvgu7mH/PV0mBkhR6IlLtCvcyv6mKSegaCn4SEV+M
/pP59QsHw6UopKu669bbMr+2aca5tRRW+4qvmhxkfsFji1hpCsppG7QsjzK/
qvNkkgyFgyN+h954Mb/CYF4yj4JklmeZvj/z887YZchSMJqrnlUMY34JsYWr
hIKzv8Xba9HMv5hWlEcpBDQPxNUlMP8sd/TWOpavbc2T5DTmHy+RKpKj0DnT
NbCSzaFaf7NPhTyF/LuaskPlLJ9+zpXvFVh9vasWwXWs3guB9bmKFKyjxX0y
Wjn0EspoJCpRiFPePHd3lMOpsG6nKGUKJxM8L5S95zD2UWHc6Q0UUoinnos0
H7/1sR44rMr87WLl13T4aFShpGC7kYLbvPEzMzM+1ksOw56P2P36zjxIs+fj
8H/ib2qqU6i7ccz+6Fk+ar+uO/5OQOHLoRCzvl/5+POOy5fHhBQmMzuaIgb4
aPOVV12/iILe9EHF4Xk+Buku8xs3UVD06Qs+uFWAi9Gtjg82U3ie7H7b3UaA
Kc2550s1KahsyHh9yFeAd06Z9V/TppBX7qSrwd6fvTU8uRQdCjaGrmm8WgH+
Tp/vidWloG1SNbTYJ8DpO5H5AXoU5NdqLF+RF6LxdKXHLgMK642dPHvchPgY
ElO2bqOQedz9hmyoEA9nONeIDClsT90dPJkgxAijGTVZYwoXXDvyp0uFKJ3w
yG6FxbviI9OFjUK83pH++YwJhbL3RS7aL4VYHW7Q27OdwmLQH6YjCiI88GRF
tm0H649RQFnlFhH2KP9u1rCTeSsSJVNsRLh073TOj2YUtITvstMTRJgqbd5c
sJtC0LLduoFbIuS7koVMcwr76HdasQ0itJj/4VjMXgrelmuPS/M0sN02+lKY
BTtPq7Jns74GeufYVPsCqy+/4/rSYQ1c4D0reMPi//9n/wMxFA34
           "]], 
          Line[CompressedData["
1:eJxFVXs01ukWxsw0NDt1pDjj/X0X06JJQzkdKWV2ZCrJpEPlFooj9UlhXHIr
t4zLfIZUGr6TotwqfCIpbbcYyogvXWZSJNIFJSmh8zt/nT/etdez3vW+a6/n
2c+zxTv9tnipKCkp7eHP/+pAjuqPTySA8xwuVZfu1aWPTUEtin2A9+pWGM+a
r0sL4+cFPfQDzHVdbVX5Qkxb15aL+/cDKu8WN9nWi6mUXoeM+wPOrjl6ujJY
TN2RqQuUAgHbNGoKNtqLCVYbtav+BNikMeRkZywm7yqJ/tfBgJ0CQfq2NyI6
GvxVp24IoFrm0OElChHV/bMw0iAU8KXGxA6DShFxZQN3VoUBOjTe8LI+JKLO
wp2xblGAZRl7v2rlRKTko7xk9yHACypLpFZfishQ/9Sf+w8Dim6fqp/5REg/
n3loHB0DmFHy3leSKqQKj/DuxFhAP9fhCGMfIfUJdRLT4wDV7x5R32gppO+z
tvfkHgG84W4wafVRQBKn8eTzCYDCtamSufcFdFL7mGnFz4CjP6zyVLssoLGj
ndKmJEDnI8NWNqECKkqxNX8uBUysCdNxVBWQrZKq5lAq4NIeu3dfDnM04l87
+PpXwIu0zETWxdGy7csyPqQDDku1d/nmc9TV8mrP1FHAK5rF1tlpHIWuPofK
xwD/vTYh5nQERzW6X79UPcH/91BazW3lyD2jsxYyAT9KpyuTLTlSUU05Puck
YHHM+Ie6pRyte/XJQjsL8FNRSnroHI6eu1Vps2xAvaG2uLdKHCV3+A8JZbwe
O/2HDN4waq98mql/itcjr3NlUxcj/0X/8TPI4fnaN6Ku38JIM3u7ldFpwKnP
1Jeb1TCqmK2h848zvF4j71RV5Iwco1tHTHIBA58mT4XmM5p8G3tjZR6g1KTg
Yo6MkczbPMv8LKDNG+0/gzMY4YPxAxbnAA+Mlzl/TGbUa1O67od8wKHi+MUG
cYxir+/hrAt4vQW63jMiGekZLxjdVAh4WDJkkRzMqDn3YbNdEeD833I0rx5g
tFfruMyhmNf/Q8OmDAkj9cTNgY7nAc18fgzX2s2oZFLN2vUCoPmnLdYWnoy2
+NULPS4CcuHXIuZ5MHrbEz7mWcL3Z2vwPnUHo2P2Jq27S3l+u25WlLswMm0a
PiUpA1zf5tpxyJnRgxUFQfvlgL9XGUaNOTGKKN5pE1jO+ykaZ83l70VCphty
CdBqk/+z+zyu+/XOeFgFoE537QlrV0aen0tvRVXy83ZbVuflxmhG8PozMZcB
vZfa6S/eySh/UDn0SBVg6bOAPJkXI2uXatukK4CX22NW1PgwetkWuEBazfuD
i51O2sdIusZwIu0q4H1WZagWyMi4fOCPY9cAs1wPLlh+kJFCLyfvZA3gLwGc
s9ZhRkGZTmGy64AhtRN+RQmMtEHT7jQBLryb8s1YKqMrkbf0ztby7/XlTu8y
Gbm8jp8sqAN0m/OFqPQMo+ld2HG+HrDH2ylP/wKjnK4P50obABUzfaxcqhit
3SCPuNQIOPatNM6ukVF/teRfVTcAQyU3tGZ2MFqU82iamgHLmzf2t79idHNu
pqLhd0D9Xnno00lG++K3FDa3ADqpF2i0AEfyvY0O7TcBj3Y88tIw4mhrd6SB
4hbPt1uyZeQajt5vNlW+1waoFaj5U4s9R6tMiooftfM49fjftSI5uq6U91nH
bcC4qPMeMt5fFq0yp4YO3i+GYScmznG03j1NtUAB2D9lKLe6w1HromS33+4A
mib8bcP3rziyHYurSOkCnB72XvXNDAHZJ4Z6+t8DrLz9XlK/UkB37QOqPe8D
+jyeWJOyVUBOQl+NbQ8An5eflLsECMi93J3M/gIUpI9dXFwiIN/udeyLx4Dx
6xUFacuFNJK/JmCcx1fT3bUTXIQUGGDWMtgD2IuOKopoIR1UNQppewL42KRa
cbZTSFMdC/+gPsC5Qb8st5kW0qFsXT35U35e5H05FvNEFG88X3F8APDzC859
05YiUpuabZD4jM8noUWM3EVEyU1q0eGDgLYnXr5wDhJRmsuUkccLvr+sbe+v
FotIFt+XtGgY8LtZf5lF6YtJbNfdy0b4/Nn1bDBpg5hyde6tmP2a919PqIPI
V0yFJa0Do28As2cOsW1VYvourNG8fxRw09ioo3mvmEqsrmfce8vnaUuHv+ks
Xap4UGZ57R1gyY4Xu7/do0vSVZtzGt79fx/9F6nvDhw=
           "]], 
          Line[CompressedData["
1:eJxFlXlYU2cWxoEyLuCJaEAGcrNcpC64xAICxQIHtfoAlSrggkhSRalIRUFZ
FCHgVkoJVoQwNSrqFNt0BlEEBbecCorUSpgShWoHBpCOSxWF4BIhzOdf88d9
vuf33O+e8573e++9/LotERtsrKysPmfXu7Uw0333TRGg0/KaS2cT3ejyQ0m/
kfGrgoyP32x0o6FVZ0u7xYBj70bWnh3hiTu4c9MjCWBmWpxfqIGnj5oWBDyX
AsYOnApQnuAp88O73cM8oHPj5pzZn/B0OLmsxnYy4Jg3iqZv3Hm6qNuYZ+8O
aPJPOn7FIiOzy9tZLlMAv1pSv9J8QUauEQ1WsqmANmZzsFEjI/98deuUaYC9
X5U/sE+X0Q6zdIe3B6C8ao9s4TwZvb63sOHT2YAfGRoahSel9FehoHSFHDDi
/SvC3mQp+YW1JcTOAfyXbqEud4GU0i8ljE/0ZPWXVNwxPJGQZsCzO9kL0LNq
qFZxTULnZwxVZ3gDTsm6MXfbYQm91Bau3u8DGK9NmzQYLqFJxpWz1L6AWSJX
CJkhIZ9xvFWxH+CS7z01fWMklLrrXPkJf3a/zKXN7qaYTGvan18OBFSViJdm
RYnJseREfX0Q4B+pHmFx/mLyvr1J8zMyv/c9fLWKF9O2gOF57fMBD950Ko/p
56go9YagcwFg15xIfezvHFVVHOjqXQgoroutim7kqF/s9uXAIsCO5r7Js45z
NHHFk2jzYkBzjDp+SM2RZ2H1TOsQwLuGI9Y1uziKuJE1MjoUMPy6PC/yC45S
LIt+FYQx/3vqbxvXsH4+DuVOn7D96XN75oazfkm/pXNLAHneLNyOHL3oSBR7
fAr43qgs++yprH9SarJ0KeCOA9UTLBxjS/Z1x2WA84J16CvkaKAwz8Uugs3j
o/WeZseRSVK0eYRxl3J7hcGa8WntT6ZIwKCoNvVMs4gGA8udHkcB1mpD7gUM
iOhl8+mEzuWARveMWpunjBW1V4wrAH+9Vpy087+Mn/004eeVgP+8fGvdd90i
epV9a4N+FcvL4RbXnA4RvRbcqauOZs/vz50H9xkf64AfVwPqzhzPC2tnPPvh
2rIYlv/Ivz/wvyuiN1df1BSvATxnr1l63ygic/jbsfmxTI9i0p8z33GHrUKl
ALwas3ZQ/o6TBFXblYAXM9KbHjB+a3EetekzVq9t+YMwVm+okF+tXAs4afHH
XRtYvyHJjNNR6wD/kh2U6cX0DJ32tgmNA/zOKVFdw/QOBwauCFoPWCCoFD5l
81iaF//ovQEwuFox4z6b16JYZpkeD3jkkUWYy/ywPFsdIf0c8CFMmfMf5tdI
9vpTjhsBD7enjzIzP63GJ5nHJrD8X7w6v8WGI6uy9PARxrKv3S+st+fIWp57
0rSJ+bOzILbOkSMbff7LR4mAfoccolskHL3XefSYcTPgtMbec+FzObLd8n1/
UxKgtHqc76VgxiNnFum3AOqtuRgTy8soacMzXTJgyaXA5+2JjCtvzy9LARwM
PSj9OpOj0UFtmuJtgE9yZ6c4F3A0Rvk4UJXK9Pbptc2VjPsGiranAXb353vY
1HM0VjX8R0I6YP+x81F8G0d2ZQ4Honaw9+VIj5+vjZjs5K49ITsBA1JXzvzQ
RUz2+sm+QZmAm0O9/AM+ENO4Tp/O6VmADstuxcWvZ7wFvaTZgNlus0a+VYkJ
RkK+dFSx82wR3fhTKyaBNFY+ksPy6cRrJrYzrozfY8oFfDHYuv/1KzGND9ra
9mg3oEdcsHqyi4QclHtUxr2A+R0F2jQl476C1qZ9gNOfV+ou7JXQBJVmqn4/
YM4+ue3Wf0hoYpnOoMsDvNkaZ7t3WEJOnQapqgBw6y7xrQ/OS6nq9x/68tSA
L53vB2U8ldLSe7n6okLAwh553BGhjPLveClPfQN46J7q5NplMprWOk5+5iA7
T+cfDCkpMrre0mupK2J6uTcC1xIZWf1Seux2MWB5juHEyU4ZHW3amtRWAhh4
oPlQ02ie/BtDArs0gFE16Cf05Km9wU3wpJR9H+sq0ioVPKVee/tv09+YX/m7
o++oeZpIxgrLt4DQnpzfoOfpzJWKrDFawFJK8G008fS4VinmjgLap/G0LcGN
EhXmVe8f/f//5X/qa+eg
           "]], 
          Line[CompressedData["
1:eJw1lXlUlFUYxhEYC+FeEXAEvm9mvkGUJWTYIh2M3jTEEBEURxE0BFckKEKO
SBIGJqQdFFQsDMzQ2CRUQESNl1UBWVQWOSowIYsJsSUMytLXH/1xzz3Pufe8
7/P+nnvOlQaEbtytrqamtptf/+2XQwqEX90lsHBz4e1rB0wwOfgbQ8UfBCKb
2ka67E3QJmhr/2elBLyPNYc1qaTYsNe2eD8S8KAJAkWZFN8N7N5ypJwAF9c8
fdtXilf875gdryAQaL8uSmuZFFfvODtxqpIAU10dUK4mxWgf15SMagJRFuhz
PY9DZgu3N+8egb/mtu06F89hsfekY/F9ApudYPTDXRyObchpraslUFAV4LuT
4/DU+rgrLXUETmyaM5KlxqH1uu0RnQ8IOCaucPu5UoL71swXjjUQ6CLHpks3
SvCwSl1X1UhApd199FOxBE9mj2tNNxFI2F3fMPRKjPm0Y3ruYwK3MqusbH4Q
Yzk+nNBuJuBift8ozV+MzWFVI7otBOzmfGvc9L4YVa25PcZtBBJn9EPlPSKc
l3CxU/KEwIIBK9mmUhGyTmfaTdsJ7AnJTx3+SYSQHlVv/ZRAp9NUxncKEW70
Cr1n/4xA85Mc832OItylEVi2/DmBm03us+mLRJiw161wVScBgzzLhYPPWbxg
5Py7axeBdzI7HEbKWcyrs81yVxI47+O7wSKLxUcyo58V3QQa88tijCJZfKHU
SfF9weepONxeGcDieLLaaf8eArrGZhe/X8+isaovLqiPQE3iiVLPpSxaZT+N
Du0n4NcWlO9qwKKzX+Oh8JcE6tzTHdZosOhJK8Ii/yJQ3H0xfO0YgwFYFBz9
ioBN71S/2wsGw8Oy98QOEJjjfFzh1srgd6Zp/vGDBD6vGKxdXcPg+dbT2374
m8Bg1uUfHe4ymB1/zDtpiK/PWvkYX2fwjjzSI2WYgOdkctfobww2DASvvTDC
n2/zdbmTxmBXmv+qX0YJxPjFtYefY3DU03vllTECpsJBCyaRQU2NtY45/xAo
2tc9dTWeQWGhk03+a75/0YinVSyD5ntlloXjBD5l/vQ9G82g3GixackEgZPW
4wn9hxl0rxOKS1U8T/Q6suQQgzuOzDOsnCTwZWgKcY9g8AvZzIKaNwRCPYpc
/Q4y+K1yRLvhLYE7H/Z/ruD1meQeweMpnv9A14Scv3/FpX22bZrAXeWy5Hl8
veKJB5PPZggMOd9fXM33q8vCMeUsgdmA9soQ3k+Hb8FgrxqF3S9u1Ah4v8Mk
s+/VHAq3WtRLT/LzqGOqclidwmS+bbCAn9cgLPHpaw0Kf5bNb/mS57HUNLbl
jSaFkweuOzXzvJa3RjTOCiicfv8nE1kmg27xQTWa71A4aynZcIzn7SffUaH1
LoX55RYP2vk8Qga87lItCku9nAdltQzGpLnc1J9HobRd6XWijcEkzxXXDLUp
rNLwfznUw2CG+rIckQ4FPcnb8Z2vGSwq4C6bEN6P9ylhr4DF+3sM0s0ohV8j
b398dBGLA7Vvk2x1KbwsuX1ez5nFzmYZXbKAwlhtyaNLXvz77QhMMNSjEG1e
GS7fw2LxaN03s/oUrs5kx6cksZgzNftm1IAC0T30cH82i2lzHSJ6F1IwLPvx
o+0VLMYaXwiuX0ShyudGTLWKxQjTpj40pHBvXYzd+oUi3GetGVhgROGRe1SH
0F6EHquCfVIZCgXWNjoXwkRoHLRyzX4JhZKqmeRb6mIk4V+U+XEUemV6vemW
YlSLzljpKaVwSbX6kp23GHtO69h/sJiC/Jp8V2auGJ+kQp6lKQWh0E6n8KkY
ay+HW4iXUPitNqWiTEeC+beeSQRmFFwEYjOXgxL8tUI3VcVr502WFhO5EjxX
/4lwwJzC2rq4ZK5Pgl8rc3UeW1JIyqjyKrHlMPRV1/Hq9yhwpKPi7UYOA14b
aJRYURg2+aDx4UEOXbWOTF605vMqGlbcQA7l+tfCz8gotEjqPTRfcmgl6hk6
bkNBaj93RYS+FCVmRgeibClomyiVy0GKerbre0PsKCi02uxiQ6UocDq6M8Ce
gkNNxNUzv0hR9Unhs80OFHJXb/O42SrFjq2ixysdKfh9/6Y4dZ0J4qGjeYW8
/v//+BffoNvW
           "]], 
          Line[CompressedData["
1:eJxFVH001ncUl8lR7Vys463f73nT5iXLo1YHY+smlohVREWR10g9lZBHWJ7y
qISHeS+liFY8oVBWrkjCrBeZ1azmLCt6VUPNbN/9tT++53vuOffc+/nc+/lc
SZBsTaimhoZGIHv//YdW7rNI9AI0WHuxqWarKQm15hivWgsYd3jK0u6NhKoT
BLrrfAAv+zjEvbsooS/eiLUDfQFPeyuyj+2VkP+g+VvZesATj90/n5wtoWfr
rUbiNgBudtZVz/5dTHtvWw8m+wGu1xydbKkXUzEtvpW5kdUTbIz6MFhM8+zs
b+RvApQ6VQk8HcV0We149XgA4Lw+3xKZkZjulyw7p94M+CrP56PychFFGi4/
1RAEKJE/brwUKqJ3R9yKmoMBDz7hm9QWIjJOXJ32YyhgN/4xfLReSJVvvZN/
CgNsqgvYtXKfkGyj1sU+DAc8a+Rg7OEpJB+/gJCXEYBhK/Q+7X0hoKE7QX7j
kYCmU9M7La8JKMYtbM0/WwFXl0WHbM8X0Lf221B3O2D50R+5PcsF9HHNDlsj
GWCWTcTAHFMB1VnsthbtAHxoyxWFT/F0xyiBl+5i+BI/29jRxFNQZtJs22jA
IKmqtvUoT6PaKTOX7AZ87t8dbZvMk/5Y2oRnLOCZgrqyQFeeTmxLf+kTB3g3
J9dKS8qTzePMoU17AP1idttMGvJE/jkDYfGAbi8qgpdq8LSqN693uxywL8Zr
xg/DHD1yL+qKTWB8rvS/LOjjSNZ67FrSXsA5f64IP97KUUZt2fmMJMZfoCxb
XsqRcF5lRV4yYHLY69WPVBxVlZ4tKfkG0Eb13KtUwZGjiTr39D7AAyZzRcpY
jrqzatOrUwDfbD+VmhHJkb9OvaJeAXh/Kdd4IYCjkeRL8qv7mR6UCXbjazmS
j3+/s/0A49Op/5uXB0czZbSlJxUw/ZjOQIcLR0VDrQF9SjY/PbcK7yUcWW66
4fNrGsNn1qwzZs9R471Oj6GDgHt0nxieW8yRq0eP84tDgOMvbi6MXchRf9tt
h7HDgDNKpDreNhxtcby3cCqd6afB4YiLlKOJun5L7QzW/7mbpjuLlVa/iCET
sNXPbDSE5U+8FxVqZbH59OxXhrF6WzqD9f9icZZ5adcG1q+/sOLgaxXgcHvM
oBPD4xoxMu1JNqCh+VYr8ZcMn51U/msOoMtgsdPbZQy/TvRo77eAomAfzRY3
xu+n+siuXMCJsIf709Yw/hXvB1vyAM114s08/Nh8Yr/0a8wHnH2mVqkfytGw
S8rd6gLARze1s/plHG0waHcvLwQsK+jeUZ7AUdfvM9qKiwAj/lBUJqSx/Vzw
cMwuBjxiqdAOyOPonEJ1Ie0o4KoFemqvco7STU3KY0oAUwO3LFa0czT52l8Q
dRyQJKPSjn6OtrWcyA06AbhR5Xt54TOOPAMtUr8+CZi5lcJVTG9XpVFTLqcA
72m8XZwznyfrf9SxjmVML0+dJ++58KRbYhtueZr5K0J/ZImcp2+2JTwUVbD9
patk8Xk8vXJs9jWsZP7XOtdsfIGnWw++cv3gO8BdWk79F9/whGcP0TsW73mg
jOo2EFCNvMfu1VlA3XjPTLm9gLJNfCwHqlj/3J1j9w8ISPNpYendaqbPv0fs
1dUCim4cMOlUA/paWa8O+FlA3r6hMxtqAFO6NFSVi4TUZnYmpaqW+c87IX5n
qJAWjT17f6qO3a+bxjaxBUIyyN09knWR+dVWOlo1XUSpIY3BynpAOFMYYoYi
Gvts8kFiA9PbYbl3WKKI+u4ouiMvAS7S0ZPJNcT01ckbzpsvA7r+GZLfN1dM
DTtnXfFtAuxof2o4bYWYCvRyqpyvAJ43nRXkVSgmnUd9nzhcBeztOP7h7TYx
xavnlCxoBtTPt73eOSqm4aRNhhYEOF//tlHiXAlt8DyZIWxh/DfPD7X2lVCn
YEjb4BpgwKHz4gUZEvr8uWXyrFbApbljTUMdEuLSa2QTbUxP04/1eLmbEp8d
cyv0+v/3/l9/Ca6c
           "]], 
          Line[CompressedData["
1:eJw9lGs0lXkYxaWkkveJkpz/e25yKRmhUkfiQZLQnE6Yck2lmyylGyWjCyU0
VhQl1Ur3m24SNXpKaolZZqhEJCQqScid5syX+bDXXr9ve+2115auDFUEqaqo
qPgq9Z+LGtxcQ2s51PHMfnArWJ/2e1rWJSh58L5HRPRKfVpfmbQv6j2HV3Sc
tH/w+rTY75vhpjoOr5p21NpWS0kv6NqGpQ0cFsq9s/XXSmmoeYym0wcOb+Tt
aXtnIaUPG9dnWTVy+H2WlfTqTwnd2GrUqdfEYVqovrFPpoSSe/Yf02jmsLNy
KOtFuITCIxvmDCq54ss1d3+5hBz2n9n9/jOHR+OPWinUJGQ86qe47AuH1Tvk
B6ufimlsgt+TghYOo7S8pS57xfQ6WaB+sZXDnnMZz3rVxPRAN+Jy2jdlHtbq
1VQsojPpFa6H2jj86hFq5JMiouDMlKSQdg75yOldClMRyY07LAM6OMzdaqyT
0S8kq6tLXsk7OWzTKxjZWyIklTucYGYXh1lm3bsTtgmp0SrkoWE3h1XHGvLS
3YT0Iq/YX7eHwwJhU2WwoZBSnhzM7OvlcJlJbAtXzVPEgianlj4OxVs8tApz
efJ/4dRc08+h/KSZg+pxnqaUqf7yeJDD3XedjzT48KTpFVh6e4jD5YGpFGbH
U3vlo83nfnL4fKdhl78BT3/WRd47MAwwfl9ptmk7o7NBb5dFqAIW8XzHUBWj
g59k/RuGAz7669EBKGQUEpKW4TsC8PXObvNlNxkpvnfZLVYD/OKnalJ+ktHs
bZ71diMBLQpiDXYdYsT33tlvoQ64MSnf3jWC0UeVzUUTRgPKNveGKbwZ7fDU
eyweAyi3NXQWuzIadeXxfRMNQGH0PEuHeYxODK2/OWss4KQTKMsxZzRtqfYl
1AS8Mnl19U5DRg8v5p125QD9o+21DzFGiwdWpnoB4JGSW4712oxq5Rp/BI4D
9LFwX7hHg9Gm83diN2oBWt3dtypIjZFqn0/UDm3ANeucHRJVGCUvHrF973jA
giT73u4BARlkXgtJnAB4pjhx+Pk+Ad3r9ghK0wGsf91tn9IrIGe3Qd/MiYDz
a3L7CpX85sx5jxu6gOvS8iqt+wW04Ye7W+4kJX92/d4xKKB+ly7Hp3qAHZ+D
H7QPY5Rw6tTcUgFgzvN4JlNnJOpYMKOKAba61K0o0mSU5fzNpJEHvOXr4nJB
hxGeTNVvEwLGpRaMKBcxKmuzE/SLAB1OJcmWTmW0yqlZa6QEMMLo56hpsxh1
Hk8arSUFXH79x4QAB0axrXOG8fqAdutdYjvljHQd63qMJgPOrvkx/vsKRpdS
49osDACNclw1fMIYWbdYNNsYAq4MtFgui2FUjFW1zkaAthopKcnHGfke3Vuh
MFb2O2g6JiyLUesnk1K/KYC+A0+Lap4xGpe8K3+LCeCWmO6kmD7lvpom34ua
Bli4OV/3zUSeZtiUXI8zBfwaGACNM3nyauQzTpsBhloXW63dzlOTrDDlynTA
2pdtEweU+w4/HJKQbQ5YVZSnEf+Ip/TZ+buKLQHLnnjVNY0TkmnCmi2vZwDO
1Gr5Vm8jpPz3XHDdTGV/efH1lsFCeh8X4N1tBVgal7NmQamQwt6pK1TnAG71
/ChwUxPR8Bk3XTRlgCV1tSXTbEVkVK0imzwX8J8Yv54puSLKMb9sbmYDaG1w
6ber/SJaGLNkimweYM/W343K7cUUbHZW91c7wPBnVD21SkwDexeBNwKmRx7S
i5ooocMV7SOD7AEvur+yDXCQ0M1ox66djoDc8CXm4WeVf/Xqy9eY+YCqb88t
xQoJlU9NaUxyAtyT4V5+HqS0OsqmJn0BYKwCs3XcpNRV9uHlBWfAyIoH6uMT
pXTAOLHk1kLA0YrZ1vPKpTQpctbThy6Af4999nWZWJ8SWznX24vg/7/+F/bF
jgU=
           "]]}, "Charting`Private`Tag#1"]}}, {}}, <|
     "HighlightElements" -> <|
       "Label" -> {"XYLabel"}, "Ball" -> {"InterpolatedBall"}|>, 
      "LayoutOptions" -> <|
       "PanelPlotLayout" -> <||>, 
        "PlotRange" -> {{-0.6931471805599453, 
         3.9173186080891815`}, {-9.210340371976182, 0.}}, 
        "Frame" -> {{True, True}, {True, True}}, 
        "AxesOrigin" -> {-0.6931471805599437, -9.21034037197616}, 
        "ImageSize" -> {450, 450/GoldenRatio}, "Axes" -> {False, False}, 
        "LabelStyle" -> {FontSize -> 12, FontWeight -> Bold}, "AspectRatio" -> 
        GoldenRatio^(-1), "DefaultStyle" -> {
          Directive[
           Opacity[1.], 
           RGBColor[0.368417, 0.506779, 0.709798], 
           AbsoluteThickness[2], 
           Thickness[0.004]]}, 
        "HighlightLabelingFunctions" -> <|"CoordinatesToolOptions" -> ({
            Exp[
             Part[#, 1]], 
            Exp[
             Part[#, 2]]}& ), 
          "ScalingFunctions" -> {{Log, Exp}, {Log, Exp}}|>, 
        "Primitives" -> {}, "GCFlag" -> False|>, 
      "Meta" -> <|
       "DefaultHighlight" -> {"Dynamic", None}, "Index" -> {}, "Function" -> 
        Plot, "GroupHighlight" -> False|>|>, "DynamicHighlight"]], 
   InterpretationBox[{
     TagBox[{{{}, {}, 
        TagBox[
         {RGBColor[1, 0.5, 0], AbsoluteThickness[2], Opacity[1.], 
          LineBox[CompressedData["
1:eJwVlXc41e8bx8+hYSUrhMxzjhQRKUUeJElG5EtIg7JVyqoo2WVvGsieRZLd
/UERRcjIyh7Ze5yD8zu/v57rdV33dY/3PR4Ri3sGd+hwOJwhHof7/8vTmptT
aE+HWRsnvGOOEEEeFUx+DdZ02A2V7Oc/X4ug4XTbG0OWdBiVLu1CUIYIev9Y
nIv9Gh2WalR/kK5SBGkQUj3va9NhVa2oo3VcBLm6vbosLUWHcaSyJg4qiqL2
Qy/W8ubw2OQLf73hYVF0hmGy5esUHmt6UTRNnBVFyUsauX3jeCzImcXFcl0U
OdTvuskygMcoj9JKfzCLIXonrwb7X3isXEn/l/YJMST71e3NkQI8JpoCF+d8
xFC4nZValhMe424uq/USIKCtU+e37B3xmHGGSLoriYBsdhM+S9viMb9M+tHr
MgSkkjwkUXITj73Q+Oy0W52AFjqusdfp0TiqwDbVjoD0VK8MjkjhMSumKt2x
TwRUzir7KlMCj+lXEV4MVhEQqY/N0J6IxxxGN7Ib6ghox7W5fkkAj+UXSFvd
/kNA7/MufsCz4LEU/12sRWQCYuVVeSo0hcOsei29HBSJ6PGYoMLIGA678NMG
EzpHROMftxczhnDYZuCbdxVaRPRFp+LOsW4cFpPL3ZVrQkSOPid1zn7HYW5+
W98sXYnoz+UDe/FfcZhTWESTvicRqQuuYF8Bh1VNP/cg+hKRQFnhCe0SHJaQ
Oq3iEUFEP+ckBcwycFg1kaTcl0NECpXMnYIpOEw5tf7WTAERpb2YCht+i8Nm
eNaW/n4mIg9CFr1dDA5LsWbNt60hIklTsWl3Xxy2LebvwPiHiOLF6dKVvHDY
1MzVBeF+Itq1Ongd54HDOD8dtuQZJqK+sMS2gIc4rPv5mkrSNBEFfTtYHmuB
w4gN+MZ92zR/SUa6KddxGKP88cGfOBJqdo8azjfFYXtF2fvtd5EQm+Q+5m8G
OAz/+drcBWYSKtytldSiS7NvFJP1ZSUhgwF/uT4tHLahoFuRyE5C0ZG4a8tq
OMw8uH/RgYeE5B3OLuwo4zD7K+11Qnwk1Hn+sS+TIg5Tf6Uj80GAhNyESni5
T9H00Y8CPiES4t1czhORw2EMMlO7LERIqKxNRlVKGof9WIwI8xUjIdM8xw6F
ozgsmrdm9jmRhCh+Obbq4rR4QZl5JuIk9ObGxLaeGA4jrVlcZZYgobOnCZFm
QjissWG3R+wREvrLcYtkzY/DPlPC35GPktCzmbflD3hwGOa3qH9KioSE63p0
n3LisOYxKpf2MRKqTuIZebGfZu/5xElBmoQsHhm6xTDjsBFZplkKjXddiWB+
txeHHWSVZ4mVIaF0yeakPHocJqtoZbDnOAkFs3Db3KdS4ZfNuKo2jZshLDxg
nQpMDL1m1jRme8hYljhPBYVgNWFjGhuQfIaKJ6jgr7W8j5/G0d1bjE0DVMju
jk/5SPPfGewqO9pFhdjWAtNDNOZVWTCl/KLCodzAQlNaPmbLtj4c36kQlaQo
YkfLPzFjJFcCo8KD7x9EL9HqGzQxb1cppQKeGim1TatfdF/XlnEBFYYqTEqf
0fS5jV0m3suiQgm3okLbYRLKeNio459MhYr0YyIrJBKaJKm7vo2ngn7Vv7FR
Agkd6alK/BROhRe/+tdTRUnIIeRU/Y9AKjQGydXLCJPQe5XC+WEvKpwTbKx5
eYiEFpaP8JLdqeC+/8TVQto8yGamqbA7UeG3ZdFyKm1eXEwFbQ/bUmHfawWc
BRcJle6Lj0C3qPB13nxiio2EyBh7uZEJFXpjrdiV95HQU/HdzH4XqSDKZvld
ZTcJYT1P5d6oUqHGjklonjbPdKEbZkWnqeA9sXrpzhYR+a9M5w1JUMFxJz8v
Y4mIvmfe6dgQoekpQE68P0tETGYD2/v5qBBN7zNKnSCisOo2XWUmKug+dem0
7yOiNmdtt//oqLBzrVH+QicRcR2uS3Ig78DyhqTu2C/aPoaWLbya2oF1xliq
FW1fk82SI9cbd0CyXdLKMY12L5jVHp6s3YHKAFdOlzdExFY5csWlYge0Sefi
laKJ6JmA+IHl3B2wt49xZfAhouv9+XFzwTsQL+j0n5c5EcWG6LlL+e2A9KJN
/MMrRNR8dvGqg+cO4DJnxEUuEtHZxBN8U447EPy66mKWHO3+3Kh4M6a7A+zH
DjEb7CYiw/3mnoQLO3CXbVmafpOAgmHH3BLtgLvBp0KbGQKiCKkJDUnvACmw
75NOGwH1DH5/18dGi6cRWmr7ioDiLTozfrdtQ82c2IIcPwG1cLgHcPzYhpaf
KTGNjATEUHvQRr92G96Utt1j2BBDbmLmEr+KtqHDgVXB9bcYMhodyW2M3gZP
XqFRnL8YCo32C2YM2QZcoj9DqZMYqlMXd9T0o/kXduTbby6G5NPtjtW5bANZ
UeFsgqwY4rJaLKg22gaHoZ5Aum5RpM0dFYHT2wbVrtvHE6tFkW/diQfowjZk
chjvtGaLomWSu1zVqW3IignY2HYXRW0TO8WlvNswLpcQr8UhisJsWSo+9GyB
auym63dpEdQ2kG+q0bYFuzvzXv1iFUHcRnrkvoYt6Gt7S9ScFUaJapGnmcq2
oMT3tn9AljB6z89bejtuC2TPUs4f4BVGSxFlxpTQLRjLNuOnjAqhkwxm6xH+
WyD+Vo03Nl4IVa28PQkuW7B8RTNFcEsQ/WwSKz5ouAXP6lR0hT4dQmzq3wwL
Lm1BZZ/m78nrh5BhudWKxrktyBEtibRgOIR6M7LlnGW3wHt/wwETYwE09Uz6
YzPbFtxyqKldGOVDDLKKH3yaKCAb116aVsGDtLP6dPm+UeBe6TPuej0eFC74
dK6gkgIJFW2XbgxzIx7maqm/uRToYPByH6LjRqRRjTyFlxToK3F+XCnDhdRj
DbJnNSiwX2if11ElNhTIsqLpq0yBeUsP/qf2+9FP75hJvpMUMK/9rshkxoqu
3PsjrkmkgMXcSxkpaRZkoXk9I4WeAvz7yMOvcvYiL7JtqjFGhlnZ+k3HHxTl
Yy/q1z1LacyvzDp/a1O5j4eonVZAhoI9sar8i2vKCvKDKwvJZAhJFN1zfHNR
efGekcbL52RobpzKKC37q2wxpvavUo0MCwLe+39/nfnC5px8duQMGfjieyMf
X1z88oVuJ4JRjgz2XXLG+NMrX/iEy84YiZHhT6ZyeNVx8pc2U+ngeXoyhM2d
kWTRoIdzLfzSot82oWy3i13AWTZYuv7IR7NqE2786g715GeH5NnOrrvFm9BX
jL87QmGHLaZIr4r0TdiSabnP9ZUTPp1naDP034S9WGRS1gMeIFSsOAdc2IQn
awx3snWEYE9GU/lMwwYoIyHtfVGHASMfabar3gDSuY1rs4oS8FgvcGiydAMk
dylC4bgEzG2oMYxlbkD319LCTdWj0HWp9L9+vw0IP7YoysB2DLIWUxaaVDfg
EOXM+cN7ZcFCA7dL+/QGfDTZw99lLwsCr815GmU2YIguZTWxVRbC1XmV64Q2
IGl6SdY3WQ4exYUEfdlehyQ5Wfv5S/Kgddad9KFsHbJC7KIKexVgV2THaanC
dXgbWmZz6spp+DIuq5ObtQ5L1PYpup+nQTZ89mFm3DpU9e/Zca0+A/wjFtVJ
LutAiNc/IFGpBDOBOtfCj6+DbviVD5WPVCC0XTTSKXsN8oUNsWKV86BMyjLn
ebcGXRe1Rx5Fnoc5NymJqvg1EE+a3M02dh50+BUwhsA1cKsybigL1gAWC525
JKs1iBlyzlIYvwAv5t20msVo/ETj2ZtaLVBQ3T7gzL8Ga7YGBDuxSzAZ6T10
kHMNeik33kv4XgLNkyHud+jWwOBRwa4ATW3Y45mSsTW4Cn6zPl/X+3TAl6mJ
7mjiKky+ja41fH0ZTlwzaG6JWYUFHs3zl39fhtH8rgTXkFXgaapZ7WTWh3P6
wzI1Hqvwtyev4eVTfaCLX79uYrYK3q1vhD7YGcAzomhFAO8qZKbee8J0wxAe
q7g9HI1cgV73KeN31VchOqd0+WDQCngdNzJ1ZTCB91zkh3o+K/Dy0YD8tJ4J
DE96OJc/XIHbWfSZZYMmoBXh7RJuuAJLqewXWZnMgG84xE2JewXQPeblbx7m
cEL717oT6wo00pOcTjebg+5nNvfMPSsw1yNeYiF8HbxfRrlzrC+DG/MZt766
6zAlm/BosmsZsAeXFC6x3oRyn7Qn0QnLcDfaJeus6y1onx2jNEQsQxH+XBIu
/RbMGYt7UF8sQ77PwsCR9lsgKpnjYfd4GRhtakNL5SzgZfsHTxWzZQj5Fy3Z
sm4BpsSKZzMCy2Ds2HbyY/RtoNS1+qgnL0GdDFttrrgNiK5z1LbGLYFcxAn+
C3Y2oCluSHcjbAlq609xPsu3geiATq9HT5dAYT5Co1HeFiQ1ez3fX1uCAcpx
rhUdO7jWMOrGe3AJVMsD3re+dQDvTWJJOtsSvK0uKfk75QBZEtZrsgxL0DRh
oJ6k4AgrL/4566wvQupCC7NqpyMEa805eXcsQqB10S45vntQ+WPdfiZiEcgU
l6cCI/dhmKKQ++jFIix7FLxL3O8EDJKPp/Y8X4QQu2thAUpOYBi8ZSNyfxHu
edZrRsQ5wYw23spIdxGaCIfZ3xo8gEPNTDcxpkUovzqJt+x/CE9bDhlG+yxA
xvttazdtN2A9yK9Z+GQBkt+dtCz2cYOkW7xKzQ8XoLWY7blNhRtgSxwEhtsL
MA2HW45LugP+AMPKE/UF+M/+bbMd5yPwNVmKsty9APouRbXam49BQn1gP54y
DyQ7liJdhSeg1dG9fmZ6HtJiu891uD2BoPXm+vc/5kEqpNvOeeMJsCqVWccG
z0MLJ7cYL84TuL6FZN5hnYcZB7W74xLPQN4oMCxpZw5MSu7d/+j0DIwmvN26
5+ZA7USlF1f5M4hjdL+g82sOTh2oL9EjeQGfrsXEifA5aIy+WuVe6QXCXSfF
d3HMgWCnXELj+nOQ/DeQkXJgFt5aTvSMvfcFBecj1KN7ZqFE6U6Ta58vqFOd
jYvXZmDOUKvRkskPrh1gYvjeNQNHVHtTDK39IEj1hO1swgwc+NZxOZ3oD1MJ
gUcVBGcg1+dXQ8qnAFgj/PapZp0BL089u4uTAUBXcKhPizoNC2wa6cYCgcBX
9zHYfHAapHzpt/L9AuHiUt+sd8o01DbqLxmbv4AsreMFTaRpsO9l+3hFJAg+
dTxhMOaZhoe6Dj1tZkGA3ay7Obh3Gk4dZfOpiw2CP65m7MuTU+AT7YyxsgbD
3lS/B7y5U8B58IqUIl0IWFG6T1hKT8FAlN/PRnwYEPO8yzZO/QOitM5N8Y8R
oFn7M+y4+D/4J8SzVdMTAQ493FZ23P+AkZTGVkwfCZ8Ycjn6VibBIPydUZJR
JKjf+W0PhZMwlXrZIwkXBbcFCYL+Rydhd6qow/SdaAiUv0v75CYhWN5zn1p0
NORplzauM05CXunr5+SaaFh5rO1mOzkBFapSY1EiMeDb5dyinT4B0fExG54j
MZAW/s2bU2gCnMbGc/4+joPvmftNtFknQCL4esyHD3Ew88VE2m97HBZXEXlu
NA5OzM72rvWOQ+71cyGVl+Ph60Vu+Z74cSg4Vv42RyoBRuisJ5I5xiEtRlor
ZvsViLowaB/bMwYq17mkGbcSga+qMch/bRT2pUqINykmAefukB9/x0dBZYee
kdkjCXbFsF8Kqx+FjMK3f9e3k2DiE5/WQuAoDLf6fez0SYa8FUnNj8yjQBVc
UUpLeAcnnfXVT7KPgC35u3zNRiocq+T0DcWPwB3PT/0CImkgvquzdnxxmNbv
jM2ai2nAG216Lq5tGN40FgQsv04DSpGl2kbUMOQeKFpbPpcO2LKLSjn3MOCc
m1hHUzLg4sNXSsoCQ2BNdrWVTc4G0wvXyOeZh0BIUfW7elc22PELluqQB6Fa
TmCkljUHgmvfyZn/GYQLU1/PMD/LgWbO7CMe0YPwOlhK7PftXDD8VMJbzjII
5o6bSgvn86GBbTnPZ30A3MS69hz2zYepUtfDUR0D8KDULutPTT5IMT4V+hgx
AHu7feIyVd/Dx+zgfQuMA+C++Pc/jvMfoGoq+589uR+Ek3Z/nSgsgL+RUnee
/OkHqXU5W3J7AeAUCwdffu6H1feXl/U2CkAtqLQr+0E/1Eg8s/iGCuH70fpv
E1N9cPUJp9tYayG0OYy+s+zthRLFF3Sm9EUwOSdoalbZDeFzTDJiicUw+FLt
M+PrbjjuKfEuvqEYukhWHKWPuiGhkJ392mox1F3Pb+Q61Q1i5gnZzTqfIb1Z
UbG58A+c5qxauEtXAhbvrwqoZnbB4zlx0Z3HpdDrGPmXFNkBkhZxyQ/yKqCN
8fOZjvsdEODytc57uAIa07tjffQ64IqwCmGetxLK+4X1Blk6QF3/6ZW//pUQ
r/MBEgLa4VTu3GEx6yowlPqZzOL5G4q3f/TnngZontltuWTdCk6HlXkWoqvh
3tTByAHNVhhu7jeZKaoGtkmp6p8SrXAl679F7t/VYDDyn1DmdAsMXVXsWGev
gc7u9F6zey3Q+9zLZjaiBspDgrJezjbDc5Nrwr9e1UKXKnOQDPMPmOLIPv6u
9RvwnpX7x9TUCCclu2W+rH0DUwWzC2OhjTDAM7nJKlAHf4/l0r/iaIS+p6Ih
2tZ1MM5/yYOerwG88TUEJVw9rKy+dOw8XA8jt3pq9yt9B44cpsseGrVgLnlc
LaKvkXafZDK46Gvh8VM/haMsP8AIb7yVBzXwZYg+Zq/SD3h1NTWrX6EGstub
iIFvfoDYXiU8OloNWF0MR/7Nn2D9vec2vfAXwE7YL2WuNkGOUrIEa1Ex/JJg
McrNboG5qJkOZclimCnQlq/51gKy0wre99I/QfP+kdtbQy1QkdDa0xJXBOc6
y8d7+Frh5xpdcJRHIaxy2WCqoa3Qc+tH3/HgHOBMeiCFPWkDiM77GXo7CsaX
7PAVTu1wh2U0T9kxAhYlCFEi4e3AzXCKr386FCx0iqoz37dD/jjX6zesAVCV
mL3NMdMOD8LUHt697AihUimH7th0QI6yFsEN3QSXjw7Wrt4d8D8MER07
           "]], LineBox[CompressedData["
1:eJwVlHk41Iv3xylm5jMzZiTr7AuSK8kWKXOQrCW50aLs5UaUUqncbqibJGmh
SylEqNA3ezEHuYi6VLJGsrXYWq4kuj+/P85znvPX+3We9zlvoW/opoAFMjIy
g/P1/z3b0lHzsMRb4muempxb2ya1tjBMqqjJkgTOnrJ/eaxDGua9w6E3tUJi
mX6i0G3ha2mD0M3HVPOh5L9fhicr9V5LeQP2EefvPpT4mgSXObm/lj4JMM61
rHwk2feoJLU197VUHEQjbvRWSXx9ZHtiNvVKP1R4DhZcqJZEeSTkROT1SVPq
qLf2vaiTRNSAHrGqXzrTtUv8ecszyV6utfMx40Hp+nil36zPtktukmROkoo+
SBust8p5bOmTfL7idTircFLKmxp1cR8ZkOylX2nIi/sqvaeSLs3uGpE08MkX
TjlNSw9WuLPZFR8lm12OJNgqzkpXbl36rWBsQuJryljlyZHB3f2HVxWPfpIs
Nfu75rPSAlxx6bfyDPpXSUli17o7ZnKYTPbUzxBNSYqbxtXebyFhoI/9wSLl
aYnWzz++12yh4Eozm5lXBjOSN5wRPYNYKu7/utKVvnRWMlDkr3guhY52B5al
uan9lBxtLqmazGFgfOnVK21qMvCptVPm3GFFXJaT/JiqJAtPcjZcno1fhM7t
1xfbCxfAPRP20OK/lZD/XdB0nrcQrCv4RP/UYrQ6fiuyV1UOaqqXH002UsG3
a5ZvNNWUh8WHvzt156hikSe7TawjD7ttJ46m5KviqWPkbYv05KGnxcjBs0gV
dcr7/EaN5EHpyb32Eakq7jW+cDjDRh5chgKd+O2qOK37KY3hJw8L3d2MlElq
qKD+YGw4XR6Ki9VtLXepodln07hkPgkk3v61iivUcaF+pkGnmATd71bPmpqp
47PfmK9YOiTAftJuX4k6BvSPCNIMSHBWz5rcuF4dL7ZcLbllRQL5jIzxV3vU
cSx/pv++HwnILywHZLPVMSOoyqz5NgnUPy28ICfUwJDbur0Kd0mwujIwZ1xH
A80HkqJdCklQZf6N/MZAA1u2hT57XkaCFfXE5w7QwDkHgX9nIwnYzdt7tHw0
cItOVMLwRxK8VPG+AZkaqDBkOyxjQAYH17xBE30W7hSlFegbk2HoyK0FiitZ
mO81dcTTjAy5zyJiv0pYuLErm1YGZDii99P7tSsLL/5DXhHqSobB80cdDQ+x
ULWi8djrMDKUqcTr06tZyE9Yv6iimAzKUZ6WT7zZuK85q2uknAwNj6T6dkFs
ROJnpkoVGbR9e5tfhrPRNybfdP/fZKhTqTIQx7HxVgTTU6edDGJ6e+vlEjbq
+LdmJ02Toaaq9d/Fizi4wnzz6gMWFNhCuarr1M5B5z0uv2yVUGCPjRelYICD
gakOLIkNBVwuCyKWTXIwbW7NNNWJAn0BVhuOE1yk12gXZWyjgP/u635ha7j4
znH6l+cRFPA1zDjmfoeLcsc/s8oiKbDXrJtxv5yL/HujRNpJCpw3Kby2ooGL
7sz+kd9iKXCj/PyhnCEu1r5ozJT9iwIG3fu7Y0U8TPNMZa8oo4DlF31CO4uH
FfFXqGqPKFCatObfwBIetlUlfJ+VUqDenB88XM9DujCmvaGeAk19mXZXP/Iw
Yij4knc7BRo0/buYpny8rLo7al03Bb4t4VXvdOBjoZ3Pfr0+CuxIHNj03ZOP
w7mbXaaHKZDwNnUV5xQffw2xpF2YokDWcMl0cCcf990wmwmfoYDFGHVt8AQf
41oM32//SYEJVvjZdwsEWGO4pH4JiQDN+ovUcQ0BLv/GjJaqELCk4vf9VY4C
dNShhmVpEBBN6xYkeQhw11Y5nzguAQ7bXwUX+wvw2sNpSw8tAmpz7xKdJwRI
/aN/ZtyYgL/PHKhaUiFAwbPt1KXmBPBXiH9d0CRAE84rDb81BOgr0tR39AjQ
u+yJWbstAT8v/1NVLCPEcJKt/SJHAgqnXQzqFwvx7K9SD6cNBHh71hr8sUSI
xZMPDkndCfirh6HOdRXiE0v909+3EXB9mYYaf7cQ35zLuWLkRQDlvrK3/O9C
pC69XnR7NwG2pz8tepEvRMFhtcf9QQRYRR20H20Qokld4gv2PgISMmnZGwaF
6O1z+nPCkXne12sbo/kiPFQgs+DJcQJiQq3f3JeIMG7u6CK5kwT49raZD/iI
8KbTvwLLUwRc4lcbep0WYclfoQZHYgkomitWibwnwqaR95L/xRMw+WK9RW67
CN+Y+LuMJhJwxlQYGCwvxqno3p3aSQQcOn/7waGVYqQ93xLinULAi6IYs8IQ
MQoELyJT0ggYUDEqcLsrRtOQ9fEvMwj4uHP8B+uzGJ0e1V9j3Cag/+O2U+et
NdGban3X/g4B1an+Cmnpmnhoy6OHUQUEMKs8GkZUtDAu27Tp0QMCspNvXRm8
o4U3vxZ2TZXO+79jrrPthDaWWP/yweARAZU/XA3qxpZg84Ws73uQAOneJ821
u/Sxv5dPZD0mYF1cIsFsXIJTeinqfQ0EZN5QE+Xs00b6MWUdjacEfKm/oOSc
pYXCxvMr3VoJuPjBzTFHWQtN1Qi7+LZ5faW6HcG3NNE5INq9vpOA/1Jl6HX2
mujzYC5AtpeATSvLNbb/EOMh2SPhFm/n9wklW/mWifGcy+eY8GECsuhNrQGR
Yky/Hny54AMBvc7pD0vtxVjycTjz/TgB4qyOZk0NMTab+zwQfyFgosVlonFM
hP1/dtfs+EbAzl0vY2bqREjXbOlv/W/ez+2y2TInRCgMc/xEk6OCEuN0pYqX
CE3xscw6ChUUyifNllqJ0MeznF+hSIX0M933g6jz95FntPyrMhXGJban4JMQ
z03fs9TXoIJckecCz04hllzO2JEhpIJHpeK5T3eF2PyWs7dHiwobZ/M3rLoq
xH6D5OOqulS4kpr7ISBGiPSncalnDakQuudonMBLiD7y4Z1hNlR4W6bAS+cI
0doukRFgR4VNog9NQQwhimLv2Xg4UUE2WlmQPf8/b+nD9yzcqNDvV2HqOixA
X2WPKDk/Kpgc4FlPFAvQ2v1A6dSueV7rMF56ngBFVxNG3+2Z51v91u7aDQEO
sBvcn4ZRQTuE4uxzVoD+YvNfkqKocKkq2KDNV4BrAzZ7nzlNhcPZy/H3rQLU
vL3/ytGzVOh6TFX23CjAId28/3ZepEJp6GtunuV8XhiyXy7JmOeb1Lfx5Qow
0GrueHk1Fc4s0l45W8tH+2iN/92po8Jyq6XFziV81KkzGbneSIWOg0ZpHTl8
fG8f4hrVSoWTJtMlqef5uGdjn5ZTPxVKvCZXZ8znX5BX9bMeGRokXs9LjpTl
o3P664X/yNEgJfWQV9sUD/UGvptVU2jQKN2c5DbKw9FdhplZijTYHTqcJW3n
YXBI5uEQAQ34nTOeloU8DIk8JZABGrjc3Lx32W4evsT4iF4bGnwct9Uq28lD
c7mk54/saEAPms3zdOehXFx2TIQLDWSLy1Q+2fLwr6v17z7vpMGBgs2fzLV5
+PgBcX8okgbyyyMbP3zgou63RdTHJ2nQbXzAqGeAiwmrWH4Zp2gwR5DL3/Rw
cVu1ropXPA2+Jm6pF/7DxclnThEd12hw6eZx02NFXGR/iLdqekiDwUnjHKco
Lv6xLCklV0oDrZ2kIKfjXBzel/blz1oamDVZ9G09xMXCb/lZa5toMBa481v6
Hi6uk28hqrpoEKz0cbTDjYthAqXnhd9pEPeU3lGsw8UG9yTfpJV0yPrqZDrX
xUGdUl5PgwUdXL3/3Kv6ioN/qt3e/ENCh/HurNJVrRxc11Fq721Ph+stMJpZ
z8HarZ36ulvpENqb2va1iINVnpwflUfpkBlR2BqWyEFe5a2Dk7/TYS7GpVEv
noOR3GXjomg6rDYIl06c4eDq3jX9f8bRgW0Sa3rhDw6We3nVu16jA9zN3Wy2
j4NFvhmXhirneZJ15ZiuHFSu1VVQr6HDucTn6c7rOXhA/OC04990aHX+mJ/o
wEHDwdqIgmd00L6WXL3CmoMFAUNeEX10kLNjRtcbcTAvUEdPQVYBHERP3czU
OZgekv/YeK0CCFvbO4qG2Nhc0+HHt1cA4zeKuhNv2TilunAh1VkB1gwlqOu/
YaOj1MOqz00BzGnmGeVdbPzClK2K9VOA54s7rEgtbLS971baG6UAv9nFjgY/
ZOP7L9O5Z6oVwPrOhrHlV9iobC92OFCnADkzWh4fL7LR8tr6dzsaFaD6xL+W
eRfYeHFthrZRqwIUHbENMjzHRosrTpmv3yjAhPbDkKBoNsabpl0zlGEAY7OV
+GgYG1dE2CT0WDLAIUVdtXcTGwPnXBotbBjgQ7G593gjG9NOei5MtWPA04k1
2fkb2Eg9G35460YG7Fb6cvOcIxsHU257vfJhgIfy7NdQazZefUQzaIlhwPpt
08bPDNkoI/OypfYJA2Q0k/MrVdhoGvOGKv6HAbWe/rMLldm4lzK2NuoFA4aN
J945K7GxS5FUDj0MEEeOxQ4z2FgkNEuvHGNAc5qptxllns/m2v5SRSbErQ/W
2/SDhWn1OXdUVZiwadEgD7+zsM2peChcgwluIcf8DaZZaP3rs63GIibQT5e2
q/3LQk6AjPV9Iyb4+keOyE6wcNN7+nFFMybs0aj8cXKMhbF7NUpCVzNh6mis
ldwoC6fCDXX1bef1xqpcme9ZqDdj6R/vwIQbJyyUr46w0O93p7TR9UzYFx00
LRpmYcqCLR1Om+bnHftmCgZZ2HLaX+mOOxMK7h9UlQyw8P8A/HNeuQ==
           "]]},
         Annotation[#, "Charting`Private`Tag#1"]& ], {}}, {}},
      {"WolframDynamicHighlight", <|
       "Label" -> {"XYLabel"}, "Ball" -> {"InterpolatedBall"}|>}], 
     StyleBox[
      DynamicBox[(Charting`HighlightActionBox["DynamicHighlight", {}, 
        Slot["HighlightElements"], 
        Slot["LayoutOptions"], 
        Slot["Meta"], 
        Charting`HighlightActionFunction["DynamicHighlight", {{{{}, {}, 
            Annotation[{
              Directive[
               Opacity[1.], 
               AbsoluteThickness[2], 
               RGBColor[1, 0.5, 0]], 
              Line[CompressedData["
1:eJwVlXc41e8bx8+hYSUrhMxzjhQRKUUeJElG5EtIg7JVyqoo2WVvGsieRZLd
/UERRcjIyh7Ze5yD8zu/v57rdV33dY/3PR4Ri3sGd+hwOJwhHof7/8vTmptT
aE+HWRsnvGOOEEEeFUx+DdZ02A2V7Oc/X4ug4XTbG0OWdBiVLu1CUIYIev9Y
nIv9Gh2WalR/kK5SBGkQUj3va9NhVa2oo3VcBLm6vbosLUWHcaSyJg4qiqL2
Qy/W8ubw2OQLf73hYVF0hmGy5esUHmt6UTRNnBVFyUsauX3jeCzImcXFcl0U
OdTvuskygMcoj9JKfzCLIXonrwb7X3isXEn/l/YJMST71e3NkQI8JpoCF+d8
xFC4nZValhMe424uq/USIKCtU+e37B3xmHGGSLoriYBsdhM+S9viMb9M+tHr
MgSkkjwkUXITj73Q+Oy0W52AFjqusdfp0TiqwDbVjoD0VK8MjkjhMSumKt2x
TwRUzir7KlMCj+lXEV4MVhEQqY/N0J6IxxxGN7Ib6ghox7W5fkkAj+UXSFvd
/kNA7/MufsCz4LEU/12sRWQCYuVVeSo0hcOsei29HBSJ6PGYoMLIGA678NMG
EzpHROMftxczhnDYZuCbdxVaRPRFp+LOsW4cFpPL3ZVrQkSOPid1zn7HYW5+
W98sXYnoz+UDe/FfcZhTWESTvicRqQuuYF8Bh1VNP/cg+hKRQFnhCe0SHJaQ
Oq3iEUFEP+ckBcwycFg1kaTcl0NECpXMnYIpOEw5tf7WTAERpb2YCht+i8Nm
eNaW/n4mIg9CFr1dDA5LsWbNt60hIklTsWl3Xxy2LebvwPiHiOLF6dKVvHDY
1MzVBeF+Itq1Ongd54HDOD8dtuQZJqK+sMS2gIc4rPv5mkrSNBEFfTtYHmuB
w4gN+MZ92zR/SUa6KddxGKP88cGfOBJqdo8azjfFYXtF2fvtd5EQm+Q+5m8G
OAz/+drcBWYSKtytldSiS7NvFJP1ZSUhgwF/uT4tHLahoFuRyE5C0ZG4a8tq
OMw8uH/RgYeE5B3OLuwo4zD7K+11Qnwk1Hn+sS+TIg5Tf6Uj80GAhNyESni5
T9H00Y8CPiES4t1czhORw2EMMlO7LERIqKxNRlVKGof9WIwI8xUjIdM8xw6F
ozgsmrdm9jmRhCh+Obbq4rR4QZl5JuIk9ObGxLaeGA4jrVlcZZYgobOnCZFm
QjissWG3R+wREvrLcYtkzY/DPlPC35GPktCzmbflD3hwGOa3qH9KioSE63p0
n3LisOYxKpf2MRKqTuIZebGfZu/5xElBmoQsHhm6xTDjsBFZplkKjXddiWB+
txeHHWSVZ4mVIaF0yeakPHocJqtoZbDnOAkFs3Db3KdS4ZfNuKo2jZshLDxg
nQpMDL1m1jRme8hYljhPBYVgNWFjGhuQfIaKJ6jgr7W8j5/G0d1bjE0DVMju
jk/5SPPfGewqO9pFhdjWAtNDNOZVWTCl/KLCodzAQlNaPmbLtj4c36kQlaQo
YkfLPzFjJFcCo8KD7x9EL9HqGzQxb1cppQKeGim1TatfdF/XlnEBFYYqTEqf
0fS5jV0m3suiQgm3okLbYRLKeNio459MhYr0YyIrJBKaJKm7vo2ngn7Vv7FR
Agkd6alK/BROhRe/+tdTRUnIIeRU/Y9AKjQGydXLCJPQe5XC+WEvKpwTbKx5
eYiEFpaP8JLdqeC+/8TVQto8yGamqbA7UeG3ZdFyKm1eXEwFbQ/bUmHfawWc
BRcJle6Lj0C3qPB13nxiio2EyBh7uZEJFXpjrdiV95HQU/HdzH4XqSDKZvld
ZTcJYT1P5d6oUqHGjklonjbPdKEbZkWnqeA9sXrpzhYR+a9M5w1JUMFxJz8v
Y4mIvmfe6dgQoekpQE68P0tETGYD2/v5qBBN7zNKnSCisOo2XWUmKug+dem0
7yOiNmdtt//oqLBzrVH+QicRcR2uS3Ig78DyhqTu2C/aPoaWLbya2oF1xliq
FW1fk82SI9cbd0CyXdLKMY12L5jVHp6s3YHKAFdOlzdExFY5csWlYge0Sefi
laKJ6JmA+IHl3B2wt49xZfAhouv9+XFzwTsQL+j0n5c5EcWG6LlL+e2A9KJN
/MMrRNR8dvGqg+cO4DJnxEUuEtHZxBN8U447EPy66mKWHO3+3Kh4M6a7A+zH
DjEb7CYiw/3mnoQLO3CXbVmafpOAgmHH3BLtgLvBp0KbGQKiCKkJDUnvACmw
75NOGwH1DH5/18dGi6cRWmr7ioDiLTozfrdtQ82c2IIcPwG1cLgHcPzYhpaf
KTGNjATEUHvQRr92G96Utt1j2BBDbmLmEr+KtqHDgVXB9bcYMhodyW2M3gZP
XqFRnL8YCo32C2YM2QZcoj9DqZMYqlMXd9T0o/kXduTbby6G5NPtjtW5bANZ
UeFsgqwY4rJaLKg22gaHoZ5Aum5RpM0dFYHT2wbVrtvHE6tFkW/diQfowjZk
chjvtGaLomWSu1zVqW3IignY2HYXRW0TO8WlvNswLpcQr8UhisJsWSo+9GyB
auym63dpEdQ2kG+q0bYFuzvzXv1iFUHcRnrkvoYt6Gt7S9ScFUaJapGnmcq2
oMT3tn9AljB6z89bejtuC2TPUs4f4BVGSxFlxpTQLRjLNuOnjAqhkwxm6xH+
WyD+Vo03Nl4IVa28PQkuW7B8RTNFcEsQ/WwSKz5ouAXP6lR0hT4dQmzq3wwL
Lm1BZZ/m78nrh5BhudWKxrktyBEtibRgOIR6M7LlnGW3wHt/wwETYwE09Uz6
YzPbFtxyqKldGOVDDLKKH3yaKCAb116aVsGDtLP6dPm+UeBe6TPuej0eFC74
dK6gkgIJFW2XbgxzIx7maqm/uRToYPByH6LjRqRRjTyFlxToK3F+XCnDhdRj
DbJnNSiwX2if11ElNhTIsqLpq0yBeUsP/qf2+9FP75hJvpMUMK/9rshkxoqu
3PsjrkmkgMXcSxkpaRZkoXk9I4WeAvz7yMOvcvYiL7JtqjFGhlnZ+k3HHxTl
Yy/q1z1LacyvzDp/a1O5j4eonVZAhoI9sar8i2vKCvKDKwvJZAhJFN1zfHNR
efGekcbL52RobpzKKC37q2wxpvavUo0MCwLe+39/nfnC5px8duQMGfjieyMf
X1z88oVuJ4JRjgz2XXLG+NMrX/iEy84YiZHhT6ZyeNVx8pc2U+ngeXoyhM2d
kWTRoIdzLfzSot82oWy3i13AWTZYuv7IR7NqE2786g715GeH5NnOrrvFm9BX
jL87QmGHLaZIr4r0TdiSabnP9ZUTPp1naDP034S9WGRS1gMeIFSsOAdc2IQn
awx3snWEYE9GU/lMwwYoIyHtfVGHASMfabar3gDSuY1rs4oS8FgvcGiydAMk
dylC4bgEzG2oMYxlbkD319LCTdWj0HWp9L9+vw0IP7YoysB2DLIWUxaaVDfg
EOXM+cN7ZcFCA7dL+/QGfDTZw99lLwsCr815GmU2YIguZTWxVRbC1XmV64Q2
IGl6SdY3WQ4exYUEfdlehyQ5Wfv5S/Kgddad9KFsHbJC7KIKexVgV2THaanC
dXgbWmZz6spp+DIuq5ObtQ5L1PYpup+nQTZ89mFm3DpU9e/Zca0+A/wjFtVJ
LutAiNc/IFGpBDOBOtfCj6+DbviVD5WPVCC0XTTSKXsN8oUNsWKV86BMyjLn
ebcGXRe1Rx5Fnoc5NymJqvg1EE+a3M02dh50+BUwhsA1cKsybigL1gAWC525
JKs1iBlyzlIYvwAv5t20msVo/ETj2ZtaLVBQ3T7gzL8Ga7YGBDuxSzAZ6T10
kHMNeik33kv4XgLNkyHud+jWwOBRwa4ATW3Y45mSsTW4Cn6zPl/X+3TAl6mJ
7mjiKky+ja41fH0ZTlwzaG6JWYUFHs3zl39fhtH8rgTXkFXgaapZ7WTWh3P6
wzI1Hqvwtyev4eVTfaCLX79uYrYK3q1vhD7YGcAzomhFAO8qZKbee8J0wxAe
q7g9HI1cgV73KeN31VchOqd0+WDQCngdNzJ1ZTCB91zkh3o+K/Dy0YD8tJ4J
DE96OJc/XIHbWfSZZYMmoBXh7RJuuAJLqewXWZnMgG84xE2JewXQPeblbx7m
cEL717oT6wo00pOcTjebg+5nNvfMPSsw1yNeYiF8HbxfRrlzrC+DG/MZt766
6zAlm/BosmsZsAeXFC6x3oRyn7Qn0QnLcDfaJeus6y1onx2jNEQsQxH+XBIu
/RbMGYt7UF8sQ77PwsCR9lsgKpnjYfd4GRhtakNL5SzgZfsHTxWzZQj5Fy3Z
sm4BpsSKZzMCy2Ds2HbyY/RtoNS1+qgnL0GdDFttrrgNiK5z1LbGLYFcxAn+
C3Y2oCluSHcjbAlq609xPsu3geiATq9HT5dAYT5Co1HeFiQ1ez3fX1uCAcpx
rhUdO7jWMOrGe3AJVMsD3re+dQDvTWJJOtsSvK0uKfk75QBZEtZrsgxL0DRh
oJ6k4AgrL/4566wvQupCC7NqpyMEa805eXcsQqB10S45vntQ+WPdfiZiEcgU
l6cCI/dhmKKQ++jFIix7FLxL3O8EDJKPp/Y8X4QQu2thAUpOYBi8ZSNyfxHu
edZrRsQ5wYw23spIdxGaCIfZ3xo8gEPNTDcxpkUovzqJt+x/CE9bDhlG+yxA
xvttazdtN2A9yK9Z+GQBkt+dtCz2cYOkW7xKzQ8XoLWY7blNhRtgSxwEhtsL
MA2HW45LugP+AMPKE/UF+M/+bbMd5yPwNVmKsty9APouRbXam49BQn1gP54y
DyQ7liJdhSeg1dG9fmZ6HtJiu891uD2BoPXm+vc/5kEqpNvOeeMJsCqVWccG
z0MLJ7cYL84TuL6FZN5hnYcZB7W74xLPQN4oMCxpZw5MSu7d/+j0DIwmvN26
5+ZA7USlF1f5M4hjdL+g82sOTh2oL9EjeQGfrsXEifA5aIy+WuVe6QXCXSfF
d3HMgWCnXELj+nOQ/DeQkXJgFt5aTvSMvfcFBecj1KN7ZqFE6U6Ta58vqFOd
jYvXZmDOUKvRkskPrh1gYvjeNQNHVHtTDK39IEj1hO1swgwc+NZxOZ3oD1MJ
gUcVBGcg1+dXQ8qnAFgj/PapZp0BL089u4uTAUBXcKhPizoNC2wa6cYCgcBX
9zHYfHAapHzpt/L9AuHiUt+sd8o01DbqLxmbv4AsreMFTaRpsO9l+3hFJAg+
dTxhMOaZhoe6Dj1tZkGA3ay7Obh3Gk4dZfOpiw2CP65m7MuTU+AT7YyxsgbD
3lS/B7y5U8B58IqUIl0IWFG6T1hKT8FAlN/PRnwYEPO8yzZO/QOitM5N8Y8R
oFn7M+y4+D/4J8SzVdMTAQ493FZ23P+AkZTGVkwfCZ8Ycjn6VibBIPydUZJR
JKjf+W0PhZMwlXrZIwkXBbcFCYL+Rydhd6qow/SdaAiUv0v75CYhWN5zn1p0
NORplzauM05CXunr5+SaaFh5rO1mOzkBFapSY1EiMeDb5dyinT4B0fExG54j
MZAW/s2bU2gCnMbGc/4+joPvmftNtFknQCL4esyHD3Ew88VE2m97HBZXEXlu
NA5OzM72rvWOQ+71cyGVl+Ph60Vu+Z74cSg4Vv42RyoBRuisJ5I5xiEtRlor
ZvsViLowaB/bMwYq17mkGbcSga+qMch/bRT2pUqINykmAefukB9/x0dBZYee
kdkjCXbFsF8Kqx+FjMK3f9e3k2DiE5/WQuAoDLf6fez0SYa8FUnNj8yjQBVc
UUpLeAcnnfXVT7KPgC35u3zNRiocq+T0DcWPwB3PT/0CImkgvquzdnxxmNbv
jM2ai2nAG216Lq5tGN40FgQsv04DSpGl2kbUMOQeKFpbPpcO2LKLSjn3MOCc
m1hHUzLg4sNXSsoCQ2BNdrWVTc4G0wvXyOeZh0BIUfW7elc22PELluqQB6Fa
TmCkljUHgmvfyZn/GYQLU1/PMD/LgWbO7CMe0YPwOlhK7PftXDD8VMJbzjII
5o6bSgvn86GBbTnPZ30A3MS69hz2zYepUtfDUR0D8KDULutPTT5IMT4V+hgx
AHu7feIyVd/Dx+zgfQuMA+C++Pc/jvMfoGoq+589uR+Ek3Z/nSgsgL+RUnee
/OkHqXU5W3J7AeAUCwdffu6H1feXl/U2CkAtqLQr+0E/1Eg8s/iGCuH70fpv
E1N9cPUJp9tYayG0OYy+s+zthRLFF3Sm9EUwOSdoalbZDeFzTDJiicUw+FLt
M+PrbjjuKfEuvqEYukhWHKWPuiGhkJ392mox1F3Pb+Q61Q1i5gnZzTqfIb1Z
UbG58A+c5qxauEtXAhbvrwqoZnbB4zlx0Z3HpdDrGPmXFNkBkhZxyQ/yKqCN
8fOZjvsdEODytc57uAIa07tjffQ64IqwCmGetxLK+4X1Blk6QF3/6ZW//pUQ
r/MBEgLa4VTu3GEx6yowlPqZzOL5G4q3f/TnngZontltuWTdCk6HlXkWoqvh
3tTByAHNVhhu7jeZKaoGtkmp6p8SrXAl679F7t/VYDDyn1DmdAsMXVXsWGev
gc7u9F6zey3Q+9zLZjaiBspDgrJezjbDc5Nrwr9e1UKXKnOQDPMPmOLIPv6u
9RvwnpX7x9TUCCclu2W+rH0DUwWzC2OhjTDAM7nJKlAHf4/l0r/iaIS+p6Ih
2tZ1MM5/yYOerwG88TUEJVw9rKy+dOw8XA8jt3pq9yt9B44cpsseGrVgLnlc
LaKvkXafZDK46Gvh8VM/haMsP8AIb7yVBzXwZYg+Zq/SD3h1NTWrX6EGstub
iIFvfoDYXiU8OloNWF0MR/7Nn2D9vec2vfAXwE7YL2WuNkGOUrIEa1Ex/JJg
McrNboG5qJkOZclimCnQlq/51gKy0wre99I/QfP+kdtbQy1QkdDa0xJXBOc6
y8d7+Frh5xpdcJRHIaxy2WCqoa3Qc+tH3/HgHOBMeiCFPWkDiM77GXo7CsaX
7PAVTu1wh2U0T9kxAhYlCFEi4e3AzXCKr386FCx0iqoz37dD/jjX6zesAVCV
mL3NMdMOD8LUHt697AihUimH7th0QI6yFsEN3QSXjw7Wrt4d8D8MER07
               "]], 
              Line[CompressedData["
1:eJwVlHk41Iv3xylm5jMzZiTr7AuSK8kWKXOQrCW50aLs5UaUUqncbqibJGmh
SylEqNA3ezEHuYi6VLJGsrXYWq4kuj+/P85znvPX+3We9zlvoW/opoAFMjIy
g/P1/z3b0lHzsMRb4muempxb2ya1tjBMqqjJkgTOnrJ/eaxDGua9w6E3tUJi
mX6i0G3ha2mD0M3HVPOh5L9fhicr9V5LeQP2EefvPpT4mgSXObm/lj4JMM61
rHwk2feoJLU197VUHEQjbvRWSXx9ZHtiNvVKP1R4DhZcqJZEeSTkROT1SVPq
qLf2vaiTRNSAHrGqXzrTtUv8ecszyV6utfMx40Hp+nil36zPtktukmROkoo+
SBust8p5bOmTfL7idTircFLKmxp1cR8ZkOylX2nIi/sqvaeSLs3uGpE08MkX
TjlNSw9WuLPZFR8lm12OJNgqzkpXbl36rWBsQuJryljlyZHB3f2HVxWPfpIs
Nfu75rPSAlxx6bfyDPpXSUli17o7ZnKYTPbUzxBNSYqbxtXebyFhoI/9wSLl
aYnWzz++12yh4Eozm5lXBjOSN5wRPYNYKu7/utKVvnRWMlDkr3guhY52B5al
uan9lBxtLqmazGFgfOnVK21qMvCptVPm3GFFXJaT/JiqJAtPcjZcno1fhM7t
1xfbCxfAPRP20OK/lZD/XdB0nrcQrCv4RP/UYrQ6fiuyV1UOaqqXH002UsG3
a5ZvNNWUh8WHvzt156hikSe7TawjD7ttJ46m5KviqWPkbYv05KGnxcjBs0gV
dcr7/EaN5EHpyb32Eakq7jW+cDjDRh5chgKd+O2qOK37KY3hJw8L3d2MlElq
qKD+YGw4XR6Ki9VtLXepodln07hkPgkk3v61iivUcaF+pkGnmATd71bPmpqp
47PfmK9YOiTAftJuX4k6BvSPCNIMSHBWz5rcuF4dL7ZcLbllRQL5jIzxV3vU
cSx/pv++HwnILywHZLPVMSOoyqz5NgnUPy28ICfUwJDbur0Kd0mwujIwZ1xH
A80HkqJdCklQZf6N/MZAA1u2hT57XkaCFfXE5w7QwDkHgX9nIwnYzdt7tHw0
cItOVMLwRxK8VPG+AZkaqDBkOyxjQAYH17xBE30W7hSlFegbk2HoyK0FiitZ
mO81dcTTjAy5zyJiv0pYuLErm1YGZDii99P7tSsLL/5DXhHqSobB80cdDQ+x
ULWi8djrMDKUqcTr06tZyE9Yv6iimAzKUZ6WT7zZuK85q2uknAwNj6T6dkFs
ROJnpkoVGbR9e5tfhrPRNybfdP/fZKhTqTIQx7HxVgTTU6edDGJ6e+vlEjbq
+LdmJ02Toaaq9d/Fizi4wnzz6gMWFNhCuarr1M5B5z0uv2yVUGCPjRelYICD
gakOLIkNBVwuCyKWTXIwbW7NNNWJAn0BVhuOE1yk12gXZWyjgP/u635ha7j4
znH6l+cRFPA1zDjmfoeLcsc/s8oiKbDXrJtxv5yL/HujRNpJCpw3Kby2ooGL
7sz+kd9iKXCj/PyhnCEu1r5ozJT9iwIG3fu7Y0U8TPNMZa8oo4DlF31CO4uH
FfFXqGqPKFCatObfwBIetlUlfJ+VUqDenB88XM9DujCmvaGeAk19mXZXP/Iw
Yij4knc7BRo0/buYpny8rLo7al03Bb4t4VXvdOBjoZ3Pfr0+CuxIHNj03ZOP
w7mbXaaHKZDwNnUV5xQffw2xpF2YokDWcMl0cCcf990wmwmfoYDFGHVt8AQf
41oM32//SYEJVvjZdwsEWGO4pH4JiQDN+ovUcQ0BLv/GjJaqELCk4vf9VY4C
dNShhmVpEBBN6xYkeQhw11Y5nzguAQ7bXwUX+wvw2sNpSw8tAmpz7xKdJwRI
/aN/ZtyYgL/PHKhaUiFAwbPt1KXmBPBXiH9d0CRAE84rDb81BOgr0tR39AjQ
u+yJWbstAT8v/1NVLCPEcJKt/SJHAgqnXQzqFwvx7K9SD6cNBHh71hr8sUSI
xZMPDkndCfirh6HOdRXiE0v909+3EXB9mYYaf7cQ35zLuWLkRQDlvrK3/O9C
pC69XnR7NwG2pz8tepEvRMFhtcf9QQRYRR20H20Qokld4gv2PgISMmnZGwaF
6O1z+nPCkXne12sbo/kiPFQgs+DJcQJiQq3f3JeIMG7u6CK5kwT49raZD/iI
8KbTvwLLUwRc4lcbep0WYclfoQZHYgkomitWibwnwqaR95L/xRMw+WK9RW67
CN+Y+LuMJhJwxlQYGCwvxqno3p3aSQQcOn/7waGVYqQ93xLinULAi6IYs8IQ
MQoELyJT0ggYUDEqcLsrRtOQ9fEvMwj4uHP8B+uzGJ0e1V9j3Cag/+O2U+et
NdGban3X/g4B1an+Cmnpmnhoy6OHUQUEMKs8GkZUtDAu27Tp0QMCspNvXRm8
o4U3vxZ2TZXO+79jrrPthDaWWP/yweARAZU/XA3qxpZg84Ws73uQAOneJ821
u/Sxv5dPZD0mYF1cIsFsXIJTeinqfQ0EZN5QE+Xs00b6MWUdjacEfKm/oOSc
pYXCxvMr3VoJuPjBzTFHWQtN1Qi7+LZ5faW6HcG3NNE5INq9vpOA/1Jl6HX2
mujzYC5AtpeATSvLNbb/EOMh2SPhFm/n9wklW/mWifGcy+eY8GECsuhNrQGR
Yky/Hny54AMBvc7pD0vtxVjycTjz/TgB4qyOZk0NMTab+zwQfyFgosVlonFM
hP1/dtfs+EbAzl0vY2bqREjXbOlv/W/ez+2y2TInRCgMc/xEk6OCEuN0pYqX
CE3xscw6ChUUyifNllqJ0MeznF+hSIX0M933g6jz95FntPyrMhXGJban4JMQ
z03fs9TXoIJckecCz04hllzO2JEhpIJHpeK5T3eF2PyWs7dHiwobZ/M3rLoq
xH6D5OOqulS4kpr7ISBGiPSncalnDakQuudonMBLiD7y4Z1hNlR4W6bAS+cI
0doukRFgR4VNog9NQQwhimLv2Xg4UUE2WlmQPf8/b+nD9yzcqNDvV2HqOixA
X2WPKDk/Kpgc4FlPFAvQ2v1A6dSueV7rMF56ngBFVxNG3+2Z51v91u7aDQEO
sBvcn4ZRQTuE4uxzVoD+YvNfkqKocKkq2KDNV4BrAzZ7nzlNhcPZy/H3rQLU
vL3/ytGzVOh6TFX23CjAId28/3ZepEJp6GtunuV8XhiyXy7JmOeb1Lfx5Qow
0GrueHk1Fc4s0l45W8tH+2iN/92po8Jyq6XFziV81KkzGbneSIWOg0ZpHTl8
fG8f4hrVSoWTJtMlqef5uGdjn5ZTPxVKvCZXZ8znX5BX9bMeGRokXs9LjpTl
o3P664X/yNEgJfWQV9sUD/UGvptVU2jQKN2c5DbKw9FdhplZijTYHTqcJW3n
YXBI5uEQAQ34nTOeloU8DIk8JZABGrjc3Lx32W4evsT4iF4bGnwct9Uq28lD
c7mk54/saEAPms3zdOehXFx2TIQLDWSLy1Q+2fLwr6v17z7vpMGBgs2fzLV5
+PgBcX8okgbyyyMbP3zgou63RdTHJ2nQbXzAqGeAiwmrWH4Zp2gwR5DL3/Rw
cVu1ropXPA2+Jm6pF/7DxclnThEd12hw6eZx02NFXGR/iLdqekiDwUnjHKco
Lv6xLCklV0oDrZ2kIKfjXBzel/blz1oamDVZ9G09xMXCb/lZa5toMBa481v6
Hi6uk28hqrpoEKz0cbTDjYthAqXnhd9pEPeU3lGsw8UG9yTfpJV0yPrqZDrX
xUGdUl5PgwUdXL3/3Kv6ioN/qt3e/ENCh/HurNJVrRxc11Fq721Ph+stMJpZ
z8HarZ36ulvpENqb2va1iINVnpwflUfpkBlR2BqWyEFe5a2Dk7/TYS7GpVEv
noOR3GXjomg6rDYIl06c4eDq3jX9f8bRgW0Sa3rhDw6We3nVu16jA9zN3Wy2
j4NFvhmXhirneZJ15ZiuHFSu1VVQr6HDucTn6c7rOXhA/OC04990aHX+mJ/o
[truncated: 2,278,690 more chars]
